# Supplementary material for: Identifying course characteristics associated with sociodemographic variation in enrollments across 159 online courses from 20 institutions
Source: PLoS One. 2020 Oct 14;15(10):e0239766. doi: 10.1371/journal.pone.0239766 (PMC7556443; doi:10.1371/journal.pone.0239766)
Supplement: S1 File — (ZIP) [file pone.0239766.s002.zip]

Archive with 32 entries (32 files):
- cas-refs.bib
- cues.bib
- MAIN.tex
- plos2015.bst
- old_files/_BODY.tex
- old_files/cas-sc.cls
- old_files/cas-model2-names.bst
- old_files/cas-common.sty
- library.bib
- README
- figs/Fig2.pdf
- figs/Fig3.pdf
- figs/grabs.pdf
- figs/Fig1.pdf
- figs/pic1.pdf
- thumbnails/cas-twitter.jpeg
- thumbnails/cas-facebook.jpeg
- thumbnails/cas-email.jpeg
- thumbnails/cas-linkedin.jpeg
- thumbnails/cas-gplus.jpeg
- thumbnails/cas-url.jpeg
- img/Fig3.eps
- img/Fig4.eps
- img/edXWireframeResize4colourless.png
- img/Fig2.eps
- img/outcome_dist4x4.eps
- img/edXWireframeHighRes.png
- img/Fig1_big.tif
- img/Fig1.tif
- img/Fig2.tif
- img/Fig3.tif
- img/Fig4.tif
