# Supplementary material for: Identifying course characteristics associated with sociodemographic variation in enrollments across 159 online courses from 20 institutions
Source: PLoS One. 2020 Oct 14;15(10):e0239766. doi: 10.1371/journal.pone.0239766 (PMC7556443; doi:10.1371/journal.pone.0239766)
Supplement: S1 File — (ZIP) [file pone.0239766.s002.zip › cas-refs.bib]

@ARTICLE{Fortunato2010,
  author  = {Fortunato, S.},
  title   = {Community detection in graphs},
  journal = {Phys. Rep.-Rev. Sec. Phys. Lett.}, 
  volume  = {486},
  year    = {2010},
  pages   = {75-174}
}

@ARTICLE{NewmanGirvan2004,
  author  = {Newman, M. E. J. and Girvan, M.},
  title   = {Finding and evaluating community structure in networks},
  journal = {Phys. Rev. E.}, 
  volume  = {69},
  year    = {2004},
  pages   = {026113}
}

@ARTICLE{Vehlowetal2013,
  author  = {Vehlow, C. and Reinhardt, T. and Weiskopf, D.},
  title   = {Visualizing Fuzzy Overlapping Communities in Networks},
  journal = {IEEE Trans. Vis. Comput. Graph.}, 
  volume  = {19},
  year    = {2013},
  pages   = {2486-2495}
}

@ARTICLE{Raghavanetal2007,
  author  = {Raghavan, U. and Albert, R. and Kumara, S.},
  title   = {Near linear time algorithm to detect community structures in large-scale networks},
  journal = {Phys. Rev E.}, 
  volume  = {76},
  year    = {2007},
  pages   = {036106}
}

@ARTICLE{SubeljBajec2011a,
  author  = {\v{S}ubelj, L. and Bajec, M.},
  title   = {Robust network community detection using balanced propagation},
  journal = {Eur. Phys. J. B.}, 
  volume  = {81},
  year    = {2011},
  pages   = {353-362}
}

@ARTICLE{Louetal2013,
  author  = {Lou, H. and Li, S. and Zhao, Y.},
  title   = {Detecting community structure using label propagation with weighted coherent neighborhood propinquity},
  journal = {Physica A.}, 
  volume  = {392},
  year    = {2013},
  pages   = {3095-3105}
}

@ARTICLE{Clausetetal2004,
  author  = {Clauset, A. and Newman, M. E. J. and Moore, C.},
  title   = {Finding community structure in very large networks},
  journal = {Phys. Rev. E.}, 
  volume  = {70},
  year    = {2004},
  pages   = {066111}
}

@ARTICLE{Blondeletal2008,
  author  = {Blondel, V. D. and Guillaume, J. L. and Lambiotte, R. and Lefebvre, E.},
  title   = {Fast unfolding of communities in large networks},
  journal = {J. Stat. Mech.-Theory Exp.}, 
  volume  = {2008},
  year    = {2008},
  pages   = {P10008}
}

@ARTICLE{SobolevskyCampari2014,
  author  = {Sobolevsky, S. and Campari, R.},
  title   = {General optimization technique for high-quality community detection in complex networks},
  journal = {Phys. Rev. E.}, 
  volume  = {90},
  year    = {2014},
  pages   = {012811}
}

@ARTICLE{FortunatoBarthelemy2007,
  author  = {Fortunato, S. and Barthelemy, M.},
  title   = {Resolution limit in community detection},
  journal = {Proc. Natl. Acad. Sci. U. S. A.}, 
  volume  = {104},
  year    = {2007},
  pages   = {36-41}
}

@ARTICLE{SubeljBajec2011b,
  author  = {\v{S}ubelj, L. and Bajec, M.},
  title   = {Unfolding communities in large complex networks: Combining defensive and offensive label propagation for core extraction},
  journal = {Phys. Rev. E.}, 
  volume  = {83},
  year    = {2011},
  pages   = {036103}
}

@ARTICLE{WangLi2013,
  author  = {Wang, X. and Li, J.},
  title   = {Detecting communities by the core-vertex and intimate degree in complex networks},
  journal = {Physica A.}, 
  volume  = {392},
  year    = {2013},
  pages   = {2555-2563}
}

@ARTICLE{Lietal2013,
  author  = {Li, J. and Wang, X. and Eustace, J.},
  title   = {Detecting overlapping communities by seed community in weighted complex networks},
  journal = {Physica A.}, 
  volume  = {392},
  year    = {2013},
  pages   = {6125-6134}
}

@ARTICLE{Fabioetal2013,
  author  = {Fabio, D. R. and Fabio, D. and Carlo, P.},
  title   = {Profiling core-periphery network structure by random walkers},
  journal = {Sci. Rep.}, 
  volume  = {3},
  year    = {2013},
  pages   = {1467}
}

@ARTICLE{Chenetal2013,
  author  = {Chen, Q. and Wu, T. T. and Fang, M.},
  title   = {Detecting local community structure in complex networks based on local degree central nodes},
  journal = {Physica A.}, 
  volume  = {392},
  year    = {2013},
  pages   = {529-537}
}

@ARTICLE{Zhangetal2007,
  author  = {Zhang, S. and Wang, R. and Zhang, X.},
  title   = {Identification of overlapping community structure in complex networks using fuzzy c-means clustering},
  journal = {Physica A.}, 
  volume  = {374},
  year    = {2007},
  pages   = {483-490}
}

@ARTICLE{Nepuszetal2008,
  author  = {Nepusz, T. and Petr\'oczi, A. and N\'egyessy, L. and Bazs\'o, F.},
  title   = {Fuzzy communities and the concept of bridgeness in complex networks},
  journal = {Phys. Rev. E.}, 
  volume  = {77},
  year    = {2008},
  pages   = {016107}
}

@ARTICLE{FabricioLiang2013,
  author  = {Fabricio, B. and Liang, Z.},
  title   = {Fuzzy community structure detection by particle competition and cooperation},
  journal = {Soft Comput.}, 
  volume  = {17},
  year    = {2013},
  pages   = {659-673}
}

@ARTICLE{Sunetal2011,
  author  = {Sun, P. and Gao, L. and Han, S.},
  title   = {Identification of overlapping and non-overlapping community structure by fuzzy clustering in complex networks},
  journal = {Inf. Sci.}, 
  volume  = {181},
  year    = {2011},
  pages   = {1060-1071}
}

@ARTICLE{Wangetal2013,
  author  = {Wang, W. and Liu, D. and Liu, X. and Pan, L.},
  title   = {Fuzzy overlapping community detection based on local random walk and multidimensional scaling},
  journal = {Physica A.}, 
  volume  = {392},
  year    = {2013},
  pages   = {6578-6586}
}

@ARTICLE{Psorakisetal2011,
  author  = {Psorakis, I. and Roberts, S. and Ebden, M. and Sheldon, B.},
  title   = {Overlapping community detection using Bayesian non-negative matrix factorization},
  journal = {Phys. Rev. E.}, 
  volume  = {83},
  year    = {2011},
  pages   = {066114}
}

@CONFERENCE{ZhangYeung2012,
  author  = {Zhang, Y. and Yeung, D.},
  title   = {Overlapping Community Detection via Bounded Nonnegative Matrix Tri-Factorization},
  booktitle = {In Proc. ACM SIGKDD Conf.}, 
  year    = {2012},
  pages   = {606-614}
}

@ARTICLE{Liu2010,
  author  = {Liu, J.},
  title   = {Fuzzy modularity and fuzzy community structure in networks},
  journal = {Eur. Phys. J. B.}, 
  volume  = {77},
  year    = {2010},
  pages   = {547-557}
}

@ARTICLE{Havensetal2013,
  author  = {Havens, T. C. and Bezdek, J. C. and Leckie, C., Ramamohanarao, K. and Palaniswami, M.},
  title   = {A Soft Modularity Function For Detecting Fuzzy Communities in Social Networks},
  journal = {IEEE Trans. Fuzzy Syst.}, 
  volume  = {21},
  year    = {2013},
  pages   = {1170-1175}
}

@misc{Newman2013,
  author = {Newman, M. E. J.},
  title  = {Network data},
  howpublished = "\url{http://www-personal.umich.edu/~mejn/netdata/}",
  year = {2013}
}

@ARTICLE{SubeljBajec2012,
  author  = {\v{S}ubelj, L. and Bajec, M.},
  title   = {Ubiquitousness of link-density and link-pattern communities in real-world networks},
  journal = {Eur. Phys. J. B.}, 
  volume  = {85},
  year    = {2012},
  pages   = {1-11}
}

@ARTICLE{Lancichinettietal2008,
  author  = {Lancichinetti, A. and Fortunato, S. and Radicchi, F.},
  title   = {Benchmark graphs for testing community detection algorithms},
  journal = {Phys. Rev. E.}, 
  volume  = {78},
  year    = {2008},
  pages   = {046110}
}

@ARTICLE{Liuetal2014,
  author  = {Liu, W. and Pellegrini, M. and Wang, X.},
  title   = {Detecting Communities Based on Network Topology},
  journal = {Sci. Rep.}, 
  volume  = {4},
  year    = {2014},
  pages   = {5739}
}

@ARTICLE{Danonetal2005,
  author  = {Danon, L. and Diaz-Guilera, A. and Duch, J. and Arenas, A.},
  title   = {Comparing community structure identification},
  journal = {J. Stat. Mech.-Theory Exp.}, 
  volume  = {},
  year    = {2005},
  pages   = {P09008}
}

@ARTICLE{Gregory2011,
  author  = {Gregory, S.},
  title   = {Fuzzy overlapping communities in networks},
  journal = {J. Stat. Mech.-Theory Exp.}, 
  volume  = {},
  year    = {2011},
  pages   = {P02017}
}

@ARTICLE{LancichinettiFortunato2009,
  author  = {Lancichinetti, A. and Fortunato, S.},
  title   = {Benchmarks for testing community detection algorithms on directed and weighted graphs with overlapping communities},
  journal = {Phys. Rev. E.}, 
  volume  = {80},
  year    = {2009},
  pages   = {016118}
}

@CONFERENCE{HullermeierRifqi2009,
  author  = {Hullermeier, E. and Rifqi, M.},
  title   = {A Fuzzy Variant of the Rand Index for Comparing Clustering Structures},
  booktitle = {in Proc. IFSA/EUSFLAT Conf.}, 
  year    = {2009},
  pages   = {1294-1298}
}
