# Supplementary material for: Identifying course characteristics associated with sociodemographic variation in enrollments across 159 online courses from 20 institutions
Source: PLoS One. 2020 Oct 14;15(10):e0239766. doi: 10.1371/journal.pone.0239766 (PMC7556443; doi:10.1371/journal.pone.0239766)
Supplement: S1 File — (ZIP) [file pone.0239766.s002.zip › cues.bib]

%%% ====================================================================
%%%  BibTeX-file{
%%%     author          = "Gerry Murray",
%%%     version         = "1.2",
%%%     date            = "2 April 2012",
%%%     filename        = "acmsmall-sample-bibfile.bib",
%%%     address         = "ACM, NY",
%%%     email           = "murray at hq.acm.org",
%%%     codetable       = "ISO/ASCII",
%%%     keywords        = "ACM Reference Format, bibliography, citation, references",
%%%     supported       = "yes",
%%%     docstring       = "This BibTeX database file contains 'bibdata' entries
%%%                        that 'match' the examples provided in the Specifications Document
%%%                        AND, also, 'legacy'-type bibs. It should assist authors in
%%%                        choosing the 'correct' at-bibtype and necessary bib-fields
%%%                        so as to obtain the appropriate ACM Reference Format output.
%%%                        It also contains many 'Standard Abbreviations'. "
%%%  }
%%% ====================================================================

% Journals

% First the Full Name is given, then the abbreviation used in the AMS Math
% Reviews, with an indication if it could not be found there.
% Note the 2nd overwrites the 1st, so swap them if you want the full name.

 %{AMS}
 @String{AMSTrans = "American Mathematical Society Translations" }
 @String{AMSTrans = "Amer. Math. Soc. Transl." }
 @String{BullAMS = "Bulletin of the American Mathematical Society" }
 @String{BullAMS = "Bull. Amer. Math. Soc." }
 @String{ProcAMS = "Proceedings of the American Mathematical Society" }
 @String{ProcAMS = "Proc. Amer. Math. Soc." }
 @String{TransAMS = "Transactions of the American Mathematical Society" }
 @String{TransAMS = "Trans. Amer. Math. Soc." }

 %ACM
 @String{CACM = "Communications of the {ACM}" }
 @String{CACM = "Commun. {ACM}" }
 @String{CompServ = "Comput. Surveys" }
 @String{JACM = "J. ACM" }
 @String{ACMMathSoft = "{ACM} Transactions on Mathematical Software" }
 @String{ACMMathSoft = "{ACM} Trans. Math. Software" }
 @String{SIGNUM = "{ACM} {SIGNUM} Newsletter" }
 @String{SIGNUM = "{ACM} {SIGNUM} Newslett." }

 @String{AmerSocio = "American Journal of Sociology" }
 @String{AmerStatAssoc = "Journal of the American Statistical Association" }
 @String{AmerStatAssoc = "J. Amer. Statist. Assoc." }
 @String{ApplMathComp = "Applied Mathematics and Computation" }
 @String{ApplMathComp = "Appl. Math. Comput." }
 @String{AmerMathMonthly = "American Mathematical Monthly" }
 @String{AmerMathMonthly = "Amer. Math. Monthly" }
 @String{BIT = "{BIT}" }
 @String{BritStatPsych = "British Journal of Mathematical and Statistical
          Psychology" }
 @String{BritStatPsych = "Brit. J. Math. Statist. Psych." }
 @String{CanMathBull = "Canadian Mathematical Bulletin" }
 @String{CanMathBull = "Canad. Math. Bull." }
 @String{CompApplMath = "Journal of Computational and Applied Mathematics" }
 @String{CompApplMath = "J. Comput. Appl. Math." }
 @String{CompPhys = "Journal of Computational Physics" }
 @String{CompPhys = "J. Comput. Phys." }
 @String{CompStruct = "Computers and Structures" }
 @String{CompStruct = "Comput. \& Structures" }
 @String{CompJour = "The Computer Journal" }
 @String{CompJour = "Comput. J." }
 @String{CompSysSci = "Journal of Computer and System Sciences" }
 @String{CompSysSci = "J. Comput. System Sci." }
 @String{Computing = "Computing" }
 @String{ContempMath = "Contemporary Mathematics" }
 @String{ContempMath = "Contemp. Math." }
 @String{Crelle = "Crelle's Journal" }
 @String{GiornaleMath = "Giornale di Mathematiche" }
 @String{GiornaleMath = "Giorn. Mat." } % didn't find in AMS MR., ibid.

 %IEEE
 @String{Computer = "{IEEE} Computer" }
 @String{IEEETransComp = "{IEEE} Transactions on Computers" }
 @String{IEEETransComp = "{IEEE} Trans. Comput." }
 @String{IEEETransAC = "{IEEE} Transactions on Automatic Control" }
 @String{IEEETransAC = "{IEEE} Trans. Automat. Control" }
 @String{IEEESpec = "{IEEE} Spectrum" } % didn't find in AMS MR
 @String{ProcIEEE = "Proceedings of the {IEEE}" }
 @String{ProcIEEE = "Proc. {IEEE}" } % didn't find in AMS MR
 @String{IEEETransAeroElec = "{IEEE} Transactions on Aerospace and Electronic
     Systems" }
 @String{IEEETransAeroElec = "{IEEE} Trans. Aerospace Electron. Systems" }

 @String{IMANumerAna = "{IMA} Journal of Numerical Analysis" }
 @String{IMANumerAna = "{IMA} J. Numer. Anal." }
 @String{InfProcLet = "Information Processing Letters" }
 @String{InfProcLet = "Inform. Process. Lett." }
 @String{InstMathApp = "Journal of the Institute of Mathematics and
     its Applications" }
 @String{InstMathApp = "J. Inst. Math. Appl." }
 @String{IntControl = "International Journal of Control" }
 @String{IntControl = "Internat. J. Control" }
 @String{IntNumerEng = "International Journal for Numerical Methods in
     Engineering" }
 @String{IntNumerEng = "Internat. J. Numer. Methods Engrg." }
 @String{IntSuper = "International Journal of Supercomputing Applications" }
 @String{IntSuper = "Internat. J. Supercomputing Applic." } % didn't find
%% in AMS MR
 @String{Kibernetika = "Kibernetika" }
 @String{JResNatBurStand = "Journal of Research of the National Bureau
     of Standards" }
 @String{JResNatBurStand = "J. Res. Nat. Bur. Standards" }
 @String{LinAlgApp = "Linear Algebra and its Applications" }
 @String{LinAlgApp = "Linear Algebra Appl." }
 @String{MathAnaAppl = "Journal of Mathematical Analysis and Applications" }
 @String{MathAnaAppl = "J. Math. Anal. Appl." }
 @String{MathAnnalen = "Mathematische Annalen" }
 @String{MathAnnalen = "Math. Ann." }
 @String{MathPhys = "Journal of Mathematical Physics" }
 @String{MathPhys = "J. Math. Phys." }
 @String{MathComp = "Mathematics of Computation" }
 @String{MathComp = "Math. Comp." }
 @String{MathScand = "Mathematica Scandinavica" }
 @String{MathScand = "Math. Scand." }
 @String{TablesAidsComp = "Mathematical Tables and Other Aids to Computation" }
 @String{TablesAidsComp = "Math. Tables Aids Comput." }
 @String{NumerMath = "Numerische Mathematik" }
 @String{NumerMath = "Numer. Math." }
 @String{PacificMath = "Pacific Journal of Mathematics" }
 @String{PacificMath = "Pacific J. Math." }
 @String{ParDistComp = "Journal of Parallel and Distributed Computing" }
 @String{ParDistComp = "J. Parallel and Distrib. Comput." } % didn't find
%% in AMS MR
 @String{ParComputing = "Parallel Computing" }
 @String{ParComputing = "Parallel Comput." }
 @String{PhilMag = "Philosophical Magazine" }
 @String{PhilMag = "Philos. Mag." }
 @String{ProcNAS = "Proceedings of the National Academy of Sciences
                    of the USA" }
 @String{ProcNAS = "Proc. Nat. Acad. Sci. U. S. A." }
 @String{Psychometrika = "Psychometrika" }
 @String{QuartMath = "Quarterly Journal of Mathematics, Oxford, Series (2)" }
 @String{QuartMath = "Quart. J. Math. Oxford Ser. (2)" }
 @String{QuartApplMath = "Quarterly of Applied Mathematics" }
 @String{QuartApplMath = "Quart. Appl. Math." }
 @String{RevueInstStat = "Review of the International Statisical Institute" }
 @String{RevueInstStat = "Rev. Inst. Internat. Statist." }

 %SIAM
 @String{JSIAM = "Journal of the Society for Industrial and Applied
     Mathematics" }
 @String{JSIAM = "J. Soc. Indust. Appl. Math." }
 @String{JSIAMB = "Journal of the Society for Industrial and Applied
     Mathematics, Series B, Numerical Analysis" }
 @String{JSIAMB = "J. Soc. Indust. Appl. Math. Ser. B Numer. Anal." }
 @String{SIAMAlgMeth = "{SIAM} Journal on Algebraic and Discrete Methods" }
 @String{SIAMAlgMeth = "{SIAM} J. Algebraic Discrete Methods" }
 @String{SIAMAppMath = "{SIAM} Journal on Applied Mathematics" }
 @String{SIAMAppMath = "{SIAM} J. Appl. Math." }
 @String{SIAMComp = "{SIAM} Journal on Computing" }
 @String{SIAMComp = "{SIAM} J. Comput." }
 @String{SIAMMatrix = "{SIAM} Journal on Matrix Analysis and Applications" }
 @String{SIAMMatrix = "{SIAM} J. Matrix Anal. Appl." }
 @String{SIAMNumAnal = "{SIAM} Journal on Numerical Analysis" }
 @String{SIAMNumAnal = "{SIAM} J. Numer. Anal." }
 @String{SIAMReview = "{SIAM} Review" }
 @String{SIAMReview = "{SIAM} Rev." }
 @String{SIAMSciStat = "{SIAM} Journal on Scientific and Statistical
     Computing" }
 @String{SIAMSciStat = "{SIAM} J. Sci. Statist. Comput." }

 @String{SoftPracExp = "Software Practice and Experience" }
 @String{SoftPracExp = "Software Prac. Experience" } % didn't find in AMS MR
 @String{StatScience = "Statistical Science" }
 @String{StatScience = "Statist. Sci." }
 @String{Techno = "Technometrics" }
 @String{USSRCompMathPhys = "{USSR} Computational Mathematics and Mathematical
     Physics" }
 @String{USSRCompMathPhys = "{U. S. S. R.} Comput. Math. and Math. Phys." }
 @String{VLSICompSys = "Journal of {VLSI} and Computer Systems" }
 @String{VLSICompSys = "J. {VLSI} Comput. Syst." }
 @String{ZAngewMathMech = "Zeitschrift fur Angewandte Mathematik und
     Mechanik" }
 @String{ZAngewMathMech = "Z. Angew. Math. Mech." }
 @String{ZAngewMathPhys = "Zeitschrift fur Angewandte Mathematik und Physik" }
 @String{ZAngewMathPhys = "Z. Angew. Math. Phys." }

% Publishers % ================================================= |

 @String{Academic = "Academic Press" }
 @String{ACMPress = "{ACM} Press" }
 @String{AdamHilger = "Adam Hilger" }
 @String{AddisonWesley = "Addison-Wesley" }
 @String{AllynBacon = "Allyn and Bacon" }
 @String{AMS = "American Mathematical Society" }
 @String{Birkhauser = "Birkha{\"u}ser" }
 @String{CambridgePress = "Cambridge University Press" }
 @String{Chelsea = "Chelsea" }
 @String{ClaredonPress = "Claredon Press" }
 @String{DoverPub = "Dover Publications" }
 @String{Eyolles = "Eyolles" }
 @String{HoltRinehartWinston = "Holt, Rinehart and Winston" }
 @String{Interscience = "Interscience" }
 @String{JohnsHopkinsPress = "The Johns Hopkins University Press" }
 @String{JohnWileySons = "John Wiley and Sons" }
 @String{Macmillan = "Macmillan" }
 @String{MathWorks = "The Math Works Inc." }
 @String{McGrawHill = "McGraw-Hill" }
 @String{NatBurStd = "National Bureau of Standards" }
 @String{NorthHolland = "North-Holland" }
 @String{OxfordPress = "Oxford University Press" }  %address Oxford or London?
 @String{PergamonPress = "Pergamon Press" }
 @String{PlenumPress = "Plenum Press" }
 @String{PrenticeHall = "Prentice-Hall" }
 @String{SIAMPub = "{SIAM} Publications" }
 @String{Springer = "Springer-Verlag" }
 @String{TexasPress = "University of Texas Press" }
 @String{VanNostrand = "Van Nostrand" }
 @String{WHFreeman = "W. H. Freeman and Co." }

%%%%%%%%%%%%%%%%%%%%%%%%%%%%%%%%%%%%%%%%%%%%%%%%%

@Article{Abril07,
  author        = "Patricia S. Abril and Robert Plant",
  title         = "The patent holder's dilemma: Buy, sell, or troll?",
  journal       = "Communications of the ACM",
  volume        = "50",
  number        = "1",
  month         = jan,
  year          = "2007",
  pages         = "36--44",
  doi           = "10.1145/1188913.1188915",
  url           = "http://doi.acm.org/10.1145/1219092.1219093",
  note          = "",
}

@article{american2014education,
  title={Education and socioeconomic status fact sheet},
  author={American Psychological Association and others},
  journal={Retrieved December},
  volume={30},
  pages={2015},
  year={2014}
}

@article{gaucher2011evidence,
  title={Evidence that gendered wording in job advertisements exists and sustains gender inequality.},
  author={Gaucher, Danielle and Friesen, Justin and Kay, Aaron C},
  journal={Journal of personality and social psychology},
  volume={101},
  number={1},
  pages={109},
  year={2011},
  publisher={American Psychological Association}
}

@online{Waldrop01,
author={M. Mitchell Waldrop},
year={2013},
title={Online learning: Campus 2.0},
url={https://www.nature.com/news/online-learning-campus-2-0-1.12590#/rising},
month={mar},
lastaccessed={April 2, 2019},
}

@misc{Shah,
author={Dhawal Shah},
year={2019},
title={Year of MOOC-based Degrees: A Review of MOOC Stats and Trends in 2018},
url={https://www.classcentral.com/report/moocs-stats-and-trends-2018/},
month={jan},
lastaccessed={April 2, 2019},
}

@misc{Shah2019,
author={Dhawal Shah},
year={2019},
title={Online Degrees Slowdown: A Review of MOOC Stats and Trends in 2019},
url={https://www.classcentral.com/report/moocs-stats-and-trends-2019/},
month={Dec},
lastaccessed={Feb 22, 2020},
}

@misc{edXAbout,
year={2019},
title={About edX},
url={https://www.edx.org/about-us},
lastaccessed={April 2, 2019},
}

@misc{Pappano,
author={Laura Pappano},
year={2012},
title={The Year of the MOOC},
url={https://www.nytimes.com/2012/11/04/education/edlife/massive-open-online-courses-are-multiplying-at-a-rapid-pace.html},
month={nov},
lastaccessed={April 2, 2019},
}

@misc{Mohr,
author={Tara Sophia Mohr},
year={2014},
title={Why Women Don't Apply for Jobs Unless They're 100\% Qualified},
url={https://hbr.org/2014/08/why-women-dont-apply-for-jobs-unless-theyre-100-qualified},
month={nov},
lastaccessed={April 2, 2019},
}

@online{StanfordAbout,
title={About Us},
url={https://online.stanford.edu/about-us},
lastaccessed={April 2, 2019},
}

@article{murphy2007signaling,
  title={Signaling threat: How situational cues affect women in math, science, and engineering settings},
  author={Murphy, Mary C and Steele, Claude M and Gross, James J},
  journal={Psychological science},
  volume={18},
  number={10},
  pages={879--885},
  year={2007},
  publisher={SAGE Publications Sage CA: Los Angeles, CA}
}

@online{Oremus,
author={Will Oremus},
year={2012},
title={The New Public Ivies},
url={https://slate.com/technology/2012/07/coursera-udacity-edx-will-free-online-ivy-league-courses-end-the-era-of \\-expensive-higher-ed.html},
month={July},
lastaccessed={April 2, 2019},
}

@online{Leckart,
author={Steven Leckart},
year={2012},
title={The Stanford Education Experiment Could Change Higher Learning Forever},
url={https://www.wired.com/2012/03/ff_aiclass/},
month={March},
lastaccessed={April 2, 2019},
}


@article{cowan2012improving,
  title={Improving the measurement of socioeconomic status for the national assessment of educational progress: A theoretical foundation},
  author={Cowan, Charles D and Hauser, Robert M and Kominski, Robert A and Levin, Henry M and Lucas, Samuel R and Morgan, Stephen L and Chapman, C},
  journal={Washington: National Center for Education Statistics},
  year={2012}
}

@article{Hyde1990,
abstract = {Reviewers have consistently concluded that males perform better on mathematics tests than females do. To make a refined assessment of the magnitude of gender differences in mathematics performance, we performed a meta-analysis of 100 studies. They yielded 254 independent effect sizes, representing the testing of 3,175,188 Ss. Averaged over all effect sizes based on samples of the general population, d was -0.05, indicating that females outperformed males by only a negligible amount. For computation, d was -0.14 (the negative value indicating superior performance by females). For understanding of mathematical concepts, d was -0.03; for complex problem solving, d was 0.08. An examination of age trends indicated that girls showed a slight superiority in computation in elementary school and middle school. There were no gender differences in problem solving in elementary or middle school; differences favoring men emerged in high school (d = 0.29) and in college (d = 0.32). Gender differences were smallest and actually favored females in samples of the general population, grew larger with increasingly selective samples, and were largest for highly selected samples and samples of highly precocious persons. The magnitude of the gender difference has declined over the years; for studies published in 1973 or earlier d was 0.31, whereas it was 0.14 for studies published in 1974 or later. We conclude that gender differences in mathematics performance are small. Nonetheless, the lower performance of women in problem solving that is evident in high school requires attention.},
author = {Hyde, J S and Fennema, E and Lamon, S J},
issn = {0033-2909},
journal = {Psychological bulletin},
month = {mar},
number = {2},
pages = {139--55},
pmid = {2138794},
title = {{Gender differences in mathematics performance: a meta-analysis.}},

volume = {107},
year = {1990}
}
@article{Lockwood2005b,
abstract = {In two studies, cross-cultural differences in reactions to positive and negative role models were examined. The authors predicted that individuals from collectivistic cultures, who have a stronger prevention orientation, would be most motivated by negative role models, who highlight a strategy of avoiding failure; individuals from individualistic cultures, who have a stronger promotion focus, would be most motivated by positive role models, who highlight a strategy of pursuing success. In Study 1, the authors examined participants' reported preferences for positive and negative role models. Asian Canadian participants reported finding negative models more motivating than did European Canadians; self-construals and regulatory focus mediated cultural differences in reactions to role models. In Study 2, the authors examined the impact of role models on the academic motivation of Asian Canadian and European Canadian participants. Asian Canadians were motivated only by a negative model, and European Canadians were motivated only by a positive model.},
author = {Lockwood, Penelope and Marshall, Tara C and Sadler, Pamela},

file = {:Users/renekizilcec/Documents/Mendeley Desktop/Lockwood, Marshall, Sadler - 2005 - Promoting success or preventing failure cultural differences in motivation by positive and negati(2).pdf:pdf},
isbn = {0146-1672},
issn = {0146-1672},
journal = {Personality and social psychology bulletin},
keywords = {culture,motivation,regu-,role models,social comparison},
number = {3},
pages = {379--392},
pmid = {15657453},
title = {{Promoting success or preventing failure: cultural differences in motivation by positive and negative role models.}},
volume = {31},
year = {2005}
}
@article{Kay2013,
abstract = {Massive open online courses (MOOCs) have exploded onto the scene, promising to satisfy a worldwide thirst for a high-quality, personalized, and free education. This article explores where MOOCs fit within the e-learning and Artificial Intelligence in Education (AIED) landscape.},
author = {Kay, Judy and Reimann, Peter and Diebold, Elliot and Kummerfeld, Bob},

file = {:Users/renekizilcec/Documents/Mendeley Desktop/Kay et al. - 2013 - MOOCs So many learners, so much potential.pdf:pdf},
isbn = {1541-1672 VO - 28},
issn = {15411672},
journal = {IEEE Intelligent Systems},
keywords = {MOOC,educational data mining,intelligent systems,large-scale e-learning,learner modeling,learning analytics,massive open online course},
number = {3},
pages = {70--77},
title = {{MOOCs: So many learners, so much potential.}},
volume = {28},
year = {2013}
}
@article{Falk2015a,
abstract = {Health communications can be an effective way to increase positive health behaviors and decrease negative health behaviors; however, those at highest risk are often most defensive and least open to such messages. For example, increasing physical activity among sedentary individuals affects a wide range of important mental and physical health outcomes, but has proven a challenging task. Affirming core values (i.e., self-affirmation) before message exposure is a psychological technique that can increase the effectiveness of a wide range of interventions in health and other domains; however, the neural mechanisms of affirmation's effects have not been studied. We used functional magnetic resonance imaging (fMRI) to examine neural processes associated with affirmation effects during exposure to potentially threatening health messages. We focused on an a priori defined region of interest (ROI) in ventromedial prefrontal cortex (VMPFC), a brain region selected for its association with self-related processing and positive valuation. Consistent with our hypotheses, those in the self-affirmation condition produced more activity in VMPFC during exposure to health messages and went on to increase their objectively measured activity levels more. These findings suggest that affirmation of core values may exert its effects by allowing at-risk individuals to see the self-relevance and value in otherwise-threatening messages.},
author = {Falk, Emily B. and O'Donnell, Matthew Brook and Cascio, Christopher N. and Tinney, Francis and Kang, Yoona and Lieberman, Matthew D. and Taylor, Shelley E. and An, Lawrence and Resnicow, Kenneth and Strecher, Victor J.},

file = {:Users/renekizilcec/Documents/Mendeley Desktop/Falk et al. - 2015 - Self-affirmation alters the brain's response to health messages and subsequent behavior change.pdf:pdf},
isbn = {0027-8424},
issn = {0027-8424, 1091-6490},
journal = {Proceedings of the National Academy of Sciences},
number = {7},
pages = {1977--1982},
pmid = {25646442},
title = {{Self-affirmation alters the brain's response to health messages and subsequent behavior change}},

volume = {112},
year = {2015}
}
@article{Tsai2007,
author = {Tsai, Jeanne L. and Miao, Felicity F. and Seppala, Emma and Fung, Helene H. and Yeung, Dannii Y.},

file = {:Users/renekizilcec/Documents/Mendeley Desktop/Tsai et al. - 2007 - Influence and adjustment goals Sources of cultural differences in ideal affect.pdf:pdf},
issn = {1939-1315},
journal = {Journal of Personality and Social Psychology},
keywords = {2006,affect,although most people say,culture,feel good,fung,in a previous article,in different ways,interpersonal goals,knutson,people,that they want to,theory,tsai,values,want to feel good,we presented affect valuation},
number = {6},
pages = {1102--1117},
title = {{Influence and adjustment goals: Sources of cultural differences in ideal affect.}},

volume = {92},
year = {2007}
}
@article{Daft1986,
author = {Daft, RL and Lengel, RH},
file = {:Users/renekizilcec/Documents/Mendeley Desktop/Daft, Lengel - 1986 - Organizational information requirements, media richness and structural design.pdf:pdf},
journal = {Management Science},
number = {5},
pages = {554--571},
title = {{Organizational information requirements, media richness and structural design}},

volume = {32},
year = {1986}
}
@article{Mayer2010,
annote = {review of items in special issue on graphics in instruction
important: signaling, prior knowledge, modality},
author = {Mayer, Richard E.},

file = {:Users/renekizilcec/Documents/Mendeley Desktop/Mayer - 2010 - Unique contributions of eye-tracking research to the study of learning with graphics.pdf:pdf},
issn = {09594752},
journal = {Learning and Instruction},
keywords = {computer-based instruction,eye-tracking,graphics comprehension,multimedia learning},
month = {apr},
number = {2},
pages = {167--171},
publisher = {Elsevier Ltd},
title = {{Unique contributions of eye-tracking research to the study of learning with graphics}},

volume = {20},
year = {2010}
}
@inproceedings{Gogoulou2007,
address = {Corfu, Greece},
annote = {no guarantee that rich interactions will actually occur 

random groups - avoids /not solves problem

learner-formed - comfortable with each other, usually based on friendship

ability/performance?

should pay attention to: gender, ethnic background, motivations, attitudes, interests, and personality 

homogeneous groups are better at achieving specific aims
heterogenous groups better at broader tasks

Bradley, J. H., Herbert, F., J.: The effect of personality type on team performance. Journal of Management Development 16 (1997) 337-353 

Dillenbourg, P.: What do you mean by collaborative learning?. In: Dillenbourg P. (eds): Collaborative- learning: Cognitive and Computational Approaches. Oxford: Elsevier (1999) 1-19 

Martin, E., Paredes, P.: Using learning styles for dynamic group formation in adaptive collaborative hypermedia systems. In Proceedings of the First International Workshop on Adaptive Hypermedia and Collaborative Web-based Systems (AHCW 2004) (2004) 188-198 available at http://www.ii.uam.es/ {\~{}}rcarro/AHCW04/MartinParedes.pdf 

Nijstad, B. A., De Dreu, C.: Creativity and Group innovation. Applied Psychology 51(3) (2002) 400-406},
author = {Gogoulou, Agoritsa and Gouli, Evangelia and Boas, George and Liakou, Evgenia and Grigoriadou, Maria},
booktitle = {11th International Conference on User Modeling},
editor = {Brusilovsky, Peter and Grigoriadou, Maria and Papanikolaou, Kyparissia},
file = {:Users/renekizilcec/Documents/Mendeley Desktop/Gogoulou et al. - 2007 - Forming Homogeneous, Heterogeneous and Mixed Groups of Learners.pdf:pdf},
pages = {33--40},
title = {{Forming Homogeneous, Heterogeneous and Mixed Groups of Learners}},
year = {2007}
}
@incollection{Nass1990,
address = {Newbury Park, CA},
author = {Nass, C and Mason, L},
booktitle = {Organization and communication technology},
chapter = {3},
edition = {Eds.},
editor = {Fulk, J. and Steinfeld, C.},
file = {:Users/renekizilcec/Documents/Mendeley Desktop/Nass, Mason - 1990 - On the study of technology and task A variable-based approach.pdf:pdf},
keywords = {Thinking Dimensionally},
mendeley-tags = {Thinking Dimensionally},
pages = {46--67},
publisher = {Sage},
title = {{On the study of technology and task: A variable-based approach}},

year = {1990}
}
@article{Sheeran1999,
author = {Sheeran, Paschal and Orbell, Sheina},
file = {:Users/renekizilcec/Documents/Mendeley Desktop/Sheeran, Orbell - 1999 - Implementation intentions and repeated behaviour augmenting the predictive validity of the theory of planned be.pdf:pdf},
journal = {European Journal of Social Psychology},
pages = {349--369},
title = {{Implementation intentions and repeated behaviour: augmenting the predictive validity of the theory of planned behaviour}},

volume = {29},
year = {1999}
}
@article{Szpunar2013,
author = {Szpunar, Karl K. and Moulton, Samuel T. and Schacter, Daniel L.},

file = {:Users/renekizilcec/Documents/Mendeley Desktop/Szpunar, Moulton, Schacter - 2013 - Mind wandering and education from the classroom to online learning.pdf:pdf},
issn = {1664-1078},
journal = {Frontiers in Psychology},
keywords = {and neural bases of,attention,dering,during the past decade,educational psychology,growth in,including a rapid expansion,learning,mind wan-,mind wandering,mind wandering, attention, educational psychology,,of experimental procedures,online learning,research concerning the cognitive,teaching,there has been impressive},
number = {August},
pages = {1--7},
title = {{Mind wandering and education: from the classroom to online learning}},

volume = {4},
year = {2013}
}
@article{Park2005,
abstract = {Using methods of experimental cognitive psychology, we tested the hypothesis that attitude similarity serves as a heuristic cue signaling kinship, which may motivate kin-recognition responses (e.g., prosocial behavior) even to unrelated individuals. The experiment employed a reaction-time methodology to assess cognitive associations between specific target individuals and kinship cognitions. Results revealed that, relative to targets with dissimilar attitudes, attitudinally similar targets were automatically linked to kinship cognitions. This effect was especially strong among perceivers who more strongly trusted their intuitions, indicating that the similarity-kinship connection is based on heuristic impressions, not rational decision making. Additional results showed that the activation of kinship cognitions was correlated with perceivers' willingness to help similar others. These findings add to our understanding of proximate mechanisms linked to kin selection processes and implicate the role of kinship processes in prosocial behavior toward unrelated strangers as well. {\textcopyright} 2005 Elsevier Inc. All rights reserved.},
author = {Park, Justin H. and Schaller, Mark},

file = {:Users/renekizilcec/Documents/Mendeley Desktop/Park, Schaller - 2005 - Does attitude similarity serve as a heuristic cue for kinship Evidence of an implicit cognitive association.pdf:pdf},
isbn = {1090-5138},
issn = {10905138},
journal = {Evolution and Human Behavior},
keywords = {Attitude similarity,Kin recognition,Kin selection,Kinship,Prosocial behavior},
number = {2},
pages = {158--170},
title = {{Does attitude similarity serve as a heuristic cue for kinship? Evidence of an implicit cognitive association}},
volume = {26},
year = {2005}
}
@article{Ogan2015a,
abstract = {In recent years, there has been increasing interest in automatically assessing help seeking, the process of referring to resources outside of oneself to accomplish a task or solve a problem. Research in the United States has shown that specific help-seeking behaviors led to better learning within intelligent tutoring systems. However, intelligent tutors are used differently by students in different countries, raising the question of whether the same help-seeking behaviors are effective and desirable in different cultural settings. To investigate this question, models connecting help-seeking behaviors with learning were generated from datasets from students in three countries - Costa Rica, the Philippines, and the United States, as well as a combined dataset from all three sites. Each model was tested on data from the other countries. This study found that models of effective help seeking transfer to some degree between the United States and Philippines, but not between those countries and Costa Rica. Differences may be explained by variations in classroom practices between the sites; for example, greater collaboration observed in the Costa Rican site indicates that much help seeking occurred outside of the technology. Findings indicate that greater care should be taken when assuming that the models underlying AIED systems generalize across cultures and contexts.},
author = {Ogan, Amy and Walker, Erin and Baker, Ryan and Rodrigo, Ma Mercedes T and Soriano, Jose Carlo and Castro, Maynor Jimenez},

file = {:Users/renekizilcec/Documents/Mendeley Desktop/Ogan et al. - 2015 - Towards understanding how to assess help-seeking behavior across cultures.pdf:pdf},
issn = {15604306},
journal = {International Journal of Artificial Intelligence in Education},
keywords = {Assessment,Cross-curricular skills,Help seeking,Intelligent tutoring system},
number = {2},
pages = {229--248},
title = {{Towards understanding how to assess help-seeking behavior across cultures}},
volume = {25},
year = {2015}
}
@article{Roschelle2013,
author = {Roschelle, Jeremy},

file = {:Users/renekizilcec/Documents/Mendeley Desktop/Roschelle - 2013 - Special Issue on CSCL Discussion.pdf:pdf},
issn = {0046-1520},
journal = {Educational Psychologist},
month = {jan},
number = {1},
pages = {67--70},
title = {{Special Issue on CSCL: Discussion}},

volume = {48},
year = {2013}
}
@article{slavin1985introduction,
address = {New York, NY},
author = {Slavin, Robert E.},
chapter = {1},
editor = {Slavin, R. and Sharan, S. and Kagan, S. and Hertz-Lazarowitz, R. and Webb, C. and Schmuck, R.},
journal = {Learning to Cooperate, Cooperating to Learn},
pages = {5--15},
publisher = {Plenum New York},
title = {{An introduction to cooperative learning research}},
year = {1985}
}
@article{Sweller1994,
author = {Sweller, John},
file = {:Users/renekizilcec/Documents/Mendeley Desktop/Sweller - 1994 - Cognitive load theory, learning difficulty, and instructional design.pdf:pdf},
journal = {Learning and instruction},
pages = {295--312},
title = {{Cognitive load theory, learning difficulty, and instructional design}},

volume = {4},
year = {1994}
}
@book{page2008difference,
author = {Page, Scott E},
publisher = {Princeton University Press},
title = {{The Difference: How the Power of Diversity Creates Better Groups, Firms, Schools, and Societies}},
year = {2008}
}
@article{ParksStamm2007a,
author = {Parks–Stamm, Elizabeth J. and Gollwitzer, Peter M. and Oettingen, Gabriele},

file = {:Users/renekizilcec/Documents/Mendeley Desktop/Parks–Stamm, Gollwitzer, Oettingen - 2007 - Action Control by Implementation Intentions Effective Cue Detection and Efficient Response.pdf:pdf},
issn = {0278-016X},
journal = {Social Cognition},
month = {apr},
number = {2},
pages = {248--266},
title = {{Action Control by Implementation Intentions: Effective Cue Detection and Efficient Response Initiation}},

volume = {25},
year = {2007}
}
@article{Quinones-Vidal2004,
abstract = {A bibliometric analysis of the first 36 years (1965-2000) of the Journal of Personality and Social Psychology (JPSP) is presented. The authors analyzed the structure of JPSP on the basis of contents and other aspects related to productivity, such as growth in the number of articles and authors, and "invisible colleges." In 2001, JPSP articles were cited over 23,000 times. An increasing number of older, classic articles are cited, suggesting that there are an accumulating number of citations whose influence endures over time. JPSP articles have grown in length, number of studies included, number of references, and number of authors and have become more international with an increasing proportion of authors from outside the United States. The pattern of findings suggests an increasingly complex and mature science.},
author = {Quinones-Vidal, Elena and Lozpez-Garcia, Juan Jose and Penaranda-Ortega, Maria and Tortosa-Gil, Francisco},

file = {:Users/renekizilcec/Documents/Mendeley Desktop/Quinones-Vidal et al. - 2004 - The nature of social and personality psychology as reflected in JPSP, 1965-2000.pdf:pdf},
isbn = {0022-3514 (Print)$\backslash$r0022-3514 (Linking)},
issn = {0022-3514},
journal = {Journal of personality and social psychology},
number = {3},
pages = {435--452},
pmid = {15008647},
title = {{The nature of social and personality psychology as reflected in JPSP, 1965-2000.}},
volume = {86},
year = {2004}
}
@article{Gay2004,
author = {Gay, G.},
file = {:Users/renekizilcec/Documents/Mendeley Desktop/Gay - 2004 - Beyond Brown Promoting equality through multicultural education.pdf:pdf},
journal = {Journal of Curriculum and Supervision},
number = {3},
pages = {193--216},
title = {{Beyond Brown: Promoting equality through multicultural education}},
volume = {19},
year = {2004}
}
@book{Goffman2009,
author = {Goffman, E.},
publisher = {Simon and Schuster},
title = {{Stigma: Notes on the management of spoiled identity}},
year = {2009}
}
@book{Steele2010,
address = {New York, N.Y.},
author = {Steele, Claude M.},
publisher = {WW Norton {\&} Company},
title = {{Whistling vivaldi}},
year = {2010}
}
@article{rogers1956becoming,
author = {Rogers, Carl R},
journal = {Pastoral Psychology},
number = {1},
pages = {9--13},
publisher = {Springer},
title = {{Becoming a person}},
volume = {7},
year = {1956}
}
@article{Francescato2006a,
author = {Francescato, Donata and Porcelli, Rita and Mebane, Minou and Cuddetta, Marcella and Klobas, Jane and Renzi, Paolo},

file = {:Users/renekizilcec/Documents/Mendeley Desktop/Francescato et al. - 2006 - Evaluation of the efficacy of collaborative learning in face-to-face and computer-supported university conte.pdf:pdf},
issn = {07475632},
journal = {Computers in Human Behavior},
month = {mar},
number = {2},
pages = {163--176},
title = {{Evaluation of the efficacy of collaborative learning in face-to-face and computer-supported university contexts}},

volume = {22},
year = {2006}
}
@article{Woolley2010,
abstract = {Psychologists have repeatedly shown that a single statistical factor--often called "general intelligence"--emerges from the correlations among people's performance on a wide variety of cognitive tasks. But no one has systematically examined whether a similar kind of "collective intelligence" exists for groups of people. In two studies with 699 people, working in groups of two to five, we find converging evidence of a general collective intelligence factor that explains a group's performance on a wide variety of tasks. This "c factor" is not strongly correlated with the average or maximum individual intelligence of group members but is correlated with the average social sensitivity of group members, the equality in distribution of conversational turn-taking, and the proportion of females in the group.},
author = {Woolley, Anita Williams and Chabris, Christopher F and Pentland, Alex and Hashmi, Nada and Malone, Thomas W},

file = {:Users/renekizilcec/Documents/Mendeley Desktop/Woolley et al. - 2010 - Evidence for a collective intelligence factor in the performance of human groups.pdf:pdf},
issn = {1095-9203},
journal = {Science (New York, N.Y.)},
keywords = {Adolescent,Adult,Aged,Emotional Intelligence,Female,Group Processes,Humans,Intelligence,Interpersonal Relations,Male,Middle Aged,Regression Analysis,Sex Factors,Social Perception,Young Adult},
month = {oct},
number = {6004},
pages = {686--8},
pmid = {20929725},
title = {{Evidence for a collective intelligence factor in the performance of human groups.}},

volume = {330},
year = {2010}
}
@article{Sweller1988,
author = {Sweller, John},

file = {:Users/renekizilcec/Documents/Mendeley Desktop/Sweller - 1988 - Cognitive load during problem solving Effects on learning.pdf:pdf},
issn = {03640213},
journal = {Cognitive Science},
month = {jun},
number = {2},
pages = {257--285},
title = {{Cognitive load during problem solving: Effects on learning}},

volume = {12},
year = {1988}
}
@book{Coleman1989,
author = {Coleman, JS},
file = {:Users/renekizilcec/Documents/Mendeley Desktop/Coleman - 1989 - Social Capital in the Creation of Human Capital.pdf:pdf},
number = {1988},
publisher = {Chicago University Press},
title = {{Social Capital in the Creation of Human Capital}},

volume = {94},
year = {1989}
}
@article{Gollwitzer1997a,
author = {Gollwitzer, Peter M. and Brandst{\"{a}}tter, V},
file = {:Users/renekizilcec/Documents/Mendeley Desktop/Gollwitzer, Brandst{\"{a}}tter - 1997 - Implementation intentions and effective goal pursuit.pdf:pdf},
journal = {Journal of Personality and Social Psychology},
number = {1},
pages = {186--199},
title = {{Implementation intentions and effective goal pursuit.}},

volume = {73},
year = {1997}
}
@article{Stadler2009,
abstract = {Objective: This study tested whether an intervention that combined information with self-regulation strategies had a better effect on eating fruits and vegetables than an information-only intervention. Design: Women between age 30 and 50 (N ? 255) participated in a 24-month randomized controlled trial comparing two brief interventions: All participants received the same information intervention; partic- ipants in the information plus self-regulation group additionally learned a self-regulation technique that integrates mental contrasting with implementation intentions. Main outcome measures: Participants reported in daily diaries how many servings of fruits and vegetables they ate per day during 1 week at baseline, and in the first week, 1, 2, 4, and 24 months after intervention. Results: Participants in both groups ate more fruits and vegetables (0.47 to 1.00 daily servings) than at baseline during the first 4 months after intervention. Two years later, participants in the information plus self-regulation group maintained the higher intake, whereas participants in the information group returned to baseline levels. Conclusion: Adding self-regulation training to an information intervention increased its effectiveness for long-term behavior change.},
author = {Stadler, Gertraud and Oettingen, Gabriele and Gollwitzer, Peter M.},

file = {:Users/renekizilcec/Documents/Mendeley Desktop/Stadler, Oettingen, Gollwitzer - 2009 - Physical activity in women effects of a self-regulation intervention.pdf:pdf},
issn = {1873-2607},
journal = {American Journal of Preventive Medicine},
keywords = {Adult,Cognitive Therapy,Cognitive Therapy: methods,Female,Health Behavior,Humans,Informal,Informal: methods,Longitudinal Studies,Middle Aged,Motivation,Motor Activity,Social Control,Women's Health},
month = {jan},
number = {1},
pages = {29--34},
pmid = {18977113},
publisher = {American Journal of Preventive Medicine},
title = {{Physical activity in women: effects of a self-regulation intervention.}},
volume = {36},
year = {2009}
}
@article{Yee2006,
abstract = {Abstract In social psychology, perspective-taking has been shown to be a reliable method in reducing negative social stereotyping. These exercises have until now only relied on asking a person to imagine themselves in the mindset of another person. We argue that ...},
author = {Yee, Nick and Bailenson, Jeremy N.},
file = {:Users/renekizilcec/Documents/Mendeley Desktop/Yee, Bailenson - 2006 - Walk a mile in digital shoes The impact of embodied perspective-taking on the reduction of negative stereotyping.pdf:pdf},
journal = {Proceedings of PRESENCE},
pages = {147--156},
title = {{Walk a mile in digital shoes: The impact of embodied perspective-taking on the reduction of negative stereotyping in immersive virtual environments}},
year = {2006}
}
@book{Bandura1997,
address = {New York, NY, USA},
author = {Bandura, Albert},
publisher = {Freeman},
title = {{Self-efficacy: The exercise of control.}},
year = {1997}
}
@article{Peng1999,
abstract = {Chinese ways of dealing with seeming contradictions result in a dialectical or compromise approach—retaining basic elements of opposing perspectives by seeking a "middle way." On the other hand, European–American ways, deriving from a lay version of Aristotelian logic, result in a differentiation model that polarized contradictory perspectives in an effort to determine which factor is position is correct. Five empirical studies showed that dialectical thinking is a form of folk wisdom in Chinese culture: Chinese participants preferred dialectical proverbs containing seeming contradictions more than did American participants. Chinese participants also preferred dialectical resolutions to social conflicts and preferred dialectical arguments over classical Western logical arguments. Furthermore, when 2 apparently contradictory propositions were presented, American participants polarized their views, and Chinese participants were moderately accepting of of both propositions. Origins of these cultural differences and their implications for human reasoning in general are discussed. (PsycINFO Database Record (c) 2012 APA, all rights reserved). (journal abstract)},
author = {Peng, K and Nisbett, Richard E.},

file = {:Users/renekizilcec/Documents/Mendeley Desktop/Peng, Nisbett - 1999 - Culture, dialectics, and reasoning about contradiction.pdf:pdf},
isbn = {0003-066X},
issn = {0003-066X},
journal = {American Psychologist},
number = {9},
pages = {741--754},
pmid = {10842108},
title = {{Culture, dialectics, and reasoning about contradiction.}},

volume = {54},
year = {1999}
}
@article{Brown2003,
abstract = {Stereotyped individuals vary in how chronically self-conscious they are of their stigmatized status, which Pinel (1999) has dubbed stigma consciousness. The current study investigated whether individual differences in stigma consciousness moderate the impact of gender stereotypes on the math performance of women. Results indicated that, under conditions designed to evoke stereotype threat (Steele, 1997), women high in stigma consciousness scored worse than women low in stigma consciousness on a math test. In the control (low threat) condition, stigma consciousness was unrelated to test performance. Possible mechanisms underlying this moderation are discussed. ?? 2003 Elsevier Science (USA). All rights reserved.},
author = {Brown, Ryan P. and Pinel, Elizabeth C.},

file = {:Users/renekizilcec/Documents/Mendeley Desktop/Brown, Pinel - 2003 - Stigma on my mind Individual differences in the experience of stereotype threat.pdf:pdf},
isbn = {0022-1031},
issn = {00221031},
journal = {Journal of Experimental Social Psychology},
keywords = {Academic performance,Gender stereotypes,Stereotype threat,Stigma consciousness},
number = {6},
pages = {626--633},
pmid = {17671},
title = {{Stigma on my mind: Individual differences in the experience of stereotype threat}},
volume = {39},
year = {2003}
}
@article{Hoffler2010b,
author = {H{\"{o}}ffler, Tim N. and Prechtl, Helmut and Nerdel, Claudia},

file = {:Users/renekizilcec/Documents/Mendeley Desktop/H{\"{o}}ffler, Prechtl, Nerdel - 2010 - The influence of visual cognitive style when learning from instructional animations and static pictur.pdf:pdf},
issn = {10416080},
journal = {Learning and Individual Differences},
month = {oct},
number = {5},
pages = {479--483},
publisher = {Elsevier Inc.},
title = {{The influence of visual cognitive style when learning from instructional animations and static pictures}},

volume = {20},
year = {2010}
}
@article{Fox2014a,
author = {Fox, Craig R and Sitkin, Sim B},
file = {:Users/renekizilcec/Documents/Mendeley Desktop/Fox, Sitkin - 2015 - Bridging the divide between behavioral science {\&} policy.pdf:pdf},
isbn = {9783319179292},
journal = {Behavioral Science {\&} Policy},
number = {1},
pages = {1--12},
title = {{Bridging the divide between behavioral science {\&} policy}},
volume = {1},
year = {2015}
}
@article{Gollwitzer2011,
author = {Gollwitzer, Anton and Oettingen, Gabriele and Kirby, Teri a. and Duckworth, Angela Lee and Mayer, Doris},

file = {:Users/renekizilcec/Documents/Mendeley Desktop/Gollwitzer et al. - 2011 - Mental contrasting facilitates academic performance in school children.pdf:pdf},
issn = {0146-7239},
journal = {Motivation and Emotion},
keywords = {mental contrasting {\'{a}} positive,performance {\'{a}} behavior change,self-regulation {\'{a}} goal commitment,thinking {\'{a}},{\'{a}} academic,{\'{a}} desired future},
month = {apr},
number = {4},
pages = {403--412},
title = {{Mental contrasting facilitates academic performance in school children}},

volume = {35},
year = {2011}
}
@incollection{Anderson2002,
address = {Albany, N.Y.},
author = {Anderson, J. D.},
booktitle = {The racial crisis in American higher education: Continuing challenges for the twenty-first century},
chapter = {1},
editor = {Smith, Wiliam A. and Altbach, P. G. and Lomotey, K.},
pages = {3--22},
publisher = {State University of New York Press},
title = {{Race in American higher education}},
year = {2002}
}
@book{Dweck2006,
author = {Dweck, Carol},
publisher = {Random House},
title = {{Mindset: The new psychology of success}},
year = {2006}
}
@book{Saarinen1976,
address = {Boston, MA},
author = {Saarinen, T. F.},
publisher = {Houghton Mifflin},
title = {{Environmental Planning: Perceptions and Behavior}},
year = {1976}
}
@article{Burger2004,
abstract = {Four studies examined the effect of an incidental similarity on compliance to a request. Undergraduates who believed they shared a birthday (Study 1), a first name (Study 2), or fingerprint similarities (Study 3) with a requester were more likely to comply with a request than participants who did not perceive an incidental similarity with the requester. The findings are consistent with past research demonstrating that people often rely on heuristic processing when responding to requests and with Heider's description of unit relationships in which perceived similarities lead to positive affect. Consistent with the unit relation interpretation, participants did not increase compliance when hearing about an incidental similarity with someone other than the requester or when they believed the feature they shared with the requester was common.},
author = {Burger, Jerry M and Messian, Nicole and Patel, Shebani and del Prado, Alicia and Anderson, Carmen},

file = {:Users/renekizilcec/Documents/Mendeley Desktop/Burger et al. - 2004 - What a coincidence! The effects of incidental similarity on compliance.pdf:pdf},
isbn = {0146-1672},
issn = {01461672},
journal = {Personality and Social Psychology Bulletin},
keywords = {ask a favor,compliance,compliance to a,encountering,f or most of,few days pass without,or otherwise seek our,request,secure a dona-,sell us a product,similarity,someone who wants to,tion,unit relationship,us},
number = {1},
pages = {35--43},
pmid = {15030641},
title = {{What a coincidence! The effects of incidental similarity on compliance.}},
volume = {30},
year = {2004}
}
@article{Groom2007,
author = {Groom, Victoria and Nass, Clifford Ivar},
file = {:Users/renekizilcec/Documents/Mendeley Desktop/Groom, Nass - 2007 - Can robots be teammates Benchmarks and predictors of failure in humanrobot teams.pdf:pdf},
journal = {Interaction Studies},
keywords = {Human-Robot Interaction,human–robot interaction,psychological benchmarks,robot teams,social robotics,teamwork,trust},
mendeley-tags = {Human-Robot Interaction},
number = {3},
pages = {483--500},
title = {{Can robots be teammates?: Benchmarks and predictors of failure in humanrobot teams}},
volume = {8},
year = {2007}
}
@book{DavidEasleyandJonKleinberga,
author = {Easley, David and Kleinberg, Jon},
file = {:Users/renekizilcec/Documents/Mendeley Desktop/Easley, Kleinberg - Unknown - Networks, Crowds, and Markets Reasoning About a Highly Connected World.html:html},
title = {{Networks, Crowds, and Markets: Reasoning About a Highly Connected World}},
url = {http://www.cs.cornell.edu/home/kleinber/networks-book/}
}
@misc{TheMendeleySupportTeam2011b,
abstract = {A quick introduction to Mendeley. Learn how Mendeley creates your personal digital library, how to organize and annotate documents, how to collaborate and share with colleagues, and how to generate citations and bibliographies.},
address = {London},
author = {{The Mendeley Support Team}},
booktitle = {Mendeley Desktop},
file = {:Users/renekizilcec/Documents/Mendeley Desktop/The Mendeley Support Team - 2011 - Getting Started with Mendeley.pdf:pdf},
keywords = {Mendeley,how-to,user manual},
pages = {1--16},
publisher = {Mendeley Ltd.},
title = {{Getting Started with Mendeley}},

year = {2011}
}
@article{Harp1998,
author = {Harp, Shannon F. and Mayer, Richard E.},

file = {:Users/renekizilcec/Documents/Mendeley Desktop/Harp, Mayer - 1998 - How seductive details do their damage A theory of cognitive interest in science learning.pdf:pdf},
issn = {0022-0663},
journal = {Journal of Educational Psychology},
number = {3},
pages = {414--434},
title = {{How seductive details do their damage: A theory of cognitive interest in science learning.}},

volume = {90},
year = {1998}
}
@article{Reinecke2011a,
author = {Reinecke, Katharina and Bernstein, Abraham},

file = {:Users/renekizilcec/Documents/Mendeley Desktop/Reinecke, Bernstein - 2011 - Improving Performance, Perceived Usability, and Aesthetics with Culturally Adaptive User Interfaces.pdf:pdf},
journal = {Transactions on Computer-Human Interactions (TOCHI)},
number = {2},
pages = {1--29},
title = {{Improving Performance, Perceived Usability, and Aesthetics with Culturally Adaptive User Interfaces}},
volume = {18},
year = {2011}
}
@incollection{Oettingen1996,
address = {New York},
author = {Oettingen, Gabriele},
booktitle = {The Psychology of Action: Linking Cognition and Motivation to Behavior},
chapter = {11},
editor = {Gollwitzer, Peter M. and Bargh, J. A.},
file = {:Users/renekizilcec/Documents/Mendeley Desktop/Oettingen - 1996 - Positive Fantasy and Motivation.pdf:pdf},
pages = {236--259},
publisher = {Guildford},
title = {{Positive Fantasy and Motivation}},

year = {1996}
}
@article{Goldrick-Rab2010,
abstract = {Many of the democratizing opportunities provided by community colleges are diminished in the eyes of policy makers by inadequate rates of success. In particular, large proportions of students who enter community colleges do not persist for longer than a semester, complete a program, or attain a credential. This review critically examines academic and policy research in search of explanations, emphasizing what is known about challenges stemming from three levels of influence: the macro-level opportunity structure; institutional practices; and the social, economic, and academic attributes students bring to college. It provides examples of how factors operating at each level affect rates of success at key times, including the initial transition to college, the experience of remedial education, and persistence through credit-bearing coursework. The article also discusses potential and ongoing reforms that could increase rates of community college success by addressing one or more areas of influence (the macro, the institutional, or the individual). It is concluded that increasing success in the open-access, public 2-year sector requires reforms directed at multiple levels and cannot be achieved with either student- or institution-focused incentives alone.},
author = {Goldrick-Rab, S.},

file = {:Users/renekizilcec/Documents/Mendeley Desktop/Goldrick-Rab - 2010 - Challenges and Opportunities for Improving Community College Student Success.pdf:pdf},
isbn = {0034654300346543},
issn = {0034-6543},
journal = {Review of Educational Research},
number = {3},
pages = {437--469},
title = {{Challenges and Opportunities for Improving Community College Student Success}},
volume = {80},
year = {2010}
}
@article{Schwarz1991,
author = {Schwarz, N and Bless, H and Strack, F and Klumpp, G and Rittenauerschatka, H and Simons, A},
file = {:Users/renekizilcec/Documents/Mendeley Desktop/Schwarz et al. - 1991 - Ease of Retrieval As Information - Another Look At the Availability Heuristic.pdf:pdf},
journal = {Journal of Personality and Social Psychology},
number = {2},
pages = {195--202},
title = {{Ease of Retrieval As Information - Another Look At the Availability Heuristic}},
volume = {61},
year = {1991}
}
@article{Kehrwald2011,
author = {Kehrwald, Benjamin},
file = {:Users/renekizilcec/Documents/Mendeley Desktop/Kehrwald - 2011 - Social presence and online communication A response to Mersham.pdf:pdf},
journal = {Journal of Open, Flexible and Distance {\ldots}},
number = {1},
pages = {29--46},
title = {{Social presence and online communication: A response to Mersham}},

volume = {14},
year = {2011}
}
@article{Bradley2005,
abstract = {For humans, the threat of painful shock greatly potentiates the reflexive startle blink. Moreover, viewing unpleasant, compared with pleasant, pictures also prompts heightened startle reflexes, suggesting that the startle reflex indexes general defensive activation. In this study, pleasant or unpleasant pictures were used to signal shock threat in order to explore how previous affective associations modulate new defensive reactions. When cuing threat of shock, pleasant and unpleasant pictures prompted physiological profiles consistent with defensive activation, indicating that threat of shock renders previously pleasant cues aversive. For unpleasant pictures only, defensive startle was potentiated even when these cues signaled safety. Taken together, the data indicate that (a) regardless of their intrinsic affective meaning, cues signaling shock threat prompt somatic and autonomic reactions consistent with defense, and that (b) intrinsically unpleasant cues continue to prompt defensive activation even when the context of their presentation is specifically non-threatening.},
author = {Bradley, Margaret M and Moulder, Brad and Lang, Peter J},

file = {:Users/renekizilcec/Documents/Mendeley Desktop/Bradley, Moulder, Lang - 2005 - When good things go bad the reflex physiology of defense.pdf:pdf},
issn = {0956-7976},
journal = {Psychological science},
keywords = {Adult,Affect,Association,Bradycardia,Bradycardia: physiopathology,Cues,Defense Mechanisms,Electromyography,Electromyography: methods,Facial Expression,Facial Muscles,Facial Muscles: physiology,Fear,Female,Galvanic Skin Response,Galvanic Skin Response: physiology,Humans,Male,Reflex,Reflex: physiology,Signal Detection, Psychological,Startle Reaction,Visual Perception},
month = {jun},
number = {6},
pages = {468--73},
pmid = {15943673},
title = {{When good things go bad: the reflex physiology of defense.}},

volume = {16},
year = {2005}
}
@article{Hornbæk2006,
author = {Hornb{\ae}k, Kasper},

file = {:Users/renekizilcec/Documents/Mendeley Desktop/Hornb{\ae}k - 2006 - Current practice in measuring usability Challenges to usability studies and research.pdf:pdf},
issn = {10715819},
journal = {International Journal of Human-Computer Studies},
keywords = {usability,usability engineering,user-centered design},
month = {feb},
number = {2},
pages = {79--102},
title = {{Current practice in measuring usability: Challenges to usability studies and research}},

volume = {64},
year = {2006}
}
@article{Stahl2006a,
author = {Stahl, Gerry and Hesse, Friedrich},

file = {:Users/renekizilcec/Documents/Mendeley Desktop/Stahl, Hesse - 2006 - Social practices of computer-supported collaborative learning.pdf:pdf},
issn = {1556-1607},
journal = {International Journal of Computer-Supported Collaborative Learning},
month = {nov},
number = {4},
pages = {409--412},
title = {{Social practices of computer-supported collaborative learning}},

volume = {1},
year = {2006}
}
@article{Boroditsky2011,
abstract = {This chapter focuses on work examining the role that spatial metaphors and basic spatial representations play in constructing representations of time across languages. One factor that affects the perceived direction of time is writing direction. People who read text arranged from left to right tend to lay out time as proceeding from left to right, and people who read text arranged from right to left arrange time from right to left. Because people tend to recruit spatial representations to think about time, representations of time also differ depending on what spatial representations are most cognitively available to co-opt for time. Cross-cultural differences in thought can be more than a matter of style or preference. Pormpuraawans think about time in ways that other groups cannot. Many Americans simply could not lay out time in absolute coordinates even if they wanted to, because they lack the basic spatial knowledge necessary to do so. ?? 2011 Elsevier Inc. All rights reserved.},
author = {Boroditsky, Lera},

file = {:Users/renekizilcec/Documents/Mendeley Desktop/Boroditsky - 2011 - How Languages Construct Time.pdf:pdf},
isbn = {9780123859488},
issn = {978-0-12-385948-8},
journal = {Space, Time and Number in the Brain},
pages = {333--341},
pmid = {1000159861},
title = {{How Languages Construct Time}},
year = {2011}
}
@article{Kao1995a,
abstract = {The image of Asian-American as "model minorities" is driven, in part, by the high academic achievement of Asian-American children. To evaluate this characterization, I use the National Education Longitudnal Study of 1988 (NELS: 88) to compare Asian and white eight graders on reading and math scores and grades. Results indicate that the difference between Asians overall and whites on reading and math test scores can be explained by differences in family background. However, analyses by Asian subgroups reveal that Chinese, Korean, and Southeast Asian youth earn higher math scores than their white counterparts. Whites and Asians differ substantially in their grade performance, which suggests that cultural and behavioral differences may be an important influence on grades. Analyses on Asian subgroups show no statistical difference between ethnic groups, although only Southeast Asians earn perceivably higher grades than whites after controlling for the effects of family characteristics.},
author = {Kao, Grace},

file = {:Users/renekizilcec/Documents/Mendeley Desktop/Kao - 1995 - Asian Americans as Model Minorities A Look at Their Academic Performance.pdf:pdf},
issn = {0195-6744},
journal = {American Journal of Education},
number = {2},
pages = {121},
title = {{Asian Americans as Model Minorities? A Look at Their Academic Performance}},
volume = {103},
year = {1995}
}
@article{Spencer1999a,
abstract = {When women perform math, unlike men, they risk being judged by the negative stereotype that women have weaker math ability. We call this predicamentstereotype threatand hypothesize that the apprehension it causes may disrupt women's math performance. In Study 1 we demonstrated that the pattern observed in the literature that women underperform on difficult (but not easy) math tests was observed among a highly selected sample of men and women. In Study 2 we demonstrated that this difference in performance could be eliminated when we lowered stereotype threat by describing the test as not producing gender differences. However, when the test was described as producing gender differences and stereotype threat was high, women performed substantially worse than equally qualified men did. A third experiment replicated this finding with a less highly selected population and explored the mediation of the effect. The implication that stereotype threat may underlie gender differences in advanced math performance, even those that have been attributed to genetically rooted sex differences, is discussed.},
author = {Spencer, Steven J. and Steele, Claude M. and Quinn, Diane M.},

file = {:Users/renekizilcec/Documents/Mendeley Desktop/Spencer, Steele, Quinn - 1999 - Stereotype Threat and Women's Math Performance.pdf:pdf},
isbn = {0022-1031},
issn = {00221031},
journal = {Journal of Experimental Social Psychology},
number = {1},
pages = {4--28},
pmid = {3473},
title = {{Stereotype Threat and Women's Math Performance}},

volume = {35},
year = {1999}
}
@article{Kray2002,
abstract = {We examine how gender stereotypes affect performance in mixed-gender negotiations. We extend recent work demonstrating that stereotype activation leads to a male advantage and a complementary female disadvantage at the bargaining table (Kray, Thompson, {\&} Galinsky, 2001). In the present investigation, we regenerate the stereotype of effective negotiators by associating stereotypically feminine skills with negotiation success. In Experiment 1, women performed better in mixed-gender negotiations when stereotypically feminine traits were linked to successful negotiating, but not when gender-neutral traits were linked to negotiation success. Gender differences were mediated by the performance expectations and goals set by negotiators. In Experiment 2, we regenerated the stereotype of effective negotiators by linking stereotypically masculine or feminine traits with negotiation ineffectiveness. Women outperformed men in mixed-gender negotiations when stereotypically masculine traits were linked to poor negotiation performance, but men outperformed women when stereotypically feminine traits were linked to poor negotiation performance. Implications for stereotype threat theory and negotiations are discussed.},
author = {Kray, Laura J and Galinsky, Adam D and Thompson, Leigh},

file = {:Users/renekizilcec/Documents/Mendeley Desktop/Kray, Galinsky, Thompson - 2002 - Reversing the Gender Gap in Negotiations An Exploration of Stereotype Regeneration.pdf:pdf},
isbn = {0749-5978},
issn = {0749-5978},
journal = {Organizational Behavior and Human Decision Processes},
keywords = {None},
number = {2},
pages = {386--409},
pmid = {15178},
title = {{Reversing the Gender Gap in Negotiations: An Exploration of Stereotype Regeneration}},

volume = {87},
year = {2002}
}
@article{Schippers2015,
abstract = {The gender and ethnicity gap in academic achievement constitutes one of today's key social problems. The current study, therefore, assessed the effects of a brief, evidence-based online intervention aimed at enhancing goal-directed conceptualization and action among first year college students (N=703) at a large European business school. The academic performance of these students was contrasted with that of three pre-intervention control cohorts (N=896, 825 and 720), with particular attention paid to the role of gender and ethnicity. The intervention boosted academic achievement and increased retention rates, particularly for ethnic minority and male students (who had underperformed in previous years). The gap in performance between men and women, and for ethnic minorities versus nationals, became considerably smaller within the intervention cohort. After Year 1, the gender gap closed by 98{\%}, and the ethnicity gap by 38{\%} (rising to 93{\%} after the second year). All groups in the intervention cohort performed significantly better than control cohorts, but the effect was particularly large for males and ethnic minorities. The increase in performance was largest for ethnic minority males: they earned 44{\%} more credits, and their retention rate increased 54{\%}. Overall, the results indicate that a comprehensive goal-setting intervention implemented early in students' academic careers can significantly and substantially reduce gender and ethnic minority inequalities in achievement.},
author = {Schippers, Micha{\'{e}}la C and Scheepers, Ad W a and Peterson, Jordan B},

file = {:Users/renekizilcec/Documents/Mendeley Desktop/Schippers, Scheepers, Peterson - 2015 - A scalable goal-setting intervention closes both the gender and ethnic minority achievement gap.pdf:pdf},
issn = {2055-1045},
journal = {Palgrave Communications},
number = {May},
pages = {15014},
title = {{A scalable goal-setting intervention closes both the gender and ethnic minority achievement gap}},

volume = {1},
year = {2015}
}
@inproceedings{Sorden2012,
author = {Sorden, Stephen D. and Ramirez-Romero, Jose Luis},
booktitle = {2012 IEEE 12th International Conference on Advanced Learning Technologies},

file = {:Users/renekizilcec/Documents/Mendeley Desktop/Sorden, Ramirez-Romero - 2012 - Collaborative Learning, Social Presence and Student Satisfaction in a Blended Learning Environment.pdf:pdf},
isbn = {978-1-4673-1642-2},
keywords = {blended learning,collaborative learning,satisfaction,social presence,student},
month = {jul},
pages = {129--133},
publisher = {Ieee},
title = {{Collaborative Learning, Social Presence and Student Satisfaction in a Blended Learning Environment}},

year = {2012}
}
@inproceedings{kizilcec2013deconstructing,
author = {Kizilcec, Ren{\'{e}} F and Piech, Chris and Schneider, Emily},
booktitle = {Proceedings of the International Conference on Learning Analytics and Knowledge},
file = {:Users/renekizilcec/Documents/Mendeley Desktop/Kizilcec, Piech, Schneider - 2013 - Deconstructing Disengagement Analyzing Learner Subpopulations in Massive Open Online Courses.pdf:pdf},
isbn = {9781450317856},
title = {{Deconstructing Disengagement: Analyzing Learner Subpopulations in Massive Open Online Courses}},
year = {2013},

}
@article{Breckler1990,
abstract = {Methods of covariance structure modeling are frequently applied in psychological research. These methods merge the logic of confirmatory factor analysis, multiple regression, and path analysis within a single data analytic framework. Among the many applications are estimation of disattenuated correlation and regression coefficients, evaluation of multitrait-multimethod matrices, and assessment of hypothesized causal structures. Shortcomings of these methods are commonly acknowledged in the mathematical literature and in textbooks. Nevertheless, serious flaws remain in many published applications. For example, it is rarely noted that the fit of a favored model is identical for a potentially large number of equivalent models. A review of the personality and social psychology literature illustrates the nature of this and other problems in reported applications of covariance structure models.},
author = {Breckler, S J},
file = {:Users/renekizilcec/Documents/Mendeley Desktop/Breckler - 1990 - Applications of covariance structure modeling in psychology cause for concern.pdf:pdf},
issn = {0033-2909},
journal = {Psychological bulletin},
keywords = {Analysis of Variance,Attitude,Humans,Models, Statistical,Personality Tests,Psychometrics,Psychometrics: methods,Social Behavior},
month = {mar},
number = {2},
pages = {260--73},
pmid = {2320704},
title = {{Applications of covariance structure modeling in psychology: cause for concern?}},

volume = {107},
year = {1990}
}
@article{Moreno2001,
author = {Moreno, Roxana and Mayer, Richard E and Spires, Hiller A and Lester, James C},
file = {:Users/renekizilcec/Documents/Mendeley Desktop/Moreno et al. - 2001 - The Case for Social Agency in Computer-Based Teaching Do Students Learn More Deeply When They Interact With Anim.pdf:pdf},
journal = {Cognition and Instruction},
keywords = {pedagogical agent},
number = {2},
pages = {177--213},
title = {{The Case for Social Agency in Computer-Based Teaching : Do Students Learn More Deeply When They Interact With Animated Pedagogical Agents ?}},
volume = {19},
year = {2001}
}
@book{Goldman2007,
address = {Mahwah, NJ},
editor = {Goldman, R. and Pea, R. D. and Barron, B. and Derry, S.},
publisher = {Lawrence Erlbaum Associates},
title = {{Video research in the learning sciences}},
year = {2007}
}
@article{JasonA.Okonofua1DavidPaunesku11951a,
annote = {Power not just of reaching many.
But also in terms of position--gatekeeper.},
author = {Okonofua, Jason A. and Paunesku, David and Walton, Gregory M},
file = {:Users/renekizilcec/Documents/Mendeley Desktop/Okonofua, Paunesku, Walton - 2016 - A Brief Intervention to Encourage Empathic Discipline Cuts Suspension Rates in Half Among Adolescent.pdf:pdf},
journal = {Proceedings of the National Academy of Science},
keywords = {empathy,school suspensions,teacher-student relationships},
title = {{A Brief Intervention to Encourage Empathic Discipline Cuts Suspension Rates in Half Among Adolescents}},
year = {2016}
}
@article{Webb2003,
author = {Webb, Thomas L and Sheeran, Paschal},

file = {:Users/renekizilcec/Documents/Mendeley Desktop/Webb, Sheeran - 2003 - Can implementation intentions help to overcome ego-depletion.pdf:pdf},
issn = {00221031},
journal = {Journal of Experimental Social Psychology},
keywords = {2001,and de-,baumeister,brat-,ego-depletion,emotions,exerting self-control,implementation intentions,impulses,lavsky,self-regulation,sires is one of,stroop task,the ability to regulate,the core features of,the self,tice},
month = {may},
number = {3},
pages = {279--286},
title = {{Can implementation intentions help to overcome ego-depletion?}},

volume = {39},
year = {2003}
}
@article{Heine2001,
abstract = {Self-enhancing and self-improving motivations were investigated across cultures. Replicating past research, North Americans who failed on a task persisted less on a follow-up task than those who succeeded. In contrast, Japanese who failed persisted more than those who succeeded. The Japanese pattern is evidence for a self-improving orientation: Failures highlight where corrective efforts are needed. Japanese who failed also enhanced the importance and the diagnosticity of the task compared with those who succeeded, whereas North Americans did the opposite. Study 2 revealed that self-improving motivations are specific to the tasks on which one receives feedback. Study 3 unpackaged the cultural differences by demonstrating that they are due, at least in part, to divergent lay theories regarding the utility of effort. Study 4 addressed the problem of comparing cultures on subjective Likert scales and replicated the findings with a different measure.},
annote = {japanese have more self-improving motivations (try harder after failure) than self-enhancing motivation, due to different lay theory about utility of effort},
author = {Heine, Steven J and Lehman, D R and Ide, E and Leung, C and Kitayama, Shinobu and Takata, T and Matsumoto, H},

file = {:Users/renekizilcec/Documents/Mendeley Desktop/Heine et al. - 2001 - Divergent consequences of success and failure in japan and north america an investigation of self-improving motiva.pdf:pdf},
isbn = {1939-1315 (Electronic); 0022-3514 (Print)},
issn = {0022-3514},
journal = {Journal of personality and social psychology},
number = {4},
pages = {599--615},
pmid = {11642348},
title = {{Divergent consequences of success and failure in japan and north america: an investigation of self-improving motivations and malleable selves.}},
volume = {81},
year = {2001}
}
@article{Walton2014,
author = {Walton, Gregory M},

file = {:Users/renekizilcec/Documents/Mendeley Desktop/Walton - 2014 - The New Science of Wise Psychological Interventions.pdf:pdf},
issn = {0963-7214},
journal = {Current Directions in Psychological Science},
keywords = {close relationships,dramatic,education,health,intervention,like a family chal-,might think of something,prejudice,psychological intervention,when you imagine a,you},
number = {1},
pages = {73--82},
title = {{The New Science of Wise Psychological Interventions}},

volume = {23},
year = {2014}
}
@article{Kao2003,
abstract = {Understanding racial, ethnic, and immigrant variation in educational achievement and attainment is more important than ever as the U.S. population becomes increasingly diverse. The Census Bureau estimates that in 2000, 34{\%} of all youth aged 15-19 were from minority groups; it estimates that by 2025, this will increase to 46{\%} (U.S. Census Bureau 2000). In addition, approximately one in five school-age children reside in an immigrant family (Zhou 1997, Suarez-Orozco {\&} Suarez-Orozco 2001). We provide an overview of recent empirical research on racial, ethnic, and immigrant differences in educational achievement and attainment, and we examine some current theories that attempt to explain these differences. We explore group differences in grades, test scores, course taking, and tracking, especially throughout secondary schooling, and then discuss variation in high school completion, transitions to college, and college completion. We also summarize key theoretical explanations used to explain persistent differences net of variation in socioeconomic status, which focus on family and cultural beliefs that stem from minority group and class experiences. Overall, there are many signs of optimism. Racial and ethnic gaps in educational achievement and attainment have narrowed over the past three decades by every measure available to social scientists. Educational aspirations are universally high for all racial and ethnic groups as most adolescents expect to go to college. However, substantial gaps remain, especially between less advantaged groups such as African Americans, Hispanics, and Native Americans and more advantaged groups such as whites and Asian Americans. The racial and ethnic hierarchy in educational achievement is apparent across varying measures of the academic experience.},
author = {Kao, Grace and Thompson, Jennifer S.},

file = {:Users/renekizilcec/Documents/Mendeley Desktop/Kao, Thompson - 2003 - Racial and Ethnic Stratification in Educational Achievement and Attainment.pdf:pdf},
isbn = {03600572},
issn = {0360-0572},
journal = {Annual Review of Sociology},
keywords = {adolescents,aspirations,immigrants},
number = {1},
pages = {417--442},
pmid = {10878486},
title = {{Racial and Ethnic Stratification in Educational Achievement and Attainment}},
volume = {29},
year = {2003}
}
@unpublished{Kizilcec2016,
author = {Kizilcec, Ren{\'{e}} F. and Saltarelli, Andy J and Reich, Justin and Cohen, Geoffrey L.},
institution = {Manuscript under review.},
title = {{Psychologically Welcoming Learning Environments: Closing the Global Achievement Gap in MOOCs.}},
year = {2016}
}
@article{lohr2018facial,
  title={Facial recognition is accurate, if you're a white guy},
  author={Lohr, Steve},
  journal={New York Times},
  day={9},
  month=feb,
  year={2018},
  url={https://www.nytimes.com/2018/02/09/technology/facial-recognition-race-artificial-intelligence.html}
}
@article{walton2011brief,
  title={A brief social-belonging intervention improves academic and health outcomes of minority students},
  author={Walton, Gregory M and Cohen, Geoffrey L},
  journal={Science},
  volume={331},
  number={6023},
  pages={1447--1451},
  year={2011},
  publisher={American Association for the Advancement of Science}
}
@inproceedings{kizilcec2017towards,
  title={Towards equal opportunities in MOOCs: affirmation reduces gender \& social-class achievement gaps in China},
  author={Kizilcec, Ren{\'e} F and Davis, Glenn M and Cohen, Geoffrey L},
  booktitle={Proceedings of the Fourth (2017) ACM Conference on Learning@ Scale},
  pages={121--130},
  year={2017},
  organization={ACM}
}
@article{Hulleman2009,
abstract = {We tested whether classroom activities that encourage students to connect course materials to their lives will increase student motivation and learning. We hypothesized that this effect will be stronger for students who have low expectations of success. In a randomized field experiment with high school students, we found that a relevance intervention, which encouraged students to make connections between their lives and what they were learning in their science courses, increased interest in science and course grades for students with low success expectations. The results have implications for the development of science curricula and theories of motivation.},
author = {Hulleman, Chris S and Harackiewicz, Judith M},

file = {:Users/renekizilcec/Documents/Mendeley Desktop/Hulleman, Harackiewicz - 2009 - Promoting interest and performance in high school science classes.pdf:pdf},
isbn = {0036-8075},
issn = {1095-9203},
journal = {Science (New York, N.Y.)},
pages = {1410--1412},
pmid = {19965759},
title = {{Promoting interest and performance in high school science classes.}},
volume = {326},
year = {2009}
}
@book{Sommer1969,
address = {Englewood Cliffs, NJ},
author = {Sommer, R.},
publisher = {Prentice-Hall},
title = {{The Behavioral Basis of Design}},
year = {1969}
}
@incollection{Ogan2015,
author = {Ogan, Amy and Yarzebinski, Evelyn and Fern{\'{a}}ndez, Patricia and Casas, Ignacio},
booktitle = {Lecture Notes in Computer Science (including subseries Lecture Notes in Artificial Intelligence and Lecture Notes in Bioinformatics)},

file = {:Users/renekizilcec/Documents/Mendeley Desktop/Ogan et al. - 2015 - Cognitive Tutor Use in Chile Understanding Classroom and Lab Culture.pdf:pdf},
isbn = {9783319197722},
issn = {16113349},
pages = {318--327},
title = {{Cognitive Tutor Use in Chile: Understanding Classroom and Lab Culture}},
volume = {9112},
year = {2015}
}
@incollection{Bradley2007,
author = {Bradley, Margaret M.},
booktitle = {The Handbook of Psychophysiology},
title = {{Emotion and Motivation}},
year = {2007}
}
@incollection{Moore1980,
author = {Moore, MG},
booktitle = {Redefining the discipline of adult education},
file = {:Users/renekizilcec/Documents/Mendeley Desktop/Moore - 1980 - Independent study.pdf:pdf},
pages = {16--31},
title = {{Independent study}},

year = {1980}
}
@article{Sarker2004,
author = {Sarker, Suprateek and Sahay, Sundeep},

file = {:Users/renekizilcec/Documents/Mendeley Desktop/Sarker, Sahay - 2004 - Implications of space and time for distributed work an interpretive study of US–Norwegian systems development t.pdf:pdf},
issn = {0960-085X},
journal = {European Journal of Information Systems},
month = {mar},
number = {1},
pages = {3--20},
title = {{Implications of space and time for distributed work: an interpretive study of US–Norwegian systems development teams}},

volume = {13},
year = {2004}
}
@article{Parks-Stamm2010,
author = {Parks-Stamm, Elizabeth J. and Gollwitzer, Peter M. and Oettingen, Gabriele},

file = {:Users/renekizilcec/Documents/Mendeley Desktop/Parks-Stamm, Gollwitzer, Oettingen - 2010 - Implementation intentions and test anxiety Shielding academic performance from distraction.pdf:pdf},
issn = {10416080},
journal = {Learning and Individual Differences},
keywords = {implementation intentions},
month = {feb},
number = {1},
pages = {30--33},
publisher = {Elsevier Inc.},
title = {{Implementation intentions and test anxiety: Shielding academic performance from distraction}},

volume = {20},
year = {2010}
}
@article{Henderson2007,
author = {Henderson, MD and Gollwitzer, Peter M. and Oettingen, Gabriele},

file = {:Users/renekizilcec/Documents/Mendeley Desktop/Henderson, Gollwitzer, Oettingen - 2007 - Implementation Intentions and Disengagement from a Failing Course of Action.pdf:pdf},
journal = {Journal of Behavioral {\ldots}},
keywords = {arousal,disengagement,escalation of commitment,goals,plans,self-regulation,time pressure},
pages = {81--102},
title = {{Implementation Intentions and Disengagement from a Failing Course of Action}},

volume = {20},
year = {2007}
}
@article{Oettingen2000,
author = {Oettingen, Gabriele},
file = {:Users/renekizilcec/Documents/Mendeley Desktop/Oettingen - 2000 - Expectancy effects on behavior depend on self-regulatory thought.pdf:pdf},
journal = {Social Cognition},
number = {2},
pages = {101--129},
title = {{Expectancy effects on behavior depend on self-regulatory thought}},

volume = {18},
year = {2000}
}
@article{Miyake2010,
abstract = {In many science, technology, engineering, and mathematics disciplines, women are outperformed by men in test scores, jeopardizing their success in science-oriented courses and careers. The current study tested the effectiveness of a psychological intervention, called values affirmation, in reducing the gender achievement gap in a college-level introductory physics class. In this randomized double-blind study, 399 students either wrote about their most important values or not, twice at the beginning of the 15-week course. Values affirmation reduced the male-female performance and learning difference substantially and elevated women's modal grades from the C to B range. Benefits were strongest for women who tended to endorse the stereotype that men do better than women in physics. A brief psychological intervention may be a promising way to address the gender gap in science performance and learning.},
author = {Miyake, Akira and Kost-Smith, Lauren E and Finkelstein, Noah D and Pollock, Steven J and Cohen, Geoffrey L and Ito, Tiffany a},

file = {:Users/renekizilcec/Documents/Mendeley Desktop/Miyake et al. - 2010 - Reducing the gender achievement gap in college science a classroom study of values affirmation.pdf:pdf},
isbn = {1095-9203 (Electronic)$\backslash$r0036-8075 (Linking)},
issn = {0036-8075},
journal = {Science (New York, N.Y.)},
number = {6008},
pages = {1234--1237},
pmid = {21109670},
title = {{Reducing the gender achievement gap in college science: a classroom study of values affirmation.}},
volume = {330},
year = {2010}
}
@article{Stevenson2014,
author = {Stevenson, H. W. and Lee, S.-Y.},
file = {:Users/renekizilcec/Documents/Mendeley Desktop/Stevenson, Lee - 1990 - Contexts of Achievement A Study of American, Chinese, and Japanese Children.pdf:pdf},
journal = {Monographs of the Society for Research in Child Development},
number = {1},
title = {{Contexts of Achievement: A Study of American, Chinese, and Japanese Children}},
volume = {55},
year = {1990}
}
@incollection{Pintrich2000,
address = {San Diego, CA},
author = {Pintrich, Paul R.},
booktitle = {Handbook of self-regulation},
editor = {Boekaerts, M. and Pintrich, P. and Zeidner, M.},
pages = {451--502},
publisher = {Academic Press},
title = {{The role of goal orientation in self-regulated learning}},
year = {2000}
}
@book{Cronbach1982,
author = {Cronbach, L. J. and Shapiro, K.},
publisher = {Jossey-Bass},
title = {{Designing evaluations of educational and social programs}},
year = {1982}
}
@article{TheTeachableAgentsGroupatVanderbilt2005,
abstract = {This paper discusses Betty's Brain, a teachable agent in the domain of river ecosystems that combines learning by teaching with self-regulation mentoring to promote deep learning and understanding. Two studies demonstrate the effectiveness of this system. The first study focused on components that define student-teacher interactions in the learning by teaching task. The second study examined the value of adding meta-cognitive strategies that governed Betty's behavior and self-regulation hints provided by a mentor agent. The study compared three versions: a system where the student was tutored by a pedagogical agent, a learning by teaching system, where students taught a baseline version of Betty, and received tutoring help from the mentor, and a learning by teaching system, where Betty was enhanced to include self-regulation strategies, and the mentor provided help on domain material on how to become better learners and better teachers. Results indicate that the addition of the self-regulated Betty and the self-regulation mentor better prepared students to learn new concepts later, even when they no longer had access to the SRL environment.},
author = {Biswas, Gautam and Leelawong, Krittaya and Schwartz, Daniel and Vye, Nancy and {The Teachable Agents Group at Vanderbilt}},

file = {:Users/renekizilcec/Documents/Mendeley Desktop/Biswas et al. - 2005 - LEARNING BY TEACHING A NEW AGENT PARADIGM FOR EDUCATIONAL SOFTWARE.pdf:pdf},
issn = {0883-9514},
journal = {Applied Artificial Intelligence},
month = {mar},
number = {3-4},
pages = {363--392},
title = {{LEARNING BY TEACHING: A NEW AGENT PARADIGM FOR EDUCATIONAL SOFTWARE}},

volume = {19},
year = {2005}
}
@inproceedings{Maldonado,
address = {Rhodes, Greece},
author = {Maldonado, Heidy and Klemmer, SR and Pea, RD},
booktitle = {Proceedings of CSCL-09 (Computer-Supported Collaborative Learning)},
file = {:Users/renekizilcec/Documents/Mendeley Desktop/Maldonado, Klemmer, Pea - Unknown - When is collaborating with friends a good idea Insights from design education.pdf:pdf},
pages = {227--231},
title = {{When is collaborating with friends a good idea? Insights from design education}},
url = {http://dl.acm.org/citation.cfm?id=1600087}
}
@article{Dede2015a,
author = {Dede, Chris},
file = {:Users/renekizilcec/Documents/Mendeley Desktop/Dede - 2015 - Data-Intensive Research in Education Current Work and Next Steps.pdf:pdf},
pages = {117},
title = {{Data-Intensive Research in Education : Current Work and Next Steps}},

year = {2015}
}
@article{Coleman1988,
author = {Coleman, JS},
file = {:Users/renekizilcec/Documents/Mendeley Desktop/Coleman - 1988 - Social Capital in the Creation of Human Capital.pdf:pdf},
journal = {The American Journal of Sociology},
pages = {95--120},
title = {{Social Capital in the Creation of Human Capital}},

volume = {94},
year = {1988}
}
@article{Sheeran2005,
abstract = {Two studies tested whether action control by implementation intentions is sensitive to the activation and strength of participants' underlying goal intentions. In Study 1, participants formed implementation intentions (or did not) and their goal intentions were measured. Findings revealed a significant interaction between implementation intentions and the strength of respective goal intentions. Implementation intentions benefited the rate of goal attainment when participants had strong goal intentions but not when goal intentions were weak. Study 2 activated either a task-relevant or a neutral goal outside of participants' conscious awareness and found that implementation intentions affected performance only when the relevant goal had been activated. These findings indicate that the rate of goal attainment engendered by implementation intentions takes account of the state (strength, activation) of people's superordinate goal intentions.},
author = {Sheeran, Paschal and Webb, Thomas L and Gollwitzer, Peter M.},

file = {:Users/renekizilcec/Documents/Mendeley Desktop/Sheeran, Webb, Gollwitzer - 2005 - The interplay between goal intentions and implementation intentions.pdf:pdf},
issn = {0146-1672},
journal = {Personality {\&} social psychology bulletin},
keywords = {Analysis of Variance,Cues,Goals,Habits,Humans,Informal,Intention,Questionnaires,Regression Analysis,Social Control},
month = {jan},
number = {1},
pages = {87--98},
pmid = {15574664},
title = {{The interplay between goal intentions and implementation intentions.}},

volume = {31},
year = {2005}
}
@article{Hess1965a,
abstract = {This paper deals with the question: what is cultural deprivation and how does it act to shape and depress the resources of the human mind? The arguments presented are: first, that the behavior which leads to social, educational, and economic poverty 'is socialized in early childhood; second, that the central quality involved in the effects of cultural deprivation is a lack of cognitive meaning in the' mother-child communication system; and, third, that the growth of cognitive processes is fostered in family control systems which offer and permit a wide range of alternatives of action and thought and that such growth is constricted by systems of control which offer predetermined solutions and few alternatives for consideration and choice. The research group was composed of 160 Negro mothers and their 4-year-old children selected from four different social status levels. The data are presented to show social status differences among the four groups with respect to cognitive functioning and linguistic codes and to offer examples of relations between maternal and child behavior that are congruent with the general lines of argument laid out.},
author = {Hess, R D and Shipman, V C},
file = {:Users/renekizilcec/Documents/Mendeley Desktop/Hess, Shipman - 1965 - Early experience and the socialization of cognitive modes in children.pdf:pdf},
isbn = {0009-3920},
issn = {0009-3920},
journal = {Child development},
number = {4},
pages = {869--886},
pmid = {5851036},
title = {{Early experience and the socialization of cognitive modes in children.}},
volume = {36},
year = {1965}
}
@article{Oishi2001,
author = {Oishi, Shigehiro and Diener, Ed},
file = {:Users/renekizilcec/Documents/Mendeley Desktop/Oishi, Diener - 2001 - Goals, Culture, and Subjective Well-Being.pdf:pdf},
journal = {Personality and social psychology bulletin},
number = {12},
pages = {1674--1682},
title = {{Goals, Culture, and Subjective Well-Being}},
volume = {27},
year = {2001}
}
@article{Galinsky2000,
abstract = {Using 3 experiments, the authors explored the role of perspective-taking in debiasing social thought. In the 1st 2 experiments, perspective-taking was contrasted with stereotype suppression as a possible strategy for achieving stereotype control. In Experiment 1, perspective-taking decreased stereotypic biases on both a conscious and a nonconscious task. In Experiment 2, perspective-taking led to both decreased stereotyping and increased overlap between representations of the self and representations of the elderly, suggesting activation and application of the self-concept in judgments of the elderly. In Experiment 3, perspective-taking reduced evidence of in-group bias in the minimal group paradigm by increasing evaluations of the out-group. The role of self-other overlap in producing prosocial outcomes and the separation of the conscious, explicit effects from the nonconscious, implicit effects of perspective-taking are discussed. Navigating the contemporary social world has become some-thing of an obstacle course. Any interpersonal behavior, verbal or nonverbal, suggesting discrimination or favoritism based on group membership is subject to condemnation with the potential for public censorship and legal sanction, as well as internal compunc-tion. How do individuals navigate their social world without dis-playing attitudes that could be the fodder for accusations? What strategies are effective in debiasing social thought, of calibrating one's actions with contemporary social mores? Take the situation of an individual interacting with an ethnic minority. An intuitively appealing strategy to prevent the group's stereotype from affecting the interaction is to actively try to prevent any references to that stereotype from entering into consciousness. Unfortunately, a re-cent line of research has shown that the intentional suppression of stereotypic thoughts ironically can produce the very thoughts one is suppressing},
author = {Galinsky, Adam D and Moskowitz, Gordon B},

file = {:Users/renekizilcec/Documents/Mendeley Desktop/Galinsky, Moskowitz - 2000 - Perspective-Taking Decreasing Stereotype Expression, Stereotype Accessibility, and In-Group Favoritism An a.pdf:pdf},
isbn = {0022-3514, 0022-3514},
issn = {0022-3514},
journal = {Journal of Personality and Social Psychology},
number = {4},
pages = {708--724},
pmid = {10794375},
title = {{Perspective-Taking: Decreasing Stereotype Expression, Stereotype Accessibility, and In-Group Favoritism An alternative strategy for social maneuvering}},
volume = {78},
year = {2000}
}
@article{Keller2002,
abstract = {Research on the effect of stereotype threat has consistently shown that a reduction of stereo- type threat due to decreased salience of negative stereotypic expectations in testing situations results in a performance boost. This article reports on an experiment (n = 75 high school stu- dents) designed to test the impact of increased salience of negative stereotypic expectations on math performance. As expected, female participants in the condition of heightened salience of negative stereotypic expectations underperformed in comparison to their control group counterparts. Moreover, it was found that the effect of blatant stereotype threat resulted in increased self-handicapping tendencies in women, which in turn led to significantly impaired math performance.},
author = {Keller, Johannes},

file = {:Users/renekizilcec/Documents/Mendeley Desktop/Keller - 2002 - Blatant stereotype threat and women's math performance Self-handicapping as a strategic means to cope with obtrusive neg.pdf:pdf},
isbn = {0360-0025, 0360-0025},
issn = {03600025},
journal = {Sex Roles},
keywords = {gender differences,math performance,self-handicapping,stereotype threat},
number = {3-4},
pages = {193--198},
pmid = {19552},
title = {{Blatant stereotype threat and women's math performance: Self-handicapping as a strategic means to cope with obtrusive negative performance expectations}},
volume = {47},
year = {2002}
}
@article{Harp1998,
author = {Harp, Shannon F. and Mayer, Richard E.},

file = {:Users/renekizilcec/Documents/Mendeley Desktop/Harp, Mayer - 1998 - How seductive details do their damage A theory of cognitive interest in science learning.pdf:pdf},
issn = {0022-0663},
journal = {Journal of Educational Psychology},
number = {3},
pages = {414--434},
title = {{How seductive details do their damage: A theory of cognitive interest in science learning.}},

volume = {90},
year = {1998}
}
@article{Brown2006,
abstract = {To assess over time whether exposure to sexual content in 4 mass media (television, movies, music, and magazines) used by early adolescents predicts sexual behavior in middle adolescence.},
author = {Brown, Jane D and L'Engle, Kelly Ladin and Pardun, Carol J and Guo, Guang and Kenneavy, Kristin and Jackson, Christine},

file = {:Users/renekizilcec/Documents/Mendeley Desktop/Brown et al. - 2006 - Sexy media matter exposure to sexual content in music, movies, television, and magazines predicts black and white.pdf:pdf},
issn = {1098-4275},
journal = {Pediatrics},
keywords = {Adolescent,Adolescent Behavior,African Americans,African Americans: psychology,Child,Coitus,European Continental Ancestry Group,European Continental Ancestry Group: psychology,Female,Humans,Longitudinal Studies,Male,Mass Media,North Carolina,Questionnaires,Sexual Behavior,Socioeconomic Factors},
month = {apr},
number = {4},
pages = {1018--27},
pmid = {16585295},
title = {{Sexy media matter: exposure to sexual content in music, movies, television, and magazines predicts black and white adolescents' sexual behavior.}},

volume = {117},
year = {2006}
}
@article{Barron2003,
author = {Barron, Brigid},
file = {:Users/renekizilcec/Documents/Mendeley Desktop/Barron - 2003 - When smart groups fail.pdf:pdf},
journal = {The journal of the learning sciences},
number = {3},
pages = {307--359},
title = {{When smart groups fail}},

volume = {12},
year = {2003}
}
@article{Mayer2001,
author = {Mayer, Richard E. and Heiser, Julie and Lonn, Steve},

file = {:Users/renekizilcec/Documents/Mendeley Desktop/Mayer, Heiser, Lonn - 2001 - Cognitive constraints on multimedia learning When presenting more material results in less understanding.pdf:pdf},
issn = {0022-0663},
journal = {Journal of Educational Psychology},
number = {1},
pages = {187--198},
title = {{Cognitive constraints on multimedia learning: When presenting more material results in less understanding.}},

volume = {93},
year = {2001}
}
@article{Holland2006,
author = {Holland, RW and Aarts, Henk and Langendam, Daan},

file = {:Users/renekizilcec/Documents/Mendeley Desktop/Holland, Aarts, Langendam - 2006 - Breaking and creating habits on the working floor A field experiment on the power of implementation i.pdf:pdf},
journal = {Journal of Experimental Social {\ldots}},
keywords = {breaking habits,environmental behavior,field-experiment,goal-directed behavior,habit,implementation intentions,planning,recycling},
pages = {776--783},
title = {{Breaking and creating habits on the working floor: A field experiment on the power of implementation intentions}},

volume = {42},
year = {2006}
}
@article{Oettingen2009a,
abstract = {Mentally contrasting a desired future with present reality is a self-regulation strategy that leads to goal commitment in line with a person's expectations of success. One possible mediator variable of these effects is level of energization. In Study 1, energization assessed by physiological measures was found to mediate the effect of mental contrasting on goal commitment. In Study 2, feelings of energization, as assessed by self-report, mediated the effect of mental contrasting on goal commitment as gauged by performance on an acute stress paradigm (giving a talk in front of a camera). Results imply that when expectations of success are high, mental contrasting provides the level of energy needed to commit to realizing desired futures.},
author = {Oettingen, Gabriele and Mayer, Doris and {Timur Sevincer}, A and Stephens, Elizabeth J. and Pak, Hyeon-ju and Hagenah, Meike},

file = {:Users/renekizilcec/Documents/Mendeley Desktop/Oettingen et al. - 2009 - Mental contrasting and goal commitment the mediating role of energization.pdf:pdf},
issn = {0146-1672},
journal = {Personality {\&} social psychology bulletin},
keywords = {Adult,Arousal,Blood Pressure,Culture,Emotions,Fantasy,Female,Goals,Heart Rate,Humans,Intention,Internal-External Control,Interpersonal Relations,Male,Motivation,Problem Solving,Self Concept,Speech,Young Adult},
month = {may},
number = {5},
pages = {608--22},
pmid = {19213924},
title = {{Mental contrasting and goal commitment: the mediating role of energization.}},

volume = {35},
year = {2009}
}
@article{Elliot2001,
abstract = {The results from this research supported our primary hypothesis that the adoption of avoidance (relative to approach) personal goals varies as a function of individualism-collectivism (across representations of this distinction). Interdependent self-construals were positively related and independent self-construals were negatively related to adoption of avoidance goals (Study 1), Asian Americans adopted more avoidance goals than non-Asian Americans (Study 2), andpersonsfrom South Korea and Russia adopted more avoidance goals than those in the United States (Studies 3 and 4, respectively). Studies 3 and 4 investigated andfound supportfor our secondary hypothesis that avoidance personal goals are a negative predictor of subjective well-being in individualistic (the United States), but not collectivistic (South Korea and Russia), countries. The findings are discussed in terms of other approach-avoidance constructs and motivational processes.},
author = {Elliot, Andrew J and Chirkov, V I and Kim, Y and Sheldon, K M},

file = {:Users/renekizilcec/Documents/Mendeley Desktop/Elliot et al. - 2001 - A cross-cultural analysis of avoidance (relative to approach) personal goals.pdf:pdf},
isbn = {09567976},
issn = {0956-7976},
journal = {Psychological Science},
number = {6},
pages = {505--510},
pmid = {11760139},
title = {{A cross-cultural analysis of avoidance (relative to approach) personal goals.}},
volume = {12},
year = {2001}
}
@misc{Altbach2013,
author = {Altbach, Philip G},
booktitle = {The Chronicle of Higher Education},
file = {:Users/renekizilcec/Documents/Mendeley Desktop/Altbach - 2013 - MOOCs as Neocolonialism Who Controls Knowledge.pdf:pdf},
issn = {2372-4501},
month = {dec},
title = {{MOOCs as Neocolonialism: Who Controls Knowledge?}},
year = {2013}
}
@techreport{Nsf2015,
address = {Arlington, VA},
author = {{National Science Foundation National Center for Science and Engineering Statistics}},
file = {:Users/renekizilcec/Documents/Mendeley Desktop/National Science Foundation National Center for Science and Engineering Statistics - 2015 - Women, minorities, and persons with disabili.pdf:pdf},
title = {{Women, minorities, and persons with disabilities in science and engineering}},

year = {2015}
}
@article{Blascovich1999,
abstract = {The authors conducted an experiment to test a theoretical explanation of social facilitation based on the biopsychosocial model of challenge and threat. Participants mastered 1 of 2 tasks and subsequently performed either the mastered (i.e., well-learned) or the unlearned task either alone or with an audience while cardiovascular responses were recorded. Cardiovascular responses of participants performing a well-learned task in the presence of others fit the challenge pattern (i.e., increased cardiac response and decreased vascular resistance), whereas cardiovascular responses of participants performing an unlearned task in the presence of others fit the threat pattern (i.e., increased cardiac response and increased vascular resistance), confirming the authors' hypotheses and the applicability of the biopsychosocial model of challenge and threat to explain these results.},
author = {Blascovich, Jim and Mendes, W B and Hunter, S B and Salomon, K},
file = {:Users/renekizilcec/Documents/Mendeley Desktop/Blascovich et al. - 1999 - Social facilitation as challenge and threat.pdf:pdf},
issn = {0022-3514},
journal = {Journal of personality and social psychology},
keywords = {Adult,Cognition,Cognition: physiology,Female,Heart Rate,Heart Rate: physiology,Humans,Male,Random Allocation,Social Facilitation,Social Perception},
month = {jul},
number = {1},
pages = {68--77},
pmid = {10434409},
title = {{Social "facilitation" as challenge and threat.}},

volume = {77},
year = {1999}
}
@article{Fisher2002,
abstract = {In the fall of 1995, just seven of 95 students entering the undergraduate program in computer science at Carnegie Mellon University were women. In 2000, 54 of 130, or 42{\%}, were women. What happened? This article presents a brief history of the transformation at Carnegie Mellon's School of Computer Science, and the research project that lay behind it. A fuller discussion, set in an analysis of gender issues in computing from childhood through college, is found in our book, Unlocking the Clubhouse: Women in Computing [2].The story begins with a research study designed specifically to diagnose and find remedies for the gender gap in Carnegie Mellon's undergraduate computer science program. Female enrollment had hovered below 10{\%} for a number of years, and the fraction of women leaving the program was approximately twice that for men. In 1995, the Alfred P. Sloan Foundation funded our proposal for a two-year program, which was followed up two years later with a two-year extension. The goal was to understand the experiences and choices of both men and women with respect to studying computer science, and to design interventions that would involve more women.},
author = {Fisher, Allan and Margolis, Jane},

file = {:Users/renekizilcec/Documents/Mendeley Desktop/Fisher, Margolis - 2002 - Unlocking the clubhouse the Carnegie Mellon experience.pdf:pdf},
isbn = {0097-8418},
issn = {0097-8418},
journal = {SIGCSE Bull.},
number = {2},
pages = {79--83},
pmid = {10848675},
title = {{Unlocking the clubhouse: the Carnegie Mellon experience}},

volume = {34},
year = {2002}
}
@article{Saleh2005,
author = {Saleh, Mohammad and Lazonder, Ard W. and {De Jong}, Ton},

file = {:Users/renekizilcec/Documents/Mendeley Desktop/Saleh, Lazonder, De Jong - 2005 - Effects of within-class ability grouping on social interaction, achievement, and motivation.pdf:pdf},
issn = {0020-4277},
journal = {Instructional Science},
keywords = {collaborative learning,group formation,social interaction},
month = {mar},
number = {2},
pages = {105--119},
title = {{Effects of within-class ability grouping on social interaction, achievement, and motivation}},

volume = {33},
year = {2005}
}
@article{Mayer2001,
author = {Mayer, Richard E. and Heiser, Julie and Lonn, Steve},

file = {:Users/renekizilcec/Documents/Mendeley Desktop/Mayer, Heiser, Lonn - 2001 - Cognitive constraints on multimedia learning When presenting more material results in less understanding.pdf:pdf},
issn = {0022-0663},
journal = {Journal of Educational Psychology},
number = {1},
pages = {187--198},
title = {{Cognitive constraints on multimedia learning: When presenting more material results in less understanding.}},

volume = {93},
year = {2001}
}
@article{Sabatinelli2001,
abstract = {Startle modulation was investigated as participants first anticipated and then viewed affective pictures in order to determine whether affective modulation of the startle reflex is similar in these different task contexts. During a 6-s anticipation period, a neutral light cue signaled whether the upcoming picture would portray snakes, erotica, or household objects; at the end of the anticipatory period, a picture in the signaled category was viewed for 6 s. Male participants highly fearful of snakes were recruited to maximize emotional arousal during anticipation and perception. Results indicated that the startle reflex was potentiated when anticipating either unpleasant (phobic) or pleasant (erotic) pictures, compared to neutral stimuli, whereas during perception, reflexes were potentiated when viewing unpleasant stimuli, and reduced when viewing pleasant pictures. The startle reflex is modulated by hedonic valence in picture perception, and by emotional arousal in a task context involving picture anticipation.},
author = {Sabatinelli, D and Bradley, M M and Lang, P J},
file = {:Users/renekizilcec/Documents/Mendeley Desktop/Sabatinelli, Bradley, Lang - 2001 - Affective startle modulation in anticipation and perception.pdf:pdf},
issn = {0048-5772},
journal = {Psychophysiology},
keywords = {Acoustic Stimulation,Adult,Affect,Arousal,Attention,Blinking,Fear,Humans,Male,Pattern Recognition, Visual,Startle Reaction},
month = {jul},
number = {4},
pages = {719--22},
pmid = {11446586},
title = {{Affective startle modulation in anticipation and perception.}},

volume = {38},
year = {2001}
}
@book{Bolter1984,
address = {Chapel Hill},
author = {Bolter, J. D.},
file = {:Users/renekizilcec/Documents/Mendeley Desktop/Bolter - 1984 - Turing's man Western culture in the computer age.pdf:pdf},
keywords = {Language in Interface – The Classic Debate},
mendeley-tags = {Language in Interface – The Classic Debate},
publisher = {University of North Carolina Press},
title = {{Turing's man: Western culture in the computer age}},
year = {1984}
}
@article{Oettingen2005,
author = {Oettingen, Gabriele and Mayer, Doris and Thorpe, JS},
file = {:Users/renekizilcec/Documents/Mendeley Desktop/Oettingen, Mayer, Thorpe - 2005 - Turning Fantasies About Positive and Negative Futures into Self-Improvement Goals.pdf:pdf},
journal = {Motivation and Emotion},
keywords = {1957,1990,1991,1998,2001,a review,ajzen,atkinson,carver,commitment,desirability and feasibility,expectations,fantasies,for,goals,gollwitzer,latham,locke,personal growth,scheier,see oettingen,suggest that people base,their goal setting on,theories of motivation,xenophobia},
number = {4},
title = {{Turning Fantasies About Positive and Negative Futures into Self-Improvement Goals}},

volume = {29},
year = {2005}
}
@article{Chen1995a,
abstract = {This report examines cross-cultural differences in response style regarding the use of rating scales. Subjects were high school students: 944 from Sendai (Japan), 1,357 from Taipei (Taiwan), 687 from Edmonton and Calgary (Canada), and 2,174 from the Minneapolis metropolitan area and Fairfax County, Virginia. Responses to fifty-seven 7-point Likert-type scales were analyzed. The Japanese and Chinese students were more likely than the two North American groups to use the midpoint on the scales; the U.S. subjects were more likely than the other three groups to use the extreme values. Within each cultural group, endorsement of individualism was positively related to the use of extreme values and negatively related to the use of the midpoint. These small, albeit statistically significant, differences in response styles generally did not alter cross-cultural comparisons of item means. CR - Copyright {\&}{\#}169; 1995 Association for Psychological Science},
author = {Chen, C. and Lee, S.-Y. and Stevenson, H. W.},

file = {:Users/renekizilcec/Documents/Mendeley Desktop/Chen, Lee, Stevenson - 1995 - Response Style and Cross-Cultural Comparisons of Rating Scales Among East Asian and North American Student.pdf:pdf},
isbn = {09567976},
issn = {0956-7976},
journal = {Psychological Science},
number = {3},
pages = {170--175},
title = {{Response Style and Cross-Cultural Comparisons of Rating Scales Among East Asian and North American Students}},
volume = {6},
year = {1995}
}
@article{Bannert2012,
abstract = {The aim of this research was to develop and evaluate tools and supports for self-regulated learning with hypertext information structures, such as Web pages. Two kinds of supports for self-regulated learning were developed and tested experimentally: Prompting and Prompting with Training. In Experiment 1, Prompting was tested with a pre-post-test between subject design, including thinking-aloud data. Students of the experimental group (n = 20) were prompted for self-regulation activities that had to be followed while learning basic learning theory. No self-regulation support was offered in the control group (n = 20). In Experiment 2 (Prompting with Training), the experimental group (n = 20) received a short training, in addition to the prompting: the self-regulated learning activities were explained in detail, demonstrated and practiced right before the learning session. Again, no self-regulation support was offered in the control group (n = 20). Analyses of learning processes and learning outcomes confirm partly the positive effects of both measures of self-regulated learning prompts. The more extended measure (with training) had superior effects on students' learning transfer performance and acceptance. Implications for the design of instructional support to improve self-regulated learning with computer-based learning environments are discussed.},
author = {Bannert, Maria and Reimann, Peter},

file = {:Users/renekizilcec/Documents/Mendeley Desktop/Bannert, Reimann - 2012 - Supporting self-regulated hypermedia learning through prompts.pdf:pdf},
isbn = {0020-4277},
issn = {00204277},
journal = {Instructional Science},
keywords = {Hypermedia,Metacognition,Prompts,Self-regulated learning},
number = {1},
pages = {193--211},
title = {{Supporting self-regulated hypermedia learning through prompts}},
volume = {40},
year = {2012}
}
@article{Miyamoto2010,
author = {Miyamoto, Y. and Wilken, B.},

file = {:Users/renekizilcec/Documents/Mendeley Desktop/Miyamoto, Wilken - 2010 - Culturally Contingent Situated Cognition Influencing Other People Fosters Analytic Perception in the United St.pdf:pdf},
issn = {0956-7976},
journal = {Psychological Science},
keywords = {10,29,4,adjustment,adjustment play,culture,interpersonal influence and interpersonal,perceptual style,person interaction,received 3,revision accepted 5,situation},
number = {11},
pages = {1616--1622},
title = {{Culturally Contingent Situated Cognition: Influencing Other People Fosters Analytic Perception in the United States but Not in Japan}},

volume = {21},
year = {2010}
}
@article{Sterling2007,
author = {Sterling, Greg},
journal = {Search Engine Land},
month = {may},
title = {{Google's New ‘Animated' Home Page In Korea}},

year = {2007}
}
@article{Mendoza-Denton2002,
abstract = {The authors proposed a process model whereby experiences of rejection based on membership in a devalued group can lead people to anxiously expect, readily perceive, and intensely react to status-based rejection. To test the model, the authors focused on race-based rejection sensitivity (RS-race) among African Americans. Following the development and validation of the RS-Race Questionnaire (Studies 1 and 2), the authors tested the utility of the model for understanding African American students' experiences at a predominantly White university (Study 3). Students high in RS-race experienced greater discomfort during the college transition, less trust in the university, and relative declines in grades over a 2- to 3-year period. Positive race-related experiences, however, increased feelings of belonging at the institution among students high in RS-race.},
author = {Mendoza-Denton, Rodolfo and Downey, Geraldine and Purdie, Valerie J and Davis, Angelina and Pietrzak, Janina},

file = {:Users/renekizilcec/Documents/Mendeley Desktop/Mendoza-Denton et al. - 2002 - Sensitivity to status-based rejection implications for African American students' college experience.pdf:pdf},
isbn = {0022-3514},
issn = {0022-3514},
journal = {Journal of personality and social psychology},
number = {4},
pages = {896--918},
pmid = {12374443},
title = {{Sensitivity to status-based rejection: implications for African American students' college experience.}},
volume = {83},
year = {2002}
}
@article{Yeager2016,
author = {Yeager, David Scott and Walton, Gregory M and Brady, Shannon T and Akcinar, Ezgi N and Paunesku, David and Keane, Laura and Kamentz, Donald and Ritter, Gretchen and Duckworth, Angela Lee and Urstein, Robert and Gomez, Eric M and Markus, Hazel Rose and Cohen, Geoffrey L. and Dweck, Carol S.},

file = {:Users/renekizilcec/Documents/Mendeley Desktop/Yeager et al. - 2016 - Teaching a lay theory before college narrows achievement gaps at scale.pdf:pdf},
issn = {0027-8424},
journal = {Proceedings of the National Academy of Sciences},
month = {jun},
number = {24},
pages = {E3341--E3348},
title = {{Teaching a lay theory before college narrows achievement gaps at scale}},

volume = {113},
year = {2016}
}
@article{Influence2008,
author = {Influence, T H E and Holistic, O F and Cognitive, Analytic and On, Styles and Design, Online Information},

file = {:Users/renekizilcec/Documents/Mendeley Desktop/Influence et al. - 2008 - Anthony Fiaola {\&} Karl F . THE INFLUENCE OF HOLISTIC AND ANALYTIC COGNITIVE STYLES ON Toward a communication th.pdf:pdf},
issn = {1369-118X},
journal = {Society},
keywords = {cognitive styles,computer-mediated communication,cross-cultural,usability web design},
number = {3},
pages = {46 --72},
title = {{Anthony Fiaola {\&} Karl F . THE INFLUENCE OF HOLISTIC AND ANALYTIC COGNITIVE STYLES ON Toward a communication theory of cultural cognitive design}},
volume = {11},
year = {2008}
}
@article{Vasalou2008,
author = {Vasalou, Asimina and Joinson, Adam and B{\"{a}}nziger, Tanja and Goldie, Peter and Pitt, Jeremy},

file = {:Users/renekizilcec/Documents/Mendeley Desktop/Vasalou et al. - 2008 - Avatars in social media Balancing accuracy, playfulness and embodied messages.pdf:pdf},
issn = {10715819},
journal = {International Journal of Human-Computer Studies},
keywords = {avatars,identity,self-presentation,social media},
month = {nov},
number = {11},
pages = {801--811},
title = {{Avatars in social media: Balancing accuracy, playfulness and embodied messages}},

volume = {66},
year = {2008}
}
@article{Ba1991,
author = {Bandura, Albert},

file = {:Users/renekizilcec/Documents/Mendeley Desktop/Bandura - 1991 - Social cognitive theory of self-regulation.pdf:pdf},
journal = {Organizational behavior and human decision processes},
number = {2},
title = {{Social cognitive theory of self-regulation}},
volume = {50},
year = {1991}
}
@article{Springer1999a,
author = {Springer, Leonard and Stanne, Mary Elizabeth and Donovan, Samuel S},

file = {:Users/renekizilcec/Documents/Mendeley Desktop/Springer, Stanne, Donovan - 1999 - Effects of Small-Group Learning on Undergraduates in Science, Mathematics, Engineering, and Technolog.pdf:pdf},
issn = {0034-6543},
journal = {Review of Educational Research},
month = {jan},
number = {1},
pages = {21--51},
title = {{Effects of Small-Group Learning on Undergraduates in Science, Mathematics, Engineering, and Technology: A Meta-Analysis}},

volume = {69},
year = {1999}
}

@article{Walton2015a,
author = {Walton, Gregory M and Logel, Christine and Peach, Jennifer M and Spencer, Steven J and Zanna, Mark P},

file = {:Users/renekizilcec/Documents/Mendeley Desktop/Walton et al. - 2015 - Two brief interventions to mitigate a chilly climate transform women's experience, relationships, and achievement.pdf:pdf},
isbn = {1939-2176(Electronic);0022-0663(Print)},
issn = {00220663},
journal = {Journal of Educational Psychology},
keywords = {10,1037,a0037461,achievement,doi,dx,engineering,entered historically male-dominated fields,even as women have,gender,http,medicine in increasing numbers,org,stem,stereotype threat,such as law and,supp,supplemental materials,they remain},
number = {2},
pages = {468--485},
title = {{Two brief interventions to mitigate a ``chilly climate'' transform women's experience, relationships, and achievement in engineering}},
volume = {107},
year = {2015}
}
@article {FLAM1604,
	author = {Flam, Faye},
	title = {Still a ``Chilly Climate'' for Women?},
	volume = {252},
	number = {5013},
	pages = {1604--1606},
	year = {1991},
	doi = {10.1126/science.252.5013.1604},
	publisher = {American Association for the Advancement of Science},
	issn = {0036-8075},
	journal = {Science}
}

@article{Mather2007,
author = {Mather, Mara},

file = {:Users/renekizilcec/Documents/Mendeley Desktop/Mather - 2007 - Emotional Arousal and Memory Binding An Object-Based Framework.pdf:pdf},
issn = {1745-6916},
journal = {Perspectives on Psychological Science},
month = {mar},
number = {1},
pages = {33--52},
title = {{Emotional Arousal and Memory Binding: An Object-Based Framework}},

volume = {2},
year = {2007}
}
@article{Little1988a,
abstract = {Useful properties of a general-purpose imputation method for numerical data are suggested and discussed in the context of several large government surveys. Imputation based on predictive mean matching is proposed as a useful extension of methods in existing practice, and versions of the method are presented for unit nonresponse and item nonresponse with a general pattern of missingness. Extensions of the method to provide multiple imputations are also considered. Pros and cons of weighting adjustments are discussed, and weighting-based analogs to predictive mean matching are outlined.},
author = {Little, Roderick J. A.},

file = {:Users/renekizilcec/Documents/Mendeley Desktop/Little - 1988 - Missing-Data Adjustments in Large Surveys.pdf:pdf},
isbn = {07350015},
issn = {07350015},
journal = {Journal of Business {\&} Economic Statistics},
keywords = {imputation,incomplete data,matching,multiple imputation,regression models},
number = {3},
pages = {287--296},
title = {{Missing-Data Adjustments in Large Surveys}},

volume = {6},
year = {1988}
}
@article{Siemens2005,
author = {Siemens, George},
file = {:Users/renekizilcec/Documents/Mendeley Desktop/Siemens - 2005 - Connectivism A learing theory for the digital age.pdf:pdf},
journal = {Journal of Instructional Technology and Distance Learning},
number = {1},
pages = {3--10},
title = {{Connectivism: A learing theory for the digital age}},

volume = {2},
year = {2005}
}
@incollection{Crum2015,
author = {Crum, Alia and Phillips, Damon J},
booktitle = {Emerging trends in the behavioral and social sciences},

editor = {Scott, Robert and Kosslyn, Stephan},
file = {:Users/renekizilcec/Documents/Mendeley Desktop/Crum, Phillips - 2015 - Self-fulfilling prophesies, placebo effects, and the social-psychological creation of reality.pdf:pdf},
isbn = {9781118900772},
pages = {1--14},
publisher = {JohnWiley {\&} Sons, Inc},
title = {{Self-fulfilling prophesies, placebo effects, and the social-psychological creation of reality}},
year = {2015}
}
@article{Webb2007,
author = {Webb, Thomas L. and Sheeran, Paschal},

file = {:Users/renekizilcec/Documents/Mendeley Desktop/Webb, Sheeran - 2007 - How do implementation intentions promote goal attainment A test of component processes.pdf:pdf},
issn = {00221031},
journal = {Journal of Experimental Social Psychology},
keywords = {accessibility,automaticity,implementation intentions,self-regulation},
month = {mar},
number = {2},
pages = {295--302},
title = {{How do implementation intentions promote goal attainment? A test of component processes}},

volume = {43},
year = {2007}
}
@article{Firebaugh1978,
abstract = {Under certain conditions aggregate-level data provide unbiased estimates of individual-level relationships. Here I present these conditions in the form of a single theoretical decision rule: bias is absent when, and only when, the group mean of the independent variable (X) has no effect on Y, with X controlled. This paper introduces this rule, demonstrates it for the general n-variable case, compares it with prior discussions of cross-level inference, and illustrates it with the 1930 census data used by Robinson (1950). The final section discusses the implications of this rule for the converse type of cross-level inference: the use of individual-level data to estimate aggregate-level relationships.},
author = {Firebaugh, Glenn},
file = {:Users/renekizilcec/Documents/Mendeley Desktop/Firebaugh - 1978 - A Rule for Inferring Individual-Level Relationships from Aggregate Data.pdf:pdf},
journal = {American Sociological Review},
keywords = {ecological fallacy},
mendeley-tags = {ecological fallacy},
number = {4},
pages = {557--572},
title = {{A Rule for Inferring Individual-Level Relationships from Aggregate Data}},
volume = {43},
year = {1978}
}
@article{Perna2014a,
author = {Perna, Laura W and Ruby, Alan and Boruch, Robert F and Wang, Nicole and Scull, Janie and Evans, Chad},

file = {:Users/renekizilcec/Documents/Mendeley Desktop/Perna et al. - 2014 - Moving Through MOOCs Understanding the Progression of Users in Massive Open Online Courses.pdf:pdf},
journal = {Educational Researcher},
keywords = {faces numerous challenges,igher education in the,leading the list are,nations,opportunity for students to,par-,postsecondary education,retention,technology,the needs,to expand access and,united states and other},
number = {December},
pages = {421--432},
title = {{Moving Through MOOCs: Understanding the Progression of Users in Massive Open Online Courses}},
year = {2014}
}
@misc{Rivard2013,
author = {Rivard, Ry},
booktitle = {Inside Higher Ed},
file = {:Users/renekizilcec/Documents/Mendeley Desktop/Rivard - 2013 - The World Is Not Flat.pdf:pdf},
month = {apr},
title = {{The World Is Not Flat}},
year = {2013}
}
@article{Barro2010,
author = {Barro, Robert and Lee, Jong-Wha},
journal = {Journal of Development Economics},
pages = {184--198},
title = {{A New Data Set of Educational Attainment in the World, 1950-2010}},
volume = {104},
year = {2010}
}
@unpublished{Kizilcec2015d,
author = {Kizilcec, Ren{\'{e}} F. and Perez-Sanagustin, Mar and Maldonado, Jorge},
title = {{Self-regulated Learning in Massive Open Online Courses: Individual Differences and a Randomized Experiment}},
year = {2015}
}
@book{Ittelson1974,
address = {New York, N.Y.},
author = {Ittelson, W. H. and Proshansky, H. and Rivlin, L. and Winkel, G.},
publisher = {Holt, Rinehart and Winston},
title = {{An Introduction to Environmental Psychology}},
year = {1974}
}
@article{Aleven2003,
author = {Aleven, Vincent and Stahl, Elmar and Schworm, Silke and Fischer, Frank and Wallace, Raven},
file = {:Users/renekizilcec/Documents/Mendeley Desktop/Aleven et al. - 2003 - Help Seeking and Help Design in Interactive Learning Environments.pdf:pdf},
journal = {Review of Educational Research},
number = {3},
pages = {277--320},
title = {{Help Seeking and Help Design in Interactive Learning Environments}},
volume = {73},
year = {2003}
}
@article{Reinecke2013a,
author = {Reinecke, Katharina},
file = {:Users/renekizilcec/Documents/Mendeley Desktop/Reinecke - 2013 - Many People , Many Eyes Aggregating Influences of Visual Perception on User Interface Design.pdf:pdf},
isbn = {9781450319522},
pages = {3299--3302},
title = {{Many People , Many Eyes : Aggregating Influences of Visual Perception on User Interface Design}},
year = {2013}
}
@article{Nass2000,
author = {Nass, Clifford and Moon, Youngme},

file = {:Users/renekizilcec/Documents/Mendeley Desktop/Nass, Moon - 2000 - Machines and Mindlessness Social Responses to Computers.pdf:pdf},
issn = {0022-4537},
journal = {Journal of Social Issues},
month = {jan},
number = {1},
pages = {81--103},
title = {{Machines and Mindlessness: Social Responses to Computers}},

volume = {56},
year = {2000}
}
@article{Grings1977,
author = {Grings, W W},
file = {:Users/renekizilcec/Documents/Mendeley Desktop/Grings - 1977 - Orientation, conditioning, and learning.pdf:pdf},
issn = {0048-5772},
journal = {Psychophysiology},
keywords = {Conditioning, Classical,Galvanic Skin Response,Humans,Learning,Orientation},
month = {jul},
number = {4},
pages = {343--50},
pmid = {882613},
title = {{Orientation, conditioning, and learning.}},

volume = {14},
year = {1977}
}
@article{Francescato2006,
annote = {no diffs between f2f and cmc},
author = {Francescato, Donata and Porcelli, Rita and Mebane, Minou and Cuddetta, Marcella and Klobas, Jane and Renzi, Paolo},

file = {:Users/renekizilcec/Documents/Mendeley Desktop/Francescato et al. - 2006 - Evaluation of the efficacy of collaborative learning in face-to-face and computer-supported university conte.pdf:pdf},
issn = {07475632},
journal = {Computers in Human Behavior},
month = {mar},
number = {2},
pages = {163--176},
title = {{Evaluation of the efficacy of collaborative learning in face-to-face and computer-supported university contexts}},

volume = {22},
year = {2006}
}
@article{Hoffler2010,
annote = {Visual cognitive style scale comprises four items with a 4-point answering scale (0=I don{\&}{\#}039;t agree{\ldots}3=I strongly agree):
1) I often use mental images or pictures to help me remember things. 
2) To understand a process, I imagine the elements of the process. 
3) I often use mental pictures to solve problems. 
4) I often think in pictures or images.},
author = {H{\"{o}}ffler, Tim N. and Prechtl, Helmut and Nerdel, Claudia},

file = {:Users/renekizilcec/Documents/Mendeley Desktop/H{\"{o}}ffler, Prechtl, Nerdel - 2010 - The influence of visual cognitive style when learning from instructional animations and static pictur.pdf:pdf},
issn = {10416080},
journal = {Learning and Individual Differences},
month = {oct},
number = {5},
pages = {479--483},
publisher = {Elsevier Inc.},
title = {{The influence of visual cognitive style when learning from instructional animations and static pictures}},

volume = {20},
year = {2010}
}
@incollection{Bradley2000,
address = {New York, NY, USA},
author = {Bradley, Margaret M. and Lang, Peter J.},
booktitle = {Handbook of Psychophysiology},
chapter = {25},
edition = {3rd},
editor = {Cacioppo, John T. and Tassinary, Louis G. and Berntson, Gary G.},
file = {:Users/renekizilcec/Documents/Mendeley Desktop/Bradley, Lang - 2007 - Emotion and Motivation.pdf:pdf},
pages = {581--607},
publisher = {Cambridge University Press},
title = {{Emotion and Motivation}},
year = {2007}
}
@article{Lewin1947,
author = {Lewin, K.},

file = {:Users/renekizilcec/Documents/Mendeley Desktop/Lewin - 1947 - Frontiers in Group Dynamics II. Channels of Group Life Social Planning and Action Research.pdf:pdf},
isbn = {0018726747},
issn = {0018-7267},
journal = {Human Relations},
month = {nov},
number = {2},
pages = {143--153},
title = {{Frontiers in Group Dynamics: II. Channels of Group Life; Social Planning and Action Research}},

volume = {1},
year = {1947}
}
@article{Gawrilow2012,
author = {Gawrilow, Caterina and Morgenroth, Katrin and Schultz, Regina and Oettingen, Gabriele and Gollwitzer, Peter M.},

file = {:Users/renekizilcec/Documents/Mendeley Desktop/Gawrilow et al. - 2012 - Mental contrasting with implementation intentions enhances self-regulation of goal pursuit in schoolchildren at.pdf:pdf},
issn = {0146-7239},
journal = {Motivation and Emotion},
keywords = {at risk for adhd,implementation intentions {\'{a}} children,self-regulation {\'{a}} mental contrasting,{\'{a}}},
month = {mar},
number = {1},
pages = {134--145},
title = {{Mental contrasting with implementation intentions enhances self-regulation of goal pursuit in schoolchildren at risk for ADHD}},
volume = {37},
year = {2012}
}
@article{Kappes2014,
author = {Kappes, Andreas and Oettingen, Gabriele},

file = {:Users/renekizilcec/Documents/Mendeley Desktop/Kappes, Oettingen - 2014 - The emergence of goal pursuit Mental contrasting connects future and reality.pdf:pdf},
issn = {00221031},
journal = {Journal of Experimental Social Psychology},
keywords = {Expectations,Goal pursuit,Mental associations,Mental contrasting,Self-regulation},
month = {sep},
pages = {25--39},
publisher = {Elsevier Inc.},
title = {{The emergence of goal pursuit: Mental contrasting connects future and reality}},
volume = {54},
year = {2014}
}
@article{Higgins1997,
abstract = {People approach pleasure and avoid pain. To discover the true nature of approach-avoidance motivation, psychologists need to move beyond this hedonic principle to the principles that underlie the different ways that it operates. One such principle is regulatory focus, which distinguishes self-regulation with a promotion focus (accomplishments and aspirations) from self-regulation with a prevention focus (safety and responsibilities). This principle is used to reconsider the fundamental nature of approach-avoidance, expectancy-value relations, and emotional and evaluative sensitivities. Both types of regulatory focus are applied to phenomena that have been treated in terms of either promotion (e.g., well-being) or prevention (e.g., cognitive dissonance). Then, regulatory focus is distinguished from regulatory anticipation and regulatory reference, 2 other principles underlying the different ways that people approach pleasure and avoid pain.},
annote = {explain approach/avoidance motivation interpreted by regulatory focus: self-regulation with promotion focus vs prevention focus},
author = {Higgins, E T},

file = {:Users/renekizilcec/Documents/Mendeley Desktop/Higgins - 1997 - Beyond pleasure and pain.pdf:pdf},
isbn = {9780199765829},
issn = {0003-066X},
journal = {The American Psychologist},
number = {12},
pages = {1280--1300},
pmid = {9414606},
title = {{Beyond pleasure and pain}},
volume = {52},
year = {1997}
}
@article{DonaldHor,
author = {Horton, Donald and Wohl, R. Richard},
file = {:Users/renekizilcec/Documents/Mendeley Desktop/Horton, Wohl - 1956 - Mass Communication and Para-Social Interaction Observations on Intimacy at a Distance.html:html},
journal = {Psychiatry},
number = {3},
pages = {215--229},
title = {{Mass Communication and Para-Social Interaction: Observations on Intimacy at a Distance}},

volume = {19},
year = {1956}
}
@article{Garrison1997,
author = {Garrison, D. R.},

file = {:Users/renekizilcec/Documents/Mendeley Desktop/Garrison - 1997 - Self-Directed Learning Toward a Comprehensive Model.pdf:pdf},
issn = {0741-7136},
journal = {Adult Education Quarterly},
month = {nov},
number = {1},
pages = {18--33},
title = {{Self-Directed Learning: Toward a Comprehensive Model}},

volume = {48},
year = {1997}
}
@article{Winne2013,
abstract = {Our article introduces the Journal of Educational Data Mining's Special Issue on Educational Data Mining on Motivation, Metacognition, and Self-Regulated Learning. We outline general research challenges for data mining researchers who conduct investigations in these areas, the potential of EDM to advance research in this area, and issues in validating findings generated by EDM.},
author = {Winne, Philip H and Baker, Ryan SJd},

file = {:Users/renekizilcec/Documents/Mendeley Desktop/Winne, Baker - 2013 - The Potentials of Educational Data Mining for Researching Metacognition, Motivation and Self-Regulated Learning.pdf:pdf},
isbn = {1082-989X$\backslash$r1939-1463},
issn = {2157-2100},
journal = {JEDM - Journal of Educational Data Mining},
keywords = {educational data mining,metacognition,motivation,self-regulated learning},
number = {1},
pages = {1--8},
pmid = {24809974},
title = {{The Potentials of Educational Data Mining for Researching Metacognition, Motivation and Self-Regulated Learning}},

volume = {5},
year = {2013}
}
@article{Fo2015,
author = {Fo, Jens and Higgins, E Tory},
file = {:Users/renekizilcec/Documents/Mendeley Desktop/Fo, Higgins - 2015 - How Global Versus Local Perception Fits Regulatory Focus.pdf:pdf},
number = {8},
pages = {631--636},
title = {{How Global Versus Local Perception Fits Regulatory Focus}},
volume = {16},
year = {2015}
}
@article{Donchin1984,
author = {Donchin, E. and Heffley, E. and Hillyard, S. A. and Loveless, N. and Maltzman, I. and {\"{O}}hman, A. and R{\"{o}}sler, F. and Ruchkin, D. and Siddle, D.},

file = {:Users/renekizilcec/Documents/Mendeley Desktop/Donchin et al. - 1984 - Cognition and event-related potentials II. The orienting reflex and P300.pdf:pdf},
journal = {Annals of the New York Academy of Sciences},
pages = {39--57},
title = {{Cognition and event-related potentials II. The orienting reflex and P300}},

volume = {425},
year = {1984}
}
@article{DeBoer2011a,
author = {de Boer, Jelle and a.M. Kommers, Piet and de Brock, Bert},

file = {:Users/renekizilcec/Documents/Mendeley Desktop/de Boer, Kommers, de Brock - 2011 - Using learning styles and viewing styles in streaming video.pdf:pdf},
issn = {03601315},
journal = {Computers {\&} Education},
month = {apr},
number = {3},
pages = {727--735},
publisher = {Elsevier Ltd},
title = {{Using learning styles and viewing styles in streaming video}},

volume = {56},
year = {2011}
}
@article{Baker2004,
author = {Baker, Jason D.},

file = {:Users/renekizilcec/Documents/Mendeley Desktop/Baker - 2004 - An investigation of relationships among instructor immediacy and affective and cognitive learning in the online classroom.pdf:pdf},
issn = {10967516},
journal = {The Internet and Higher Education},
keywords = {immediacy,learning effectiveness,online learning,social presence},
month = {jan},
number = {1},
pages = {1--13},
title = {{An investigation of relationships among instructor immediacy and affective and cognitive learning in the online classroom}},

volume = {7},
year = {2004}
}
@article{Sheeran2000,
abstract = {This article evaluates an intervention based on P. M. Gollwitzer's (1993) concept of implementation intentions. Women registered at a medical practice in rural England (N = 114) completed measures of the theory of planned behavior variables before a manipulation that induced one half of the sample to form implementation intentions specifying when, where, and how they would make the appointment. Subsequent attendance was determined from medical records. Findings show that the theory of planned behavior variables and previous delay behavior provided good prediction of attendance. However, despite equivalent motivation to attend, participants who formed implementation intentions were much more likely to attend for screening compared with controls (92{\%} vs. 69{\%}). Evidence also suggests that implementation intentions attenuated the relationship between previous delay behavior and subsequent attendance.},
author = {Sheeran, P and Orbell, S},
file = {:Users/renekizilcec/Documents/Mendeley Desktop/Sheeran, Orbell - 2000 - Using implementation intentions to increase attendance for cervical cancer screening.pdf:pdf},
issn = {0278-6133},
journal = {Health psychology : official journal of the Division of Health Psychology, American Psychological Association},
keywords = {Adult,Aged,Female,Health Behavior,Humans,Intervention Studies,Mass Screening,Medical Records,Middle Aged,Patient Compliance,Rural Population,Uterine Cervical Neoplasms,Uterine Cervical Neoplasms: diagnosis,Vaginal Smears},
month = {may},
number = {3},
pages = {283--9},
pmid = {10868773},
title = {{Using implementation intentions to increase attendance for cervical cancer screening.}},

volume = {19},
year = {2000}
}
@article{carver1999themes,
author = {Carver, Charles S and Scheier, M. F.},
journal = {Advances in social cognition},
pages = {1--105},
title = {{Themes and issues in the self-regulation of behavior}},
volume = {12},
year = {1999}
}
@book{Galton1869,
address = {London},
author = {Galton, Francis},
publisher = {Macmillan},
title = {{Hereditary Genius}},
year = {1869}
}
@article{Sherman2006a,
abstract = {In major league baseball, a hitter could have a long and productive career by maintaining a .300 average, that is, by getting a base hit 30{\%} of the time. A great deal of money could be earned and fame accrued. Yet the other 70{\%} of the time, this player would have failed. The vast majority of attempts to hit the ball would result in "making an out" and thus pose a potential threat to the player's sense of personal worth and social regard. Like major league baseball players, people in contemporary society face innumerable failures and self-threats. These include substandard performance on the job or in class, frustrated goals or aspirations, information challenging the validity of long-held beliefs, illness, the defeat of one's political party in an election or of one's favorite sports team in a playoff, scientific evidence suggesting that one is engaging in risky health behavior, negative feedback at work or in school, rejection in a romantic relationship, real and perceived social slights, interpersonal and intergroup conflict, the misbehavior of one's child, the loss of a loved one, and so on. In the course of a given day, the potential number of events that could threaten people's "moral and adaptive adequacy"-their sense of themselves as good, virtuous, successful, and able to control important life outcomes (Steele, 1988)-seems limitless and likely to exceed the small number of events that affirm it. A major undertaking for most people is to sustain self-integrity when faced with the inevitable setbacks and disappointments of daily life-the 70{\%} of the time "at bat" when they do not get a base hit. How do individuals adapt to such threats and defend self-integrity? Much research suggests that people have a "psychological immune system" that initiates protective adaptations when an actual or impending threat is perceived (Gilbert, Pinel, Wilson, Blumberg, {\&} Wheatley, 1998). Psychological adaptations to threats include the various cognitive strategies and even distortions whereby people come to construe a situation in a manner that renders it less threatening to personal worth and well-being.},
author = {Sherman, David K and Cohen, Geoffrey L},

file = {:Users/renekizilcec/Documents/Mendeley Desktop/Sherman, Cohen - 2006 - The Psychology of Self-defense Self-Affirmation Theory.pdf:pdf},
isbn = {012015238X},
issn = {00652601},
journal = {Advances in Experimental Social Psychology},
number = {May},
pages = {183--242},
title = {{The Psychology of Self-defense: Self-Affirmation Theory}},
volume = {38},
year = {2006}
}
@inproceedings{Zhang2014a,
address = {Ann Arbor, MI},
author = {Zhang, Kaiping and Kizilcec, Ren{\'{e}} F},
booktitle = {Proceedings of the 8th International Conference on Weblogs and Social Media, ICWSM 2014},
file = {:Users/renekizilcec/Documents/Mendeley Desktop/Zhang, Kizilcec - 2014 - Anonymity in social media Effects of content controversiality and social endorsement on sharing behavior.pdf:pdf},
isbn = {9781577356578},
title = {{Anonymity in social media: Effects of content controversiality and social endorsement on sharing behavior}},
year = {2014}
}
@article{Hew2014,
author = {Hew, Khe Foon and Cheung, Wing Sum},

file = {:Users/renekizilcec/Library/Application Support/Mendeley Desktop/Downloaded/Hew, Cheung - 2014 - Students' and instructors' use of massive open online courses (MOOCs) Motivations and challenges.pdf:pdf},
issn = {1747938X},
journal = {Educational Research Review},
month = {jun},
pages = {45--58},
title = {{Students' and instructors' use of massive open online courses (MOOCs): Motivations and challenges}},

volume = {12},
year = {2014}
}
@article{Hassenzahl2004,
abstract = {Two studies considered the interplay between user-perceived usability (i.e., pragmatic attributes), hedonic attributes (e.g., stimulation, identification), goodness (i.e., satisfaction), and beauty of 4 different MP3-player skins. As long as beauty and goodness stress the subjective valuation of a product, both were related to each other. However, the nature of goodness and beauty was found to differ. Goodness depended on both perceived usability and hedonic attributes. Especially after using the skins, perceived usability became a strong determinant of goodness. In contrast, beauty largely depended on identification; a hedonic attribute group, which captures the product's ability to communicate important personal values to relevant others. Perceived usability as well as goodness was affected by experience (i.e., actual usability, usability problems), whereas hedonic attributes and beauty remained stable over time. All in all, the nature of beauty is rather self-oriented than goal-oriented, whereas goodness relates to both.},
author = {Hassenzahl, Marc},

file = {:Users/renekizilcec/Documents/Mendeley Desktop/Hassenzahl - 2004 - The Interplay of Beauty, Goodness, and Usability in Interactive Products.pdf:pdf},
isbn = {0737-0024},
issn = {0737-0024},
journal = {Human Computer Interaction},
number = {4},
pages = {319--349},
pmid = {42},
title = {{The Interplay of Beauty, Goodness, and Usability in Interactive Products}},
volume = {19},
year = {2004}
}
@article{Gosling2003,
abstract = {When time is limited, researchers may be faced with the choice of using an extremely brief measure of the Big-Five personality dimensions or using no measure at all. To meet the need for a very brief measure, 5 and 10-iteminventories were developed and evaluated. Although somewhat inferior to standard multi-item instruments, the instruments reached adequate levels in terms of: (a) convergence with widely used Big-Five measures in self, observer, and peer reports, (b) test–retest reliability, (c) patterns of predicted external correlates, and (d) convergence between self and observer ratings. On the basis of these tests, a 10-item measure of the Big-Five dimensions is offered for situations where very short measures are needed, personality is not the primary topic of interest, or researchers can tolerate the somewhat diminished psychometric properties associated with very brief measures.},
author = {Gosling, Samuel D and Rentfrow, Peter J and Swann, William B},

issn = {00926566},
journal = {Journal of Research in Personality},
keywords = {TIPI},
mendeley-tags = {TIPI},
month = {dec},
number = {6},
pages = {504--528},
title = {{A very brief measure of the Big-Five personality domains}},

volume = {37},
year = {2003}
}
@article{Kumar2002,
author = {Kumar, Nanda and Benbasat, Izak},
file = {:Users/renekizilcec/Documents/Mendeley Desktop/Kumar, Benbasat - 2002 - Para-Social Presence and Communication Capabilities of a Web Site(2).pdf:pdf},
journal = {e-Service Journal},
number = {3},
pages = {5--24},
title = {{Para-Social Presence and Communication Capabilities of a Web Site}},

volume = {1},
year = {2002}
}
@inproceedings{Chen2016a,
author = {Chen, Guanliang and Davis, Dan and Hauff, Claudia and Houben, Geert-jan},
booktitle = {Proceedings of the Third ACM Conference on Learning @ Scale},
file = {:Users/renekizilcec/Documents/Mendeley Desktop/Chen et al. - 2016 - Learning Transfer does it take place in MOOCs.pdf:pdf},
isbn = {9781450337267},
pages = {409--418},
title = {{Learning Transfer: does it take place in MOOCs?}},
year = {2016}
}
@article{Dede2009,
abstract = {Immersion is the subjective impression that one is participating in a comprehensive, realistic experience. Interactive media now enable various degrees of digital immersion. The more a virtual immersive experience is based on design strategies that combine actional, symbolic, and sensory factors, the greater the participant's suspension of disbelief that she or he is "inside" a digitally enhanced setting. Studies have shown that immersion in a digital environment can enhance education in at least three ways: by allowing multiple perspectives, situated learning, and transfer. Further studies are needed on the capabilities of immersive media for learning, on the instructional designs best suited to each type of immersive medium, and on the learning strengths and preferences these media develop in users.},
author = {Dede, Chris},

file = {:Users/renekizilcec/Documents/Mendeley Desktop/Dede - 2009 - Immersive interfaces for engagement and learning.pdf:pdf},
issn = {1095-9203},
journal = {Science (New York, N.Y.)},
keywords = {Education,Education: methods,Educational Technology,Humans,Learning,User-Computer Interface},
month = {jan},
number = {5910},
pages = {66--9},
pmid = {19119219},
title = {{Immersive interfaces for engagement and learning.}},

volume = {323},
year = {2009}
}
@article{Bradley2005,
abstract = {For humans, the threat of painful shock greatly potentiates the reflexive startle blink. Moreover, viewing unpleasant, compared with pleasant, pictures also prompts heightened startle reflexes, suggesting that the startle reflex indexes general defensive activation. In this study, pleasant or unpleasant pictures were used to signal shock threat in order to explore how previous affective associations modulate new defensive reactions. When cuing threat of shock, pleasant and unpleasant pictures prompted physiological profiles consistent with defensive activation, indicating that threat of shock renders previously pleasant cues aversive. For unpleasant pictures only, defensive startle was potentiated even when these cues signaled safety. Taken together, the data indicate that (a) regardless of their intrinsic affective meaning, cues signaling shock threat prompt somatic and autonomic reactions consistent with defense, and that (b) intrinsically unpleasant cues continue to prompt defensive activation even when the context of their presentation is specifically non-threatening.},
author = {Bradley, Margaret M and Moulder, Brad and Lang, Peter J},

file = {:Users/renekizilcec/Documents/Mendeley Desktop/Bradley, Moulder, Lang - 2005 - When good things go bad the reflex physiology of defense.pdf:pdf},
issn = {0956-7976},
journal = {Psychological science},
keywords = {Adult,Affect,Association,Bradycardia,Bradycardia: physiopathology,Cues,Defense Mechanisms,Electromyography,Electromyography: methods,Facial Expression,Facial Muscles,Facial Muscles: physiology,Fear,Female,Galvanic Skin Response,Galvanic Skin Response: physiology,Humans,Male,Reflex,Reflex: physiology,Signal Detection, Psychological,Startle Reaction,Visual Perception},
month = {jun},
number = {6},
pages = {468--73},
pmid = {15943673},
title = {{When good things go bad: the reflex physiology of defense.}},

volume = {16},
year = {2005}
}
@article{Bente2008a,
author = {Bente, Gary and R{\"{u}}ggenberg, Sabine and Kr{\"{a}}mer, Nicole C. and Eschenburg, Felix},

file = {:Users/renekizilcec/Documents/Mendeley Desktop/Bente et al. - 2008 - Avatar-Mediated Networking Increasing Social Presence and Interpersonal Trust in Net-Based Collaborations.pdf:pdf},
issn = {0360-3989},
journal = {Human Communication Research},
month = {apr},
number = {2},
pages = {287--318},
title = {{Avatar-Mediated Networking: Increasing Social Presence and Interpersonal Trust in Net-Based Collaborations}},

volume = {34},
year = {2008}
}
@article{Hoffman1959,
author = {Hoffman, L R},
file = {:Users/renekizilcec/Documents/Mendeley Desktop/Hoffman - 1959 - Homogeneity of member personality and its effect on group problem-solving.pdf:pdf},
issn = {0021-843X},
journal = {Journal of Abnormal and Social Psychology},
keywords = {Personality},
month = {jan},
number = {1},
pages = {27--32},
pmid = {13620409},
title = {{Homogeneity of member personality and its effect on group problem-solving.}},

volume = {58},
year = {1959}
}
@article{Orbeil1997,
author = {Orbeil, S. and Hodgldns, S. and Sheeran, P.},

file = {:Users/renekizilcec/Documents/Mendeley Desktop/Orbeil, Hodgldns, Sheeran - 1997 - Implementation Intentions and the Theory of Planned Behavior.pdf:pdf},
issn = {0146-1672},
journal = {Personality and Social Psychology Bulletin},
month = {sep},
number = {9},
pages = {945--954},
title = {{Implementation Intentions and the Theory of Planned Behavior}},

volume = {23},
year = {1997}
}
@unpublished{Kizilcec2015e,
author = {Kizilcec, Ren{\'{e}} F. and Cohen, Geoffrey L.},
title = {{Promoting Goal Pursuit at a Global Scale: Cultural Context Matters for Mental Contrasting with Implementation Intentions.}},
year = {2015}
}
@book{DiPrete2013,
address = {New York, N.Y.},
author = {DiPrete, T. and Buchman, C.},
publisher = {Russell Sage Foundation},
title = {{The rise of women}},
year = {2013}
}
@article{Stephens2012a,
abstract = {American universities increasingly admit first-generation students-students whose parents do not have four-year degrees. Once admitted, these students experience greater challenges adjusting to universities compared to continuing-generation students-students who have at least one parent with a four-year degree. This additional adversity is typically explained in terms of first-generation students' relative lack of economic (e.g., money) or academic (e.g., preparation) resources. We propose that this adversity also stems from a cultural mismatch between the mostly middle-class, independent norms institutionalized in American universities and the relatively interdependent norms that first-generation students are socialized with in working-class contexts before college. As predicted, an experiment revealed that framing the university culture in terms of independent norms (cultural mismatch) led first-generation students to show greater increases in cortisol and less positive/more negative emotions than continuing-generation students while giving a speech. However, reframing the university culture to include interdependent norms (cultural match) eliminated this gap. {\textcopyright} 2012 Elsevier Inc.},
author = {Stephens, Nicole M. and Townsend, Sarah S M and Markus, Hazel Rose and Phillips, L. Taylor},

file = {:Users/renekizilcec/Documents/Mendeley Desktop/Stephens et al. - 2012 - A cultural mismatch Independent cultural norms produce greater increases in cortisol and more negative emotions.pdf:pdf},
isbn = {0022-1031},
issn = {00221031},
journal = {Journal of Experimental Social Psychology},
keywords = {Cortisol,Culture,First-generation college students,Higher education,Inequality,Social class},
number = {6},
pages = {1389--1393},
publisher = {Elsevier Inc.},
title = {{A cultural mismatch: Independent cultural norms produce greater increases in cortisol and more negative emotions among first-generation college students}},

volume = {48},
year = {2012}
}
@article{Oyserman2009,
abstract = {Choices are often identity-based but the linkage to identity is not necessarily explicit or obvious for a number of reasons. First, identities feel stable but are highly sensitive to situational cues. Second, identities include not only content but also readiness to act and to use procedures congruent with the identity. Third, identities can be subtly cued without conscious awareness. Fourth, what an accessible identity means is dynamically constructed in the particular context in which it is cued. Because identities carry action- and procedural-readiness, the outcome of an identity-based motivation process may be similar to or different from the choices an individual would have made in another setting. Moreover, once an identity is formed, action and procedural-readiness can be cued without conscious awareness or systematic processing, resulting in beneficial or iatrogenic outcomes. ?? 2009.},
author = {Oyserman, Daphna},

file = {:Users/renekizilcec/Documents/Mendeley Desktop/Oyserman - 2009 - Identity-based motivation Implications for action-readiness, procedural-readiness, and consumer behavior.pdf:pdf},
isbn = {1532-7663(Electronic);1057-7408(Print)},
issn = {10577408},
journal = {Journal of Consumer Psychology},
number = {3},
pages = {250--260},
publisher = {Elsevier B.V.},
title = {{Identity-based motivation: Implications for action-readiness, procedural-readiness, and consumer behavior}},

volume = {19},
year = {2009}
}
@book{Lewin1936,
address = {New York, N.Y.},
author = {Lewin, Kurt and Heider, Fritz and Heider, Grace M},
publisher = {McGraw-Hill},
title = {{Principles of topological psychology}},
year = {1936}
}
@article{Pronin2004,
abstract = {Three studies explored women's bifurcation of feminine identity as a response to threatening stereotypes in the domain of mathematics. Study 1 demonstrated that women in a math class who previously had completed a large number of math courses disavowed "feminine characteristics" strongly associated with stereotypes about women's potential for math success (e.g., flirtatiousness, planning to have children) but not characteristics perceived to be weakly associated with these stereotypes (e.g., empathy, nurturance), more than women who had completed fewer math courses. Studies 2 and 3 directly manipulated stereotype threat by presenting a scientific article reporting stereotype-consistent sex differences in math aptitude. As predicted, women strongly identified with mathematics responded to this threatening article by disavowing feminine characteristics strongly associated, but not those weakly associated, with the relevant negative stereotypes, while women not strongly identified with mathematics showed no such differentiation in response. Theoretical and practical implications of these results are discussed. {\textcopyright} 2003 Elsevier Inc. All rights reserved.},
author = {Pronin, Emily and Steele, Claude M. and Ross, Lee},

file = {:Users/renekizilcec/Documents/Mendeley Desktop/Pronin, Steele, Ross - 2004 - Identity bifurcation in response to stereotype threat Women and mathematics.pdf:pdf},
isbn = {0022-1031},
issn = {00221031},
journal = {Journal of Experimental Social Psychology},
number = {2},
pages = {152--168},
pmid = {18168},
title = {{Identity bifurcation in response to stereotype threat: Women and mathematics}},
volume = {40},
year = {2004}
}
@article{DeBarba2016,
author = {de Barba, P.G. and Kennedy, G.E. and Ainley, M.D.},

file = {:Users/renekizilcec/Documents/Mendeley Desktop/de Barba, Kennedy, Ainley - 2016 - The role of students' motivation and participation in predicting performance in a MOOC Motivation and.pdf:pdf},
issn = {02664909},
journal = {Journal of Computer Assisted Learning},
keywords = {10.1111/jcal.12130 and learning analytics,MOOC,motivation,participation,performance,persistence},
number = {March 2015},
title = {{The role of students' motivation and participation in predicting performance in a MOOC Motivation and participation in MOOCs}},

year = {2016}
}
@article{Bazarova2011,
author = {Bazarova, N. N. and Walther, J. B. and McLeod, P. L.},

file = {:Users/renekizilcec/Documents/Mendeley Desktop/Bazarova, Walther, McLeod - 2011 - Minority Influence in Virtual Groups A Comparison of Four Theories of Minority Influence.pdf:pdf},
issn = {0093-6502},
journal = {Communication Research},
month = {feb},
number = {3},
pages = {295--316},
title = {{Minority Influence in Virtual Groups: A Comparison of Four Theories of Minority Influence}},

volume = {39},
year = {2011}
}
@article{Bente2008,
author = {Bente, Gary and R{\"{u}}ggenberg, Sabine and Kr{\"{a}}mer, Nicole C. and Eschenburg, Felix},

file = {:Users/renekizilcec/Documents/Mendeley Desktop/Bente et al. - 2008 - Avatar-Mediated Networking Increasing Social Presence and Interpersonal Trust in Net-Based Collaborations.pdf:pdf},
issn = {0360-3989},
journal = {Human Communication Research},
month = {apr},
number = {2},
pages = {287--318},
title = {{Avatar-Mediated Networking: Increasing Social Presence and Interpersonal Trust in Net-Based Collaborations}},

volume = {34},
year = {2008}
}
@article{Ozcelik2010a,
author = {Ozcelik, Erol and Arslan-Ari, Ismahan and Cagiltay, Kursat},

file = {:Users/renekizilcec/Documents/Mendeley Desktop/Ozcelik, Arslan-Ari, Cagiltay - 2010 - Why does signaling enhance multimedia learning Evidence from eye movements.pdf:pdf},
issn = {07475632},
journal = {Computers in Human Behavior},
month = {jan},
number = {1},
pages = {110--117},
publisher = {Elsevier Ltd},
title = {{Why does signaling enhance multimedia learning? Evidence from eye movements}},

volume = {26},
year = {2010}
}
@article{Parks-Stamm2010,
author = {Parks-Stamm, Elizabeth J. and Gollwitzer, Peter M. and Oettingen, Gabriele},

file = {:Users/renekizilcec/Documents/Mendeley Desktop/Parks-Stamm, Gollwitzer, Oettingen - 2010 - Implementation intentions and test anxiety Shielding academic performance from distraction.pdf:pdf},
issn = {10416080},
journal = {Learning and Individual Differences},
keywords = {implementation intentions},
month = {feb},
number = {1},
pages = {30--33},
publisher = {Elsevier Inc.},
title = {{Implementation intentions and test anxiety: Shielding academic performance from distraction}},
volume = {20},
year = {2010}
}
@article{Kappes2011,
abstract = {Self-regulation by mentally contrasting a positive future with negative reality leads people to differentiate in their goal commitments: They commit to goals when expectations of success are high and let go when expectations of success are low. On the contrary, when indulging in the positive future or dwelling on negative reality, people fail to consider expectations of success and do not form selective goal commitments (Oettingen, Pak, {\&} Schnetter, 2001). Whereas prior research has examined the effects of experimentally induced mental contrasting, we address sad mood as a contextual influence promoting self-initiated mental contrasting. Across various mood inductions, sad moods--which are associated with problem solving strategies--facilitated self-initiated mental contrasting more than neutral moods (Studies 1, 5) or happy moods (Studies 2, 3, 4, 6). Importantly, mood did not affect the relation between mental contrasting and selective formation of goal commitment (Studies 5, 6). The results suggest that sad moods aid in self-regulation by making people self-initiate goal commitments that are sensitive to their expectations of success.},
author = {Kappes, Heather Barry and Oettingen, Gabriele and Mayer, Doris and Maglio, Sam},

file = {:Users/renekizilcec/Documents/Mendeley Desktop/Kappes et al. - 2011 - Sad mood promotes self-initiated mental contrasting of future and reality.pdf:pdf},
issn = {1931-1516},
journal = {Emotion (Washington, D.C.)},
keywords = {Adolescent,Adult,Affect,Female,Goals,Humans,Imagination,Male,Motivation,Music,Music: psychology,Problem Solving,Thinking,Young Adult},
month = {oct},
number = {5},
pages = {1206--22},
pmid = {21707148},
title = {{Sad mood promotes self-initiated mental contrasting of future and reality.}},
volume = {11},
year = {2011}
}
@misc{Lewin2012,
author = {Lewin, Tamar},
booktitle = {New York Times},
file = {:Users/renekizilcec/Documents/Mendeley Desktop/Lewin - 2012 - Instruction for masses knocks down campus walls.pdf:pdf},
pages = {26--29},
title = {{Instruction for masses knocks down campus walls}},

year = {2012}
}
@article{Liberman2004,
abstract = {Two experiments, one conducted with American college students and one with Israeli pilots and their instructors, explored the predictive power of reputation-based assessments versus the stated "name of the game" (Wall Street Game vs. Community Game) in determining players' responses in an N-move Prisoner's Dilemma. The results of these studies showed that the relevant labeling manipulations exerted far greater impact on the players' choice to cooperate versus defect--both in the first round and overall--than anticipated by the individuals who had predicted their behavior. Reputation-based prediction, by contrast, failed to discriminate cooperators from defectors. A supplementary questionnaire study showed the generality of the relevant short-coming in na{\"{i}}ve psychology. The implications of these findings, and the potential contribution of the present methodology to the classic pedagogical strategy of the demonstration experiment, are discussed.},
author = {Liberman, Varda and Samuels, Steven M and Ross, Lee},

file = {:Users/renekizilcec/Documents/Mendeley Desktop/Liberman, Samuels, Ross - 2004 - The name of the game predictive power of reputations versus situational labels in determining prisoner'.pdf:pdf},
isbn = {01461672},
issn = {0146-1672},
journal = {Personality and social psychology bulletin},
keywords = {and altering human behavior,construal,demonstration experiments,ing,lay psychology,name of the game,p sychologists have long,predicting,prisoner,recognized that understand-,require,s dilemma},
number = {9},
pages = {1175--1185},
pmid = {15359020},
title = {{The name of the game: predictive power of reputations versus situational labels in determining prisoner's dilemma game moves.}},
volume = {30},
year = {2004}
}
@article{Solomon2016,
author = {Solomon, Brian},
journal = {Forbes},
month = {jul},
title = {{Airbnb Confronts Racism As It Hits 100 Million Guest Arrivals}},

year = {2016}
}
@article{Schmader2002,
abstract = {This research applies a social identity perspective to situations of stereotype threat. It was hypothesized that individuals would be more susceptible to the performance-inhibiting effects of stereotype threat to the extent that they are highly identified with the group to which a negative stereotype applies. A quasi-experimental study with male and female college students revealed that individual differences in gender identification (i.e., importance placed on gender identity) moderated the effects of gender identity relevance on women's (but not men's) math performance. When their gender identity was linked to their performance on a math test, women with higher levels of gender identification performed worse than men, but women with lower levels of gender identification performed equally to men. When gender identity was not linked to test performance, women performed equally to men regardless of the importance they placed on gender identity.},
author = {Schmader, Toni},

file = {:Users/renekizilcec/Documents/Mendeley Desktop/Schmader - 2002 - Gender Identification Moderates Stereotype Threat Effects on Women's Math Performance.pdf:pdf},
isbn = {0022-1031},
issn = {00221031},
journal = {Journal of Experimental Social Psychology},
pages = {194--201},
pmid = {7598},
title = {{Gender Identification Moderates Stereotype Threat Effects on Women's Math Performance}},
volume = {38},
year = {2002}
}
@incollection{John2008,
author = {John, OP and Naumann, LP and Soto, CJ},
booktitle = {O. P. John, R. W. Robins, {\&} L. A. Pervin (Eds.), Handbook of personality: Theory and research.},
file = {:Users/renekizilcec/Documents/Mendeley Desktop/John, Naumann, Soto - 2008 - Paradigm shift to the integrative Big Five trait taxonomy History, measurement, and conceptual issues.pdf:pdf},
keywords = {BIG Five,big5,personality},
mendeley-tags = {big5},
pages = {114--158},
publisher = {New York, NY: Guilford Press.},
title = {{Paradigm shift to the integrative Big Five trait taxonomy: History, measurement, and conceptual issues.}},

year = {2008}
}
@article{Nicol2006,
abstract = {The research on formative assessment and feedback is re-interpreted to show how these processes can help students take control of their own learning – i.e. become self-regulated learners. This reformulation is used to identify seven principles of good feedback practice that support self-regulation. A key argument is that students are already assessing their own work and generating their own feedback and that higher education should build on this ability. The research underpinning each feedback principle is presented and some examples of easy-to-implement feedback strategies are briefly described. This shift in focus, whereby students are seen as having a proactive rather than a reactive role in generating and using feedback, has profound implications for the way in which teachers organise assessments and support learning. Introduction},
author = {Nicol, David J and Macfarlane-dick, Debra},

file = {:Users/renekizilcec/Documents/Mendeley Desktop/Nicol, Macfarlane-dick - 2006 - Formative assessment and self-regulated learning A model and seven principles of good feedback practice.pdf:pdf},
isbn = {0307507060057},
issn = {0307-5079},
journal = {Studies in Higher Education (2006),},
number = {2},
pages = {199--218},
pmid = {20219070},
title = {{Formative assessment and self-regulated learning: A model and seven principles of good feedback practice}},
volume = {31},
year = {2006}
}
@article{Kalyuga1999,
author = {Kalyuga, Slava and Chandler, Paul and Sweller, John},
file = {:Users/renekizilcec/Documents/Mendeley Desktop/Kalyuga, Chandler, Sweller - 1999 - Managing split-attention and redundancy in multimedia instruction.pdf:pdf},
journal = {Applied cognitive psychology},
pages = {351--371},
title = {{Managing split-attention and redundancy in multimedia instruction}},

volume = {13},
year = {1999}
}
@article{Sweller1999,
abstract = {This book details the findings from a research team that used cognitive principles and a large range of experiments to devise a variety of instructional designs. Their recommendations are based on 20 years of objective, published research. Although the program focused on technical subjects, the findings can easily be applied to a range of language-based, non-technical areas. Topics include aspects of cognitive architecture relevant to instructional design, cognitive load theory, instructional designs associated with learning to solve problems, and mixing audio and visual materials. The book provides instructional designers, teachers, trainers, and education students with techniques to develop students' understanding, learning, and problem solving. There are eight chapters: (1)"Our Cognitive Architecture," (2) "Element Interactivity and Intrinsic Cognitive Load," (3) "Cognitive Load Theory," (4) "Instructional Designs Associated with Learning to Solve Problems," (5) "Formatting Text and Diagrams: Worked Examples and the Split-Attention Effect," (6) "Formatting Text and Diagrams: Initial Instructions and the Split-Attention and Redundancy Effects," (7) "Mixing Audio and Visual Materials," and (8) "Some Consequences of our Cognitive Processes for Instructional Procedures." (SM)},
author = {Sweller, John},
isbn = {0-86431-312-8},
journal = {Australian Education Review},
keywords = {Cognitive Development,Cognitive Processes,Elementary Secondary Education,Foreign Countries,Mathematics Education,Problem Solving,Science Education},
language = {en},
publisher = {Australian Education Review},
title = {{Instructional Design in Technical Areas}},

volume = {43},
year = {1999}
}
@article{Krosnick1999,
abstract = {For the first time in decades, conventional wisdom about survey methodology is being challenged on many fronts. The insights gained can not only help psychologists do their research better but also provide useful insights into the basics of social interaction and cognition. This chapter reviews some of the many recent advances in the literature, including the following: New findings challenge a long-standing prejudice against studies with low response rates; innovative techniques for pretesting questionnaires offer opportunities for improving measurement validity; surprising effects of the verbal labels put on rating scale points have been identified, suggesting optimal approaches to scale labeling; respondents interpret questions on the basis of the norms of everyday conversation, so violations of those conventions introduce error; some measurement error thought to have been attributable to social desirability response bias now appears to be due to other factors instead, thus encouraging different approaches to fixing such problems; and a new theory of satisficing in questionnaire responding offers parsimonious explanations for a range of response patterns long recognized by psychologists and survey researchers but previously not well understood.},
author = {Krosnick, J a},

file = {:Users/renekizilcec/Documents/Mendeley Desktop/Krosnick - 1999 - Survey research.pdf:pdf},
issn = {0066-4308},
journal = {Annual review of psychology},
keywords = {interviewing,polls,pretesting,questionnaires,surveys},
month = {jan},
pages = {537--67},
pmid = {15012463},
title = {{Survey research.}},

volume = {50},
year = {1999}
}
@inproceedings{Hughes2003,
address = {Berlin, Germany},
annote = {search results for video, not video itself},
author = {Hughes, Anthony and Wilkens, Todd and Wildemuth, Barbara M. and Marchionini, Gary},
booktitle = {Image and Video Retrieval: Second International Conference, CIVR 2003 Urbana-Champaign, IL, USA, July 24–25, 2003 Proceedings},
editor = {Bakker, Erwin M. and Lew, Michael S. and Huang, Thomas S. and Sebe, Nicu and Zhou, Xiang Sean},
file = {:Users/renekizilcec/Documents/Mendeley Desktop/Hughes et al. - 2003 - Text or pictures An eyetracking study of how people view digital video surrogates.pdf:pdf},
pages = {271--280},
publisher = {Springer-Verlag},
title = {{Text or pictures? An eyetracking study of how people view digital video surrogates}},

year = {2003}
}
@article{Duckworth2007,
abstract = {The importance of intellectual talent to achievement in all professional domains is well established, but less is known about other individual differences that predict success. The authors tested the importance of 1 noncognitive trait: grit. Defined as perseverance and passion for long-term goals, grit accounted for an average of 4{\%} of the variance in success outcomes, including educational attainment among 2 samples of adults (N=1,545 and N=690), grade point average among Ivy League undergraduates (N=138), retention in 2 classes of United States Military Academy, West Point, cadets (N=1,218 and N=1,308), and ranking in the National Spelling Bee (N=175). Grit did not relate positively to IQ but was highly correlated with Big Five Conscientiousness. Grit nonetheless demonstrated incremental predictive validity of success measures over and beyond IQ and conscientiousness. Collectively, these findings suggest that the achievement of difficult goals entails not only talent but also the sustained and focused application of talent over time.},
author = {Duckworth, Angela L and Peterson, Christopher and Matthews, Michael D and Kelly, Dennis R},

file = {:Users/renekizilcec/Documents/Mendeley Desktop/Duckworth et al. - 2007 - Grit perseverance and passion for long-term goals.pdf:pdf},
issn = {0022-3514},
journal = {Journal of personality and social psychology},
keywords = {Achievement,Adult,Cross-Sectional Studies,Educational Status,Female,Goals,Humans,Intelligence,Male,Middle Aged,Motivation,Personality,Questionnaires,Social Behavior},
month = {jun},
number = {6},
pages = {1087--101},
pmid = {17547490},
title = {{Grit: perseverance and passion for long-term goals.}},

volume = {92},
year = {2007}
}
@article{Sullivan2008,
abstract = {OBJECTIVE: This study tested whether forming implementation intentions is an effective strategy for attaining health goals focused on trying to avoid a negative state.

DESIGN: Participants chose to either eat more healthy snacks (i.e., an approach goal) or eat fewer unhealthy snacks (i.e., an avoidance goal) over two weeks and were randomly assigned to create an implementation intention to do this or not.

MAIN OUTCOME MEASURES: The authors measured fat and calorie intake after one week and after two weeks.

RESULTS: After two weeks, the participants who ate most unhealthily were those who pursued an avoidance goal and did not form an implementation intention.

CONCLUSION: These results suggest that forming implementation intentions for avoidance goal pursuit can help people attain important health goals.},
author = {Sullivan, Helen W and Rothman, Alexander J},

file = {:Users/renekizilcec/Documents/Mendeley Desktop/Sullivan, Rothman - 2008 - When planning is needed Implementation intentions and attainment of approach versus avoidance health goals.pdf:pdf},
issn = {0278-6133},
journal = {Health psychology : official journal of the Division of Health Psychology, American Psychological Association},
keywords = {Adult,Attitude to Health,Female,Goals,Health Planning,Health Status,Humans,Intention,Male,Weight Loss},
month = {jul},
number = {4},
pages = {438--44},
pmid = {18643001},
title = {{When planning is needed: Implementation intentions and attainment of approach versus avoidance health goals.}},

volume = {27},
year = {2008}
}
@book{Tesser2008,
author = {Tesser, A and Schwarz, N},
file = {:Users/renekizilcec/Documents/Mendeley Desktop/Tesser, Schwarz - 2001 - Blackwell Handbook of Social Psychology Intraindividual Processes.pdf:pdf},
publisher = {Blackwell},
title = {{Blackwell Handbook of Social Psychology: Intraindividual Processes}},

year = {2001}
}
@article{Cohen2009,
abstract = {A 2-year follow-up of a randomized field experiment previously reported in Science is presented. A subtle intervention to lessen minority students' psychological threat related to being negatively stereotyped in school was tested in an experiment conducted three times with three independent cohorts (N = 133, 149, and 134). The intervention, a series of brief but structured writing assignments focusing students on a self-affirming value, reduced the racial achievement gap. Over 2 years, the grade point average (GPA) of African Americans was, on average, raised by 0.24 grade points. Low-achieving African Americans were particularly benefited. Their GPA improved, on average, 0.41 points, and their rate of remediation or grade repetition was less (5{\%} versus 18{\%}). Additionally, treated students' self-perceptions showed long-term benefits. Findings suggest that because initial psychological states and performance determine later outcomes by providing a baseline and initial trajectory for a recursive process, apparently small but early alterations in trajectory can have long-term effects. Implications for psychological theory and educational practice are discussed.},
author = {Cohen, Geoffrey L and Garcia, Julio and Purdie-Vaughns, Valerie and Apfel, Nancy and Brzustoski, Patricia},

file = {:Users/renekizilcec/Documents/Mendeley Desktop/Cohen et al. - 2009 - Recursive processes in self-affirmation intervening to close the minority achievement gap.pdf:pdf},
isbn = {0036-8075},
issn = {0036-8075},
journal = {Science (New York, N.Y.)},
number = {5925},
pages = {400--403},
pmid = {19372432},
title = {{Recursive processes in self-affirmation: intervening to close the minority achievement gap.}},
volume = {324},
year = {2009}
}
@inproceedings{Koedinger2015,
abstract = {The printing press long ago and the computer today have made widespread access to information possible. Learning theorists have suggested, however, that mere information is a poor way to learn. Instead, more effective learning comes through doing. While the most popularized element of today's MOOCs are the video lectures, many MOOCs also include interactive activities that can afford learning by doing. This paper explores the learning benefits of the use of informational assets (e.g., videos and text) in MOOCs, versus the learning by doing opportunities that interactive activities provide. We find that students doing more activities learn more than students watching more videos or reading more pages. We estimate the learning benefit from extra doing (1 SD increase) to be more than six times that of extra watching or reading. Our data, from a psychology MOOC, is correlational in character, however we employ causal inference mechanisms to lend support for the claim that the associations we find are causal.},
author = {Koedinger, Kenneth R and Mclaughlin, Elizabeth a and Kim, Jihee and {Zhuxin Jia}, Julianna and Bier, Norman L},
booktitle = {Proceedings of the Second (2015) ACM Conference on Learning @ Scale},

file = {:Users/renekizilcec/Documents/Mendeley Desktop/Koedinger et al. - 2015 - Learning is Not a Spectator Sport Doing is Better than Watching for Learning from a MOOC.pdf:pdf},
isbn = {9781450334112},
keywords = {Learning by doing,MOOCs,OER ACM Classification Keywords K31,Open Education,course effectiveness,learning prediction},
pages = {111--120},
title = {{Learning is Not a Spectator Sport: Doing is Better than Watching for Learning from a MOOC}},
year = {2015}
}
@article{Cook2012a,
author = {Cook, Jonathan E. and Purdie-Vaughns, Valerie and Garcia, Julio and Cohen, Geoffrey L.},

file = {:Users/renekizilcec/Documents/Mendeley Desktop/Cook et al. - 2012 - Chronic threat and contingent belonging Protective benefits of values affirmation on identity development.pdf:pdf},
issn = {1939-1315},
journal = {Journal of Personality and Social Psychology},
keywords = {2004,african americans,belonging,dickerson,evaluation and rejection,for,identity threat,kemeny,middle school development,or school often expose,people to,poses threats to the,self,social environments like work,the risk of negative,this social evaluative,threat,values affirmation},
number = {3},
pages = {479--496},
title = {{Chronic threat and contingent belonging: Protective benefits of values affirmation on identity development.}},

volume = {102},
year = {2012}
}
@inproceedings{Banerjee2014a,
abstract = {Massive Online Open Courses (MOOCs) present the potential to deliver high quality education to a large number of students. But they suffer from low completion rates. This paper identifies disorganization as a factor behind failure to complete a MOOC. Students who enroll one day late are 17 percentage points less likely to earn a certificate than students who enroll exactly on time. This reflects selection, but it does seem to be related to demographic characteristics, motivation to complete the course, or ability. This suggests that building in even more structure in the MOOC could be a factor in improving performance.},
author = {Banerjee, Abhijit V. and Duflo, Esther},
booktitle = {American Economic Review},

file = {:Users/renekizilcec/Documents/Mendeley Desktop/Banerjee, Duflo - 2014 - (Dis)Organization and success in an economics MOOC.pdf:pdf},
issn = {00028282},
number = {5},
pages = {514--518},
title = {{(Dis)Organization and success in an economics MOOC}},
volume = {104},
year = {2014}
}
@book{Norman2004,
author = {Norman, Donald A.},
isbn = {0-465-05136-7},
publisher = {Basic Books},
title = {{Emotional Design: Why we love (or hate) everyday things}},
year = {2004}
}
@article{Fu2014,
author = {Fu, A. S. and Markus, Hazel Rose},

file = {:Users/renekizilcec/Documents/Mendeley Desktop/Fu, Markus - 2014 - My Mother and Me Why Tiger Mothers Motivate Asian Americans But Not European Americans.pdf:pdf},
issn = {0146-1672},
journal = {Personality and Social Psychology Bulletin},
keywords = {2013,2014,a blank,academic achievement,culture,i looked at the,interdependence,motivation,received june 14,revision accepted january 29,test question and drew,then i heard},
number = {6},
pages = {739--749},
title = {{My Mother and Me: Why Tiger Mothers Motivate Asian Americans But Not European Americans}},

volume = {40},
year = {2014}
}
@article{Beilock2007,
abstract = {Stereotype threat (ST) occurs when the awareness of a negative stereotype about a social group in a particular domain produces suboptimal performance by members of that group. Although ST has been repeatedly demonstrated, far less is known about how its effects are realized. Using mathematical problem solving as a test bed, the authors demonstrate in 5 experiments that ST harms math problems that rely heavily on working memory resources--especially phonological aspects of this system. Moreover, by capitalizing on an understanding of the cognitive mechanisms by which ST exerts its impact, the authors show (a) how ST can be alleviated (e.g., by heavily practicing once-susceptible math problems such that they are retrieved directly from long-term memory rather than computed via a working-memory-intensive algorithm) and (b) when it will spill over onto subsequent tasks unrelated to the stereotype in question but dependent on the same cognitive resources that stereotype threat also uses. The current work extends the knowledge of the causal mechanisms of stereotype threat and demonstrates how its effects can be attenuated and propagated.},
author = {Beilock, Sian L and Rydell, Robert J and McConnell, Allen R},

file = {:Users/renekizilcec/Documents/Mendeley Desktop/Beilock, Rydell, McConnell - 2007 - Stereotype threat and working memory mechanisms, alleviation, and spillover.pdf:pdf},
isbn = {0096-3445},
issn = {0096-3445},
journal = {Journal of experimental psychology. General},
keywords = {Adult,Female,Fixation, Ocular,Humans,Memory, Short-Term,Reaction Time,Stereotyping},
number = {2},
pages = {256--76},
pmid = {17500650},
title = {{Stereotype threat and working memory: mechanisms, alleviation, and spillover.}},

volume = {136},
year = {2007}
}
@inproceedings{Williams2016,
author = {Williams, Joseph Jay and Kim, Juho and Rafferty, Anna and Heffernan, Neil},
booktitle = {Proceedings of the Third ACM Conference on Learning@Scale},
file = {:Users/renekizilcec/Documents/Mendeley Desktop/Williams et al. - 2016 - AXIS Generating explanations at scale with learnersourcing and machine learning.pdf:pdf},
isbn = {9781450337267},
pages = {379--388},
title = {{AXIS: Generating explanations at scale with learnersourcing and machine learning}},
year = {2016}
}
@article{Sung2012,
abstract = {Social presence in online learning environments refers to the degree to which a learner feels personally connected with other students and the instructor in an online learning community. Based on a 19 item Online Social Presence Questionnaire (OSPQ) given to college students in two different online learning courses, a series of exploratory and confirmatory factor analyses consistently revealed five factors representing facets of social presence in online learning environments: social respect (e.g. receiving timely responses), social sharing (e.g., sharing information or expressing beliefs), open mind (e.g., expressing agreement or receiving positive feedback), social identity (e.g., being called by name), and intimacy (e.g., sharing personal experiences). Together, the five factors accounted for 58{\%} of the variance and were based on 19 items. Although much previous research focuses on cognitive aspects of learning in online environments, understanding the role of the learner's sense of presence may be particularly important in distance learning situations in which students and the instructor are physically separated.},
author = {Sung, Eunmo and Mayer, Richard E.},

issn = {07475632},
journal = {Computers in Human Behavior},
keywords = {distance learning,factor analysis,online courses,online learning,social presence},
mendeley-tags = {social presence},
month = {sep},
number = {5},
pages = {1738--1747},
title = {{Five facets of social presence in online distance education}},

volume = {28},
year = {2012}
}
@article{Kalyuga2004,
annote = {redundancy effect - audio/visual},
author = {Kalyuga, Slava and Chandler, Paul and Sweller, John},

file = {:Users/renekizilcec/Documents/Mendeley Desktop/Kalyuga, Chandler, Sweller - 2004 - When Redundant On-Screen Text in Multimedia Technical Instruction Can Interfere With Learning.pdf:pdf},
issn = {1547-8181},
journal = {Human Factors: The Journal of the Human Factors and Ergonomics Society},
number = {3},
pages = {567--581},
title = {{When Redundant On-Screen Text in Multimedia Technical Instruction Can Interfere With Learning}},

volume = {46},
year = {2004}
}
@article{Roschelle2013,
author = {Roschelle, Jeremy},

file = {:Users/renekizilcec/Documents/Mendeley Desktop/Roschelle - 2013 - Special Issue on CSCL Discussion.pdf:pdf},
issn = {0046-1520},
journal = {Educational Psychologist},
month = {jan},
number = {1},
pages = {67--70},
title = {{Special Issue on CSCL: Discussion}},

volume = {48},
year = {2013}
}
@article{Sacerdote2001,
author = {Sacerdote, Bruce},
file = {:Users/renekizilcec/Documents/Mendeley Desktop/Sacerdote - 2001 - Peer Effects with Random Assignment Results for Dartmouth Roommates.pdf:pdf},
journal = {The Quarterly Journal of Economics},
number = {2},
pages = {681--704},
title = {{Peer Effects with Random Assignment: Results for Dartmouth Roommates}},

volume = {116},
year = {2001}
}
@article{Croizet1998,
abstract = {Hypothesized that because of negative stereotypes concerning social class, students from a low SES background would doubt their own intellectual ability and would perform worse on intellectual tasks than do students from other SES. 128 native French speaking undergraduates completed questionnaires that gathered information on Ss' SES classification, the salience of the Ss' SES and the type of description and diagnostic ability. Results show that Ss from relatively poor backgrounds risk confirming a negative reputation of low intellectual ability of the Ss. The authors predicted that, on a stereotype relevant test, members of this group would experience apprehension about confirming their negative reputation and that this susceptibility to the stereotype would impair their performance. The study varied stereotype threat by manipulating the instructions accompanying the test that each S completed. When described as a measure of intellectual ability, low SES Ss performed worse than high SES Ss. However, when the test was presented as nondiagnostic of intellectual ability, low SES Ss' performances did not suffer, contesting claims of SES differences in intellectual ability.},
author = {Croizet, J.-C. and Claire, Theresa},
eprint = {0803973233},
file = {:Users/renekizilcec/Documents/Mendeley Desktop/Croizet, Claire - 1998 - Extending the Concept of Stereotype Threat to Social Class The Intellectual Underperformance of Students from L.pdf:pdf},
isbn = {0146-1672},
issn = {0146-1672},
journal = {Personality and Social Psychology Bulletin},
number = {6},
pages = {588--594},
pmid = {803973233},
title = {{Extending the Concept of Stereotype Threat to Social Class: The Intellectual Underperformance of Students from Low Socioeconomic Backgrounds}},
volume = {24},
year = {1998}
}
@article{Oyserman2010,
abstract = {Children want to succeed academically and attend college, but their actual attainment often lags behind; some groups (e.g., boys, low-income children) are particularly likely to experience this gap. Social structural factors matter, influencing this gap in part by affecting children's perceptions of what is possible for them and people like them in the future. Interventions that focus on this macro-micro interface can boost children's attainment. We articulate the processes underlying these effects using an integrative culturally sensitive framework entitled identity-based motivation (IBM, Oyserman, 2007, 2009a, 2009b). The IBM model assumes that identities are dynamically constructed in context. People interpret situations and difficulties in ways that are congruent with currently active identities and prefer identity-congruent to identity-incongruent actions. When action feels identity-congruent, experienced difficulty highlights that the behavior is important and meaningful. When action feels identity-incongruent, the same difficulty suggests that the behavior is pointless and "not for people like me."},
archivePrefix = {arXiv},
arxivId = {NIHMS150003},
author = {Oyserman, Daphna and Destin, Mesmin},

eprint = {NIHMS150003},
file = {:Users/renekizilcec/Documents/Mendeley Desktop/Oyserman, Destin - 2010 - Identity-based motivation Implications for intervention.pdf:pdf},
isbn = {0011-0000},
issn = {0011-0000},
journal = {The Counseling psychologist},
keywords = {achievement,adolescence,african american,attend college,but their actual attainment,children want to do,depression,health,hispanic,often lags,possible selves,prevention,school,self-regulation,social identity,well in school and},
number = {7},
pages = {1001--1043},
pmid = {21516204},
title = {{Identity-based motivation: Implications for intervention.}},

volume = {38},
year = {2010}
}
@article{Plant2009,
abstract = {To date, there is little direct evidence that people who are motivated to respond without prejudice actively work to reduce their prejudice. The authors explored people's efforts to control prejudice for an upcoming interracial interaction. They proposed that people who were motivated to respond without prejudice should exert effort to control prejudice but that their efforts should reflect the intentions underlying their motivation. Behavioral evidence was provided across 3 studies supporting the contention that external motivation to respond without prejudice results in the intention to hide prejudice and that externally motivated people actively work to reduce detectable prejudice. In contrast, internal motivation gives rise to the intention to be free of prejudice, and internally motivated people actively work to eliminate any form of prejudice whether or not it would be apparent to others. The short- and long-term implications of these differential intentions are discussed.},
author = {Plant, E Ashby and Devine, Patricia G},

file = {:Users/renekizilcec/Documents/Mendeley Desktop/Plant, Devine - 2009 - The active control of prejudice unpacking the intentions guiding control efforts.pdf:pdf},
isbn = {0022-3514 (Print); 1939-1315 (Electronic)},
issn = {0022-3514},
journal = {Journal of Personality and Social Psychology},
keywords = {civil rights movement and,control,elimination of prejudice from,interracial interactions,motivation,people,people was that the,prejudice,regarding the acceptability of,s hearts,self-regulation,the changes in norms,the hope of many,would result in the},
number = {3},
pages = {640--652},
pmid = {19254109},
title = {{The active control of prejudice: unpacking the intentions guiding control efforts.}},
volume = {96},
year = {2009}
}
@incollection{Aronson2002,
author = {Aronson, Elliot},
booktitle = {Improving Academic Achievement},

pages = {209--225},
publisher = {Elsevier},
title = {{Building Empathy, Compassion, and Achievement in the Jigsaw Classroom}},

year = {2002}
}
@book{Johnson1999,
address = {San Francisco},
author = {Johnson, S},
file = {:Users/renekizilcec/Documents/Mendeley Desktop/Johnson - 1999 - Interface culture How new technology transforms the way we create and communicate(2).pdf:pdf},
keywords = {What are Interfaces?},
mendeley-tags = {What are Interfaces?},
publisher = {HarperEdge},
title = {{Interface culture: How new technology transforms the way we create and communicate}},
year = {1999}
}
@article{Kleinke1986,
author = {Kleinke, C L},
file = {:Users/renekizilcec/Documents/Mendeley Desktop/Kleinke - 1986 - Gaze and eye contact a research review.pdf:pdf},
issn = {0033-2909},
journal = {Psychological bulletin},
keywords = {Adolescent,Adult,Age Factors,Attention,Child,Child, Preschool,Cognition,Communication,Culture,Emotions,Emotions: physiology,Eye Movements,Female,Fixation, Ocular,Humans,Infant,Interpersonal Relations,Male,Mental Disorders,Mental Disorders: physiopathology,Personality,Sex Factors,Social Control, Formal,Social Dominance,Social Perception},
month = {jul},
number = {1},
pages = {78--100},
pmid = {3526377},
title = {{Gaze and eye contact: a research review.}},

volume = {100},
year = {1986}
}
@article{Parker2001,
author = {Parker, Ian},
file = {:Users/renekizilcec/Documents/Mendeley Desktop/Parker - 2001 - Absolute PowerPoint.pdf:pdf},
journal = {The New Yorker},
keywords = {How Interfaces Change Culture},
mendeley-tags = {How Interfaces Change Culture},
month = {may},
pages = {76--87},
title = {{Absolute PowerPoint}},
year = {2001}
}
@article{Gunawardena1995,
abstract = {This paper examines research on social presence theory and the implications for analyzing interaction, communication, collaborative learning, and the social context of computer-mediated communication (CMC). Two studies that examined whether social presence is largely an attribute of the communication medium or users' perception of the medium are discussed. It can be concluded from the results that even though CMC is considered to be a medium that is low in social context cues, it can be perceived as interactive, active, interesting, and stimulating by conference participants. However, it is the kind of interactions that take place between the participants, and the sense of community that is created during the conference, that will impact participants' perceptions of CMC as a "social" medium. Therefore, the impetus falls upon the moderators of computer conferences to create a sense of online community in order to promote interaction and collaborative learning.},
author = {Gunawardena, Charlotte N.},
issn = {1077-9124},
journal = {International Journal of Educational Telecommunications},
keywords = {social presence},
mendeley-tags = {social presence},
number = {2},
pages = {147--166},
title = {{Social Presence Theory and Implications for Interaction and Collaborative Learning in Computer Conferences}},

volume = {1},
year = {1995}
}
@article{Sweller2006,
author = {Sweller, John},

file = {:Users/renekizilcec/Documents/Mendeley Desktop/Sweller - 2006 - Discussion of ‘emerging topics in cognitive load research using learner and information characteristics in the desi.pdf:pdf},
issn = {0888-4080},
journal = {Applied Cognitive Psychology},
month = {apr},
number = {3},
pages = {353--357},
title = {{Discussion of ‘emerging topics in cognitive load research: using learner and information characteristics in the design of powerful learning environments'}},

volume = {20},
year = {2006}
}
@article{Reinecke2013,
abstract = {Users make lasting judgments about a website's appeal within a split second of seeing it for the first time. This first impression is influential enough to later affect their opinions of a site's usability and trustworthiness. In this paper, we demonstrate a means to predict the initial impression of aesthetics based on perceptual models of a website's colorfulness and visual complexity. In an online study, we collected ratings of colorfulness, visual complexity, and visual appeal of a set of 450 websites from 548 volunteers. Based on these data, we developed computational models that accurately measure the perceived visual complexity and colorfulness of website screenshots. In combination with demographic variables such as a user's education level and age, these models explain approximately half of the variance in the ratings of aesthetic appeal given after viewing a website for 500ms only.},
author = {Reinecke, Katharina and Yeh, Tom and Miratrix, Luke and Mardiko, Rahmatri and Zhao, Yuechen and Liu, Jenny and Gajos, Krzysztof Z.},

file = {:Users/renekizilcec/Documents/Mendeley Desktop/Reinecke et al. - 2013 - Predicting users' first impressions of website aesthetics with a quantification of perceived visual complexity.pdf:pdf},
isbn = {9781450318990},
journal = {Proceedings of the SIGCHI Conference on Human Factors in Computing Systems - CHI '13},
pages = {2049--2058},
title = {{Predicting users' first impressions of website aesthetics with a quantification of perceived visual complexity and colorfulness}},

year = {2013}
}
@article{Lydon1990,
abstract = {In light of Brickman's (1987a) model of commitment, it is argued that adversity serves as a clear test of one's felt commitment. Furthermore, it is proposed that people feel especially committed to those experiences that they see as diagnostic of their values. Therefore, we hypothesized that self-relevant values (Steele, 1988) may be an antecedent variable that predicts commitment in the face of adversity. Study 1, a cross-sectional study of students' ongoing personal projects, revealed that the perceived value relevance of the projects interacted with the degree of experienced adversity in predicting felt commitment. Whereas value relevance was unrelated to commitment under low adversity, it was positively related to commitment under high adversity. This interaction accounted for significant variance independent of Rusbult's investment model of commitment in the face of adversity. Study 2 was a longitudinal investigation of students engaged in term-long volunteer projects. Value relevance and initial reports of commitment were measured at the beginning of the term, and adversity and subsequent reports of commitment were measured at the end of the term. Value relevance at the outset subsequently predicted commitment in the face of adversity. Moreover, initial reports of commitment did not account for the variance explained by the interaction of initial reports of value relevance and subsequent reports of adversity. Thus, value relevance predicted, in a positive direction, latent differences in commitment that were manifest in the face of adversity. Those who saw their projects as value relevant at the outset were more likely to feel committed in the face of adversity at the end of the term.},
author = {Lydon, John E. and Zanna, Mark P.},

file = {:Users/renekizilcec/Documents/Mendeley Desktop/Lydon, Zanna - 1990 - Commitment in the face of adversity A value-affirmation approach.pdf:pdf},
isbn = {1939-1315},
issn = {0022-3514},
journal = {Journal of Personality and Social Psychology},
number = {6},
pages = {1040--1047},
title = {{Commitment in the face of adversity: A value-affirmation approach.}},

volume = {58},
year = {1990}
}
@article{Kozhevnikov2005a,
abstract = {The visual system processes object properties (such as shape and color) and spatial properties (such as location and spatial relations) in distinct systems, and neuropsychological evidence reveals that mental imagery respects this distinction. The findings reported in this article demonstrate that verbalizers typically perform at an intermediate level on imagery tasks, whereas visualizers can be divided into two groups. Specifically, scores on spatial and object imagery tasks, along with a visualizer-verbalizer cognitive style questionnaire, identified a group of visualizers who scored poorly on spatial imagery tasks but excelled on object imagery tasks. In contrast, a second group of visualizers scored high on spatial imagery tasks but poorly on object imagery tasks. The results also indicate that object visualizers encode and process images holistically, as a single perceptual unit, whereas spatial visualizers generate and process images analytically, part by part. In addition, we found that scientists and engineers excel in spatial imagery and prefer spatial strategies, whereas visual artists excel in object imagery and prefer object-based strategies.},
annote = {strong! evidence for split in visual into
object visual and spatial visual},
author = {Kozhevnikov, Maria and Kosslyn, Stephen and Shephard, Jennifer},
file = {:Users/renekizilcec/Documents/Mendeley Desktop/Kozhevnikov, Kosslyn, Shephard - 2005 - Spatial versus object visualizers a new characterization of visual cognitive style.pdf:pdf},
issn = {0090-502X},
journal = {Memory {\&} cognition},
keywords = {Adolescent,Adult,Cognition,Color Perception,Female,Form Perception,Humans,Male,Questionnaires,Space Perception,Visual Perception},
month = {jun},
number = {4},
pages = {710--26},
pmid = {16248335},
title = {{Spatial versus object visualizers: a new characterization of visual cognitive style.}},

volume = {33},
year = {2005}
}
@article{Duckworth2013,
author = {Duckworth, Angela Lee and Kirby, T. A. and Gollwitzer, Anton and Oettingen, Gabriele},

file = {:Users/renekizilcec/Documents/Mendeley Desktop/Duckworth et al. - 2013 - From Fantasy to Action Mental Contrasting With Implementation Intentions (MCII) Improves Academic Performance.pdf:pdf},
issn = {1948-5506},
journal = {Social Psychological and Personality Science},
keywords = {achievement,adolescence,goals,intentions,mcii,mental contrasting with implementation,motivation,self-regulation},
month = {feb},
number = {6},
pages = {745--753},
title = {{From Fantasy to Action: Mental Contrasting With Implementation Intentions (MCII) Improves Academic Performance in Children}},

volume = {4},
year = {2013}
}
@article{Oettingen2001,
abstract = {Fantasy realization theory states that when people contrast their fantasies about a desired future with reflections on present reality, a necessity to act is induced that leads to the activation and use of relevant expectations. Strong goal commitment arises in light of favorable expectations, and weak goal commitment arises in light of unfavorable expectations. To the contrary, when people only fantasize about a desired future or only reflect on present reality, expectancy-independent moderate goal commitment emerges. Four experiments pertaining to various life domains supported these hypotheses. Strength of goal commitment was assessed in cognitive (e.g., making plans), affective (e.g., felt attachment), and behavioral terms (e.g., effort expenditure, quality of performance). Implications for theories on goal setting and goal striving are discussed.},
author = {Oettingen, Gabriele and Pak, H and Schnetter, K},
file = {:Users/renekizilcec/Documents/Mendeley Desktop/Oettingen, Pak, Schnetter - 2001 - Self-regulation of goal setting turning free fantasies about the future into binding goals.pdf:pdf},
issn = {0022-3514},
journal = {Journal of personality and social psychology},
keywords = {Adolescent,Adult,Aspirations (Psychology),Fantasy,Female,Goals,Humans,Informal,Male,Motivation,Self-Assessment,Social Control},
month = {may},
number = {5},
pages = {736--53},
pmid = {11374746},
title = {{Self-regulation of goal setting: turning free fantasies about the future into binding goals.}},

volume = {80},
year = {2001}
}
@article{Lockwood2005,
abstract = {In two studies, cross-cultural differences in reactions to positive and negative role models were examined. The authors predicted that individuals from collectivistic cultures, who have a stronger prevention orientation, would be most motivated by negative role models, who highlight a strategy of avoiding failure; individuals from individualistic cultures, who have a stronger promotion focus, would be most motivated by positive role models, who highlight a strategy of pursuing success. In Study 1, the authors examined participants' reported preferences for positive and negative role models. Asian Canadian participants reported finding negative models more motivating than did European Canadians; self-construals and regulatory focus mediated cultural differences in reactions to role models. In Study 2, the authors examined the impact of role models on the academic motivation of Asian Canadian and European Canadian participants. Asian Canadians were motivated only by a negative model, and European Canadians were motivated only by a positive model.},
author = {Lockwood, Penelope and Marshall, Tara C and Sadler, Pamela},

file = {:Users/renekizilcec/Documents/Mendeley Desktop/Lockwood, Marshall, Sadler - 2005 - Promoting success or preventing failure cultural differences in motivation by positive and negative.pdf:pdf},
isbn = {0146-1672},
issn = {0146-1672},
journal = {Personality and social psychology bulletin},
keywords = {culture,motivation,regu-,role models,social comparison},
number = {3},
pages = {379--392},
pmid = {15657453},
title = {{Promoting success or preventing failure: cultural differences in motivation by positive and negative role models.}},
volume = {31},
year = {2005}
}
@misc{Lewin2013,
author = {Lewin, Tamar},
booktitle = {New York Times},
file = {:Users/renekizilcec/Documents/Mendeley Desktop/Lewin - 2013 - After Setbacks, Online Courses Are Rethought.pdf:pdf},
month = {dec},
pages = {1--4},
title = {{After Setbacks, Online Courses Are Rethought}},

year = {2013}
}
@article{Yeager2013,
abstract = {Three double-blind randomized field experiments examined the effects of a strategy to restore trust on minority adolescents' responses to critical feedback. In Studies 1 and 2, 7th-grade students received critical feedback from their teacher that, in the treatment condition, was designed to assuage mistrust by emphasizing the teacher's high standards and belief that the student was capable of meeting those standards--a strategy known as wise feedback. Wise feedback increased students' likelihood of submitting a revision of an essay (Study 1) and improved the quality of their final drafts (Study 2). Effects were generally stronger among African American students than among White students, and particularly strong among African Americans who felt more mistrusting of school. Indeed, among this latter group of students, the 2-year decline in trust evident in the control condition was, in the wise feedback condition, halted. Study 3, undertaken in a low-income public high school, used attributional retraining to teach students to attribute critical feedback in school to their teachers' high standards and belief in their potential. It raised African Americans' grades, reducing the achievement gap. Discussion centers on the roles of trust and recursive social processes in adolescent development.},
author = {Yeager, David Scott and Purdie-Vaughns, Valerie and Garcia, Julio and Apfel, Nancy and Brzustoski, Patti and Master, Allison and Hessert, William T. and Williams, Matthew E. and Cohen, Geoffrey L.},

file = {:Users/renekizilcec/Documents/Mendeley Desktop/Yeager et al. - 2013 - Breaking the cycle of mistrust Wise interventions to provide critical feedback across the racial divide.pdf:pdf},
isbn = {1939-2222(Electronic);0096-3445(Print)},
issn = {1939-2222},
journal = {Journal of Experimental Psychology: General},
keywords = {2007,about how to,and intellectual development,attributional ambiguity,constructive feedback is among,critical feedback,for,hattie,moral,promoting children,s social,stereotype threat,stigma,the most powerful tools,timperley,trust,whereas much is known},
number = {2},
pages = {804--824},
pmid = {23937186},
title = {{Breaking the cycle of mistrust: Wise interventions to provide critical feedback across the racial divide.}},

volume = {143},
year = {2013}
}
@article{Butler1995,
abstract = {Self-regulated learning (SRL) is a pivot upon which students' achievement turns. We explain how feedback is inherent in and a prime determiner of processes that constitute SRL, and review areas of research that elaborate contemporary models of how feedbackfunctions in learning. Specifically, we begin by synthesizing a model of self-regulation based on contemporary educational and psychological literatures. Then we use that model as a structure for analyzing the cognitive processes involved in self-regulation, and for interpreting and integratingfindings from disparate research tradi- tions. We propose an elaborated model of SRL that can embrace these research findings and that spotlights the cognitive operation of monitoring as the hub of self-regulated cognitive engagement. The model is then used to reexamine (a) recent research on how feedback affects cognitive engagement with tasks and (b) the relation among forms of engagement and achievement. We conclude with a proposal that research on feedback and research on self- regulated learning should be tightly coupled, and that the facets of our model should be explicitly addressed in future research in both areas.},
archivePrefix = {arXiv},
arxivId = {cs/9605103},
author = {Butler, Deborah L and Winne, Philip H},

eprint = {9605103},
file = {:Users/renekizilcec/Documents/Mendeley Desktop/Butler, Winne - 1995 - Feedback and Self-Regulated Learning A Theoretical Synthesis.pdf:pdf},
isbn = {0034-6543},
issn = {0034-6543},
journal = {Review of Educational Research},
month = {jan},
number = {3},
pages = {245--281},
pmid = {17255001},
primaryClass = {cs},
title = {{Feedback and Self-Regulated Learning: A Theoretical Synthesis}},

volume = {65},
year = {1995}
}
@article{Winne2010,
abstract = {Educational psychology has generated a prolific array of findings about factors that influence and correlate with academic achievement. We review select findings from this voluminous literature and identify two domains of psychology: heuristics that describe generic relations between instructional designs and learning, which we call the psychology of "the way things are," and findings about metacognition and self-regulated learning that demonstrate learners selectively apply and change their use of those heuristics, which we call the psychology of "the way learners make things." Distinguishing these domains highlights a need to marry two approaches to research methodology: the classical approach, which we describe as snapshot, bookend, between-group experimentation; and a microgenetic approach that traces proximal cause-effect bonds over time to validate theoretical accounts of how learning generates achievements. We argue for fusing these methods to advance a validated psychology of academic achievement.},
author = {Winne, Philip H and Nesbit, John C},

file = {:Users/renekizilcec/Documents/Mendeley Desktop//Winne, Nesbit - 2010 - The psychology of academic achievement.pdf:pdf},
isbn = {00664308 (ISSN)},
issn = {0066-4308},
journal = {Annual review of psychology},
keywords = {educational psychology,experimental methodology,metacognition,motivation,school learning,self-regulated learning},
number = {November 2009},
pages = {653--678},
pmid = {19575616},
publisher = {Annual Reviews},
title = {{The psychology of academic achievement.}},
volume = {61},
year = {2010}
}
@article{Mayer1997,
author = {Mayer, Richard E.},

file = {:Users/renekizilcec/Documents/Mendeley Desktop/Mayer - 1997 - Multimedia learning Are we asking the right questions.pdf:pdf},
issn = {0046-1520},
journal = {Educational Psychologist},
month = {jan},
number = {1},
pages = {1--19},
title = {{Multimedia learning: Are we asking the right questions?}},

volume = {32},
year = {1997}
}
@incollection{Graf2006,
author = {Graf, S and Bekele, R},
booktitle = {Intelligent Tutoring Systems},

editor = {Ikeda, Mitsuru and Ashley, Kevin D. and Chan, Tak-Wai},
file = {:Users/renekizilcec/Documents/Mendeley Desktop/Graf, Bekele - 2006 - Forming Heterogeneous Groups for Intelligent Collaborative Learning Systems with Ant Colony Optimization.pdf:pdf},
isbn = {978-3-540-35159-7},
pages = {217--226},
publisher = {Springer Berlin Heidelberg},
title = {{Forming Heterogeneous Groups for Intelligent Collaborative Learning Systems with Ant Colony Optimization}},

year = {2006}
}
@article{Gee2003,
author = {Gee, James Paul},

file = {:Users/renekizilcec/Documents/Mendeley Desktop/Gee - 2003 - What video games have to teach us about learning and literacy.pdf:pdf},
isbn = {1403961697},
issn = {15443574},
journal = {Computers in Entertainment},
month = {oct},
number = {1},
pages = {20},
title = {{What video games have to teach us about learning and literacy}},

volume = {1},
year = {2003}
}
@article{Bailenson2010a,
address = {London},
author = {Bailenson, Jeremy N. and Segovia, Kathryn Y},

editor = {Bainbridge, William Sims},
file = {:Users/renekizilcec/Documents/Mendeley Desktop/Bailenson, Segovia - 2010 - Virtual Doppelgangers Psychological Effects of Avatars Who Ignore Their Owners.pdf:pdf},
isbn = {978-1-84882-824-7},
pages = {175--186},
publisher = {Springer London},
series = {Human-Computer Interaction Series},
title = {{Online Worlds: Convergence of the Real and the Virtual}},

year = {2010}
}
@article{Choi2007,
author = {Choi, Incheol and Koo, Minkyung and Choi, Jong An},

file = {:Users/renekizilcec/Documents/Mendeley Desktop/Choi, Koo, Choi - 2007 - Individual Differences in Analytic vs. Holistic Thinking.pdf:pdf},
issn = {0146-1672},
journal = {Personality and Social Psychology Bulletin},
keywords = {1991,1995,1999,analytic-holistic thinking,cognition,culture,heine,however,kitayama,lehman,markus,rela-,triandis},
number = {5},
pages = {691--705},
title = {{Individual Differences in Analytic vs. Holistic Thinking}},
volume = {33},
year = {2007}
}
@article{Gollwitzer1999,
author = {Gollwitzer, Peter M.},
file = {:Users/renekizilcec/Documents/Mendeley Desktop/Gollwitzer - 1999 - Implementation Intentions Strong Effects of Simple Plans.pdf:pdf},
journal = {American Psychologist},
number = {7},
pages = {493--503},
title = {{Implementation Intentions: Strong Effects of Simple Plans}},

volume = {54},
year = {1999}
}
@incollection{Oettingen2001a,
author = {Oettingen, Gabriele and Gollwitzer, Peter M.},
booktitle = {Blackwell Handbook of Social Psychology: Intraindividual Processes},
chapter = {15},
editor = {Tesser, A and Schwarz, N.},
pages = {329--347},
publisher = {Blackwell},
title = {{Goal Setting and Goal Striving}},
year = {2001}
}
@article{Yeager2014,
abstract = {Angela Lee Duckworth University of Pennsylvania Many important learning tasks feel uninteresting and tedious to learners. This research proposed that promoting a prosocial, self-transcendent purpose could improve academic self-regulation on such tasks. This proposal was supported in 4 studies with over 2,000 adolescents and young adults. Study 1documentedacorrelationbetweenaself-transcendentpurposeforlearningandself-reportedtrait measures of academic self-regulation. Those with more of a purpose for learning also persisted longer on a boring task rather than giving in to a tempting alternative and, many months later, were less likely to drop out of college. Study 2 addressed causality. It showed that a brief, one-time psychological intervention promoting a self-transcendent purpose for learning could improve high school science and math grade point average (GPA) over several months. Studies 3 and 4 were short-term experiments that explored possible mechanisms. They showed that the self-transcendent purpose manipulation could increase deeper learning behavior on tedious test review materials (Study 3), and sustain self-regulation over the course of an increasingly boring task (Study 4). More self-oriented motives for learning—such as the desire to have an interesting or enjoyable career— did not, on their own, consistently produce these benefits (Studies 1 and 4). Keywords:},
author = {Yeager, David S and Henderson, Marlone D and Paunesku, David and Walton, Gregory M and Mello, Sidney D and Spitzer, Brian J and Duckworth, Angela Lee},

file = {:Users/renekizilcec/Documents/Mendeley Desktop/Yeager et al. - 2014 - Boring but Important A Self-Transcendent Purpose for Learning Fosters Academic Self-Regulation.pdf:pdf},
isbn = {1939-1315(Electronic);0022-3514(Print)},
issn = {0022-3514},
journal = {Journal of Personality and Social Psychology},
keywords = {meaning,motivation,psychological intervention,purpose,self-regulation},
number = {4},
pages = {559--580},
pmid = {25222648},
title = {{Boring but Important: A Self-Transcendent Purpose for Learning Fosters Academic Self-Regulation}},

volume = {107},
year = {2014}
}
@article{Bloch1995,
author = {Bloch, Peter H.},
file = {:Users/renekizilcec/Documents/Mendeley Desktop/Bloch - 1995 - Seeking the Ideal Form Product Design and Consumer Response.pdf:pdf},
journal = {Journal of Marketing},
number = {3},
pages = {16--29},
title = {{Seeking the Ideal Form: Product Design and Consumer Response}},
volume = {59},
year = {1995}
}
@article{O`Brien2003,
abstract = {Theories of arousal suggest that arousal should decrease performance on difficult tasks and increase performance on easy tasks. An experiment tested the hypothesis that the effects of stereotype threat on performance are due to heightened arousal. The authors hypothesized that telling participants that a math test they are about to take is known to have gender differences would cause stereotype threat in women but not in men. In the experiment, each participant took two tests - a difficult math test and an easy math test. Compared to women in a “no differences” condition, women in the “gender differences” condition scored better on the easy math test and worse on the difficult math test. Men's performance was unaffected by the manipulation. These data are consistent with an arousal-based explanation of stereotype threat effects. Data were inconsistent with expectancy, evaluation apprehension, and persistence explanations of the stereotype threat phenomenon.},
author = {O`Brien, Laurie T. and Crandall, Christian S.},

file = {:Users/renekizilcec/Documents/Mendeley Desktop/O`Brien, Crandall - 2003 - Stereotype Threat and Arousal Effects on Women's Math Performance.pdf:pdf},
isbn = {0146-1672$\backslash$n1552-7433},
issn = {01461672},
journal = {Personality and Social Psychology Bulletin},
keywords = {arousal,gender,math,stereotype threat},
number = {November 2015},
pages = {782 -- 789},
pmid = {15189633},
title = {{Stereotype Threat and Arousal: Effects on Women's Math Performance}},
volume = {29},
year = {2003}
}
@article{Karpicke2008,
abstract = {Learning is often considered complete when a student can produce the correct answer to a question. In our research, students in one condition learned foreign language vocabulary words in the standard paradigm of repeated study-test trials. In three other conditions, once a student had correctly produced the vocabulary item, it was repeatedly studied but dropped from further testing, repeatedly tested but dropped from further study, or dropped from both study and test. Repeated studying after learning had no effect on delayed recall, but repeated testing produced a large positive effect. In addition, students' predictions of their performance were uncorrelated with actual performance. The results demonstrate the critical role of retrieval practice in consolidating learning and show that even university students seem unaware of this fact.},
author = {Karpicke, Jeffrey D and Roediger, Henry L},

file = {:Users/renekizilcec/Documents/Mendeley Desktop/Karpicke, Roediger - 2008 - The critical importance of retrieval for learning.pdf:pdf},
isbn = {1095-9203 (Electronic)$\backslash$r1095-9203 (Linking)},
issn = {1095-9203},
journal = {Science (New York, N.Y.)},
keywords = {Educational Measurement,Humans,Learning,Memory,Mental Recall,Practice (Psychology),Retention (Psychology),Students,Time Factors,Universities},
number = {5865},
pages = {966--8},
pmid = {18276894},
title = {{The critical importance of retrieval for learning}},

volume = {319},
year = {2008}
}
@article{Fearing1953,
author = {Fearing, Franklin},
file = {:Users/renekizilcec/Documents/Mendeley Desktop/Fearing - 1953 - Toward a Psychological Theory of Human Communication.pdf:pdf},
journal = {Journal of Personality},
pages = {71--88},
title = {{Toward a Psychological Theory of Human Communication}},
volume = {22},
year = {1953}
}
@inproceedings{Rourke2016,
author = {Rourke, Eleanor O and Peach, Erin and Dweck, Carol S and Popovi, Zoran},
booktitle = {Proceedings of the Third ACM Conference on Learning@Scale},
file = {:Users/renekizilcec/Documents/Mendeley Desktop/Rourke et al. - 2016 - Brain Points A Deeper Look at a Growth Mindset Incentive Structure for an Educational Game.pdf:pdf},
isbn = {9781450337267},
pages = {41--50},
title = {{Brain Points: A Deeper Look at a Growth Mindset Incentive Structure for an Educational Game}},
year = {2016}
}
@book{Cacioppo2007a,
abstract = {The Handbook of Psychophysiology, 3rd Edition is an essential reference for students, researchers, and professionals in the behavioral, cognitive, and biological sciences. Psychophysiological methods, paradigms, and theories offer entry to a biological cosmos that does not stop at skin's edge, and this essential reference is designed as a road map for explorers of this cosmos. The scope and coverage in the Handbook have expanded to include both a context for and coverage of the biological bases of cognitive, affective, social, and developmental processes and behavior. In addition to updated coverage of the traditional areas of psychophysiology, coverage of the brain and central nervous system has been expanded to include functional neuroimaging, event related brain potentials, electrophysiological source dipole localization, lesion methods, and transcranial magnetic stimulation. It also includes a section on cellular and humoral systems with attention to the communication across and interactions among cellular, immunological, endocrinological, and neural processes.},
archivePrefix = {arXiv},
arxivId = {arXiv:1011.1669v3},
author = {Cacioppo, John and Tassinary, Louis G. and Berntson, Gary G.},
booktitle = {Dreaming},

eprint = {arXiv:1011.1669v3},
file = {:Users/renekizilcec/Documents/Mendeley Desktop/Bradley, Lang - 2007 - Emotion and Motivation.pdf:pdf},
isbn = {9780521844710},
issn = {00485772},
pages = {914},
pmid = {742301},
title = {{The Handbook of Psychophysiology}},

volume = {44},
year = {2007}
}
@article{Blascovich2002,
author = {Blascovich, Jim and Loomis, Jack and Beall, Andrew C. and Swinth, Kimberly R. and Hoyt, Crystal L. and Bailenson, Jeremy N.},

file = {:Users/renekizilcec/Documents/Mendeley Desktop/Blascovich et al. - 2002 - Immersive Virtual Environment Technology as a Methodological Tool for Social Psychology.pdf:pdf},
issn = {1047-840X},
journal = {Psychological Inquiry},
month = {apr},
number = {2},
pages = {103--124},
title = {{Immersive Virtual Environment Technology as a Methodological Tool for Social Psychology}},

volume = {13},
year = {2002}
}
@article{Moreno1999,
annote = {clarify difference between modality and contiguity effect
follow up studies to Mayer {\&} Moreno 1998},
author = {Moreno, Roxana and Mayer, Richard E.},

file = {:Users/renekizilcec/Documents/Mendeley Desktop/Moreno, Mayer - 1999 - Cognitive principles of multimedia learning The role of modality and contiguity.pdf:pdf},
issn = {0022-0663},
journal = {Journal of Educational Psychology},
number = {2},
pages = {358--368},
title = {{Cognitive principles of multimedia learning: The role of modality and contiguity.}},

volume = {91},
year = {1999}
}
@article{Bosch2009b,
author = {Bosch, Tanja E},

file = {:Users/renekizilcec/Documents/Mendeley Desktop/Bosch - 2009 - Using online social networking for teaching and learning Facebook use at the University of Cape Town.pdf:pdf},
issn = {0250-0167},
journal = {Communicatio},
month = {nov},
number = {2},
pages = {185--200},
title = {{Using online social networking for teaching and learning: Facebook use at the University of Cape Town}},

volume = {35},
year = {2009}
}
@article{Argyle1965,
author = {Argyle, M and Dean, J},
file = {:Users/renekizilcec/Documents/Mendeley Desktop/Argyle, Dean - 1965 - Eye-Contact , Distance and Affiliation.pdf:pdf},
journal = {Sociometry},
number = {3},
pages = {289--304},
title = {{Eye-Contact , Distance and Affiliation}},

volume = {28},
year = {1965}
}
@article{Mayer1997,
author = {Mayer, Richard E.},

file = {:Users/renekizilcec/Documents/Mendeley Desktop/Mayer - 1997 - Multimedia learning Are we asking the right questions.pdf:pdf},
issn = {0046-1520},
journal = {Educational Psychologist},
month = {jan},
number = {1},
pages = {1--19},
title = {{Multimedia learning: Are we asking the right questions?}},

volume = {32},
year = {1997}
}
@article{Hansen2015,
abstract = {Massive open online courses (MOOCs) are often characterized as remedies to educational disparities related to social class. Using data from 68 MOOCs offered by Harvard and MIT between 2012 and 2014, we found that course participants from the United States tended to live in more-affluent and better-educated neighborhoods than the average U.S. resident. Among those who did register for courses, students with greater socioeconomic resources were more likely to earn a certificate. Furthermore, these differences in MOOC access and completion were larger for adolescents and young adults, the traditional ages where people find on-ramps into science, technology, engineering, and mathematics (STEM) coursework and careers. Our findings raise concerns that MOOCs and similar approaches to online learning can exacerbate rather than reduce disparities in educational outcomes related to socioeconomic status.},
author = {Hansen, J. D. and Reich, J.},

file = {:Users/renekizilcec/Documents/Mendeley Desktop/Hansen, Reich - 2015 - Democratizing education Examining access and usage patterns in massive open online courses.pdf:pdf},
issn = {0036-8075},
journal = {Science (New York, N.Y.)},
number = {6265},
pages = {1245--1248},
title = {{Democratizing education? Examining access and usage patterns in massive open online courses}},

volume = {350},
year = {2015}
}
@article{Powers2005a,
abstract = {Two studies explored whether perfectionism moderates the impact of implementation intentions on goal progress. Study 1 used an implementation intention manipulation to examine the effects of these plans in interaction with perfectionism on the progress of New Year's resolutions. Study 2 added a repeated implementation intention condition and monitored affect and monthly goal progress. The results of both studies revealed a significant backfire effect of the implementation intentions on goal progress for participants high on a particular dimension of perfectionism (socially prescribed perfectionism). These perfectionists reported doing significantly worse at reaching their personal goals when they were asked to formulate implementation intentions than when they completed a control exercise. There also was evidence that implementation planning aroused negative affect for socially prescribed perfectionists. These results are the first to suggest that implementation planning may be contra-indicated for individuals with self-critical tendencies.},
author = {Powers, Theodore a and Koestner, Richard and Topciu, Raluca a},

file = {:Users/renekizilcec/Documents/Mendeley Desktop/Powers, Koestner, Topciu - 2005 - Implementation intentions, perfectionism, and goal progress perhaps the road to hell is paved with goo.pdf:pdf},
issn = {0146-1672},
journal = {Personality {\&} social psychology bulletin},
keywords = {Adolescent,Adult,Affect,Female,Goals,Humans,Intention,Male,Middle Aged,Motivation,Personality,Self Efficacy},
month = {jul},
number = {7},
pages = {902--12},
pmid = {15951362},
title = {{Implementation intentions, perfectionism, and goal progress: perhaps the road to hell is paved with good intentions.}},

volume = {31},
year = {2005}
}
@article{DeBoer2014a,
abstract = {In this paper, we show that enrollment, traditionally measured as the number of students registered as a proxy for students who commit to complete a class, can be reconceptualized as differentiated tracts reflecting users' individual goals. Participation can be reconceptualized according to diverse modes of participation, and participation could be an outcome in its own right. Curriculum can be reconceptualized as individual, asynchronous pathways, for which there is no correct, prescribed way to proceed. Finally, achievement can be reconceptualized relevant to individual goals.},
author = {DeBoer, Jennifer and Ho, Andrew D. and Stump, Glenda S. and Breslow, Lori},

file = {:Users/renekizilcec/Documents/Mendeley Desktop/DeBoer et al. - 2014 - Changing “Course” Reconceptualizing Educational Variables for Massive Open Online Courses.pdf:pdf},
isbn = {0013189X (ISSN)},
issn = {0013-189X},
journal = {Educational Researcher},
keywords = {computers and learning,higher education,learning environments},
number = {43},
pages = {74--84},
title = {{Changing “Course”: Reconceptualizing Educational Variables for Massive Open Online Courses}},

volume = {March},
year = {2014}
}
@article{Plant1998,
author = {Plant, E Ashby and Devine, Patricia G},
file = {:Users/renekizilcec/Documents/Mendeley Desktop/Plant, Devine - 1998 - Internal and External Motivation to Respond Without Prejudice.pdf:pdf},
journal = {Journal of Personality and Social Psychology},
keywords = {affected the expression of,and social climate have,dice,half-century,lon-,motivation,of prejudice are no,preju-,scale development,self-regulation,sexism,shifts in the political,such that overt expressions,t hroughout the last},
number = {3},
pages = {811--832},
title = {{Internal and External Motivation to Respond Without Prejudice}},
volume = {75},
year = {1998}
}
@article{Nisbett2003,
abstract = {East Asians and Westerners perceive the world and think about it in very different ways. Westerners are inclined to attend to some focal object, analyzing its attributes and categorizing it in an effort to find out what rules govern its behavior. Rules used include formal logic. Causal attributions tend to focus exclusively on the object and are therefore often mistaken. East Asians are more likely to attend to a broad perceptual and conceptual field, noticing relationships and changes and grouping objects based on family resemblance rather than category membership. Causal attributions emphasize the context. Social factors are likely to be important in directing attention. East Asians live in complex social networks with prescribed role relations. Attention to context is important to effective functioning. More independent Westerners live in less constraining social worlds and have the luxury of attending to the object and their goals with respect to it. The physical "affordances" of the environment may also influence perception. The built environments of the East are more complex and contain more objects than do those of the West. In addition, artistic products of the East emphasize the field and deemphasize individual objects, including people. Western art renders less of the field and emphasizes individual objects and people.},
annote = {Easterners:
- causal attributin to field (surrounding)
- okay with local inconsistency, try to connect
- relationship/family-based classification
- faster at detection of object relationships
- more field-dependent judgement
- notice changes in field more than focal obj.

Westerners:
- causal attribution to individual
- inconsistnecy-averse, reject one for another
- rule-based classification
- slower at detecting object relationships
- more focal object-dependent judgement
- notice changes of object more than field},
author = {Nisbett, Richard E. and Masuda, Takahiko},

file = {:Users/renekizilcec/Documents/Mendeley Desktop/Nisbett, Masuda - 2003 - Culture and point of view.pdf:pdf},
isbn = {0027-8424 (Print)$\backslash$n0027-8424 (Linking)},
issn = {0027-8424},
journal = {Proceedings of the National Academy of Sciences of the United States of America},
number = {19},
pages = {11163--11170},
pmid = {12960375},
title = {{Culture and point of view.}},
volume = {100},
year = {2003}
}
@article{Toma2013a,
abstract = {Social network sites, such as Facebook, have acquired an unprecedented following, yet it is unknown what makes them so attractive to users. Here we propose that these sites' popularity can be understood through the fulfillment of ego needs. We use self-affirmation theory to hypothesize why and when people spend time on their online profiles. Study 1 shows that Facebook profiles are self-affirming in the sense of satisfying users' need for self-worth and self-integrity. Study 2 shows that Facebook users gravitate toward their online profiles after receiving a blow to the ego, in an unconscious effort to repair their perceptions of self-worth. In addition to illuminating some of the psychological factors that underlie Facebook use, the results provide an important extension to self-affirmation theory by clarifying how self-affirmation operates in people's everyday environments.},
author = {Toma, Catalina L and Hancock, Jeffrey T},

file = {:Users/renekizilcec/Documents/Mendeley Desktop/Toma, Hancock - 2013 - Self-Affirmation Underlies Facebook Use.pdf:pdf},
isbn = {0146-1672},
issn = {0146-1672, 1552-7433},
journal = {Personality and Social Psychology Bulletin},
keywords = {2011,2012,by storm,emotional well-being,facebook,have taken the world,received october 17,revision accepted october 18,self-affirmation,snss,social network sites},
number = {3},
pages = {321--331},
pmid = {23359086},
title = {{Self-Affirmation Underlies Facebook Use}},
volume = {39},
year = {2013}
}
@incollection{Chaffee1991,
address = {Newbury Park, CA},
annote = {http://researchnotes.maksl.com/index.php?title=Chaffee,{\_}S.{\_}H.{\_}(1991).{\_}Communication{\_}Concepts{\_}I:{\_}Explication.{\_}Newbury{\_}Park,{\_}CA:{\_}SAGE.},
author = {Chaffee, Steven H},
booktitle = {Communication},
file = {:Users/renekizilcec/Documents/Mendeley Desktop/Chaffee - 1991 - Communication Concepts I Explication.pdf:pdf},
pages = {1--51},
publisher = {SAGE},
title = {{Communication Concepts I: Explication}},
year = {1991}
}
@article{Cobb2009,
author = {Cobb, Susan Copley},
file = {:Users/renekizilcec/Documents/Mendeley Desktop/Cobb - 2009 - Social Presence and Online Learning A Current View from a Research Perspective.pdf:pdf},
journal = {Journal of Interactive Online Learning},
number = {3},
pages = {241--254},
title = {{Social Presence and Online Learning : A Current View from a Research Perspective}},
volume = {8},
year = {2009}
}
@article{Beniger1987,
author = {Beniger, J.R.},
file = {:Users/renekizilcec/Documents/Mendeley Desktop/Beniger - 1987 - Personalization of mass media and the growth of pseudo-community.pdf:pdf},
journal = {Communication Research},
keywords = {How Interfaces Change Culture},
mendeley-tags = {How Interfaces Change Culture},
number = {3},
pages = {352--371},
title = {{Personalization of mass media and the growth of pseudo-community}},
volume = {14},
year = {1987}
}
@article{Chi2008,
author = {Chi, Ed H},
file = {:Users/renekizilcec/Documents/Mendeley Desktop/Chi - 2008 - The social web Research and opportunities.pdf:pdf},
journal = {IEEE Computer},
keywords = {Social Aspects of the Web},
mendeley-tags = {Social Aspects of the Web},
number = {9},
pages = {88--91},
title = {{The social web: Research and opportunities}},
volume = {41},
year = {2008}
}
@article{Cohen2006,
abstract = {Two randomized field experiments tested a social-psychological intervention designed to improve minority student performance and increase our understanding of how psychological threat mediates performance in chronically evaluative real-world environments. We expected that the risk of confirming a negative stereotype aimed at one's group could undermine academic performance in minority students by elevating their level of psychological threat. We tested whether such psychological threat could be lessened by having students reaffirm their sense of personal adequacy or "self-integrity." The intervention, a brief in-class writing assignment, significantly improved the grades of African American students and reduced the racial achievement gap by 40{\%}. These results suggest that the racial achievement gap, a major social concern in the United States, could be ameliorated by the use of timely and targeted social-psychological interventions.},
author = {Cohen, Geoffrey L and Garcia, Julio and Apfel, Nancy and Master, Allison},

file = {:Users/renekizilcec/Documents/Mendeley Desktop/Cohen et al. - 2006 - Reducing the racial achievement gap a social-psychological intervention.pdf:pdf},
issn = {1095-9203},
journal = {Science (New York, N.Y.)},
keywords = {Achievement,Adolescent,African Americans,African Americans: psychology,Double-Blind Method,Educational Measurement,Educational Status,Female,Humans,Male,Minority Groups,Minority Groups: psychology,Psychology, Social,Self Concept,Social Perception,Social Values,Stereotyping,Stress, Psychological,United States},
month = {sep},
number = {5791},
pages = {1307--10},
pmid = {16946074},
title = {{Reducing the racial achievement gap: a social-psychological intervention.}},

volume = {313},
year = {2006}
}
@article{Kizilcec2014,
abstract = {Online discussion forums have been shown to contribute to the trust and cohesion of groups, and their use has been associated with greater overall engagement in online courses. We devised two experimental interventions to encourage learners to participate in forums. A collectivist (“your participation benefits everyone”), individualist (“you benefit from participating”), or neutral (“there is a forum”) framing was employed to tailor encouragements for forum participation. An email encouragement was sent out to all enrolled users at the start of the course (study 1: general encouragement), and later in the course, to just those who had not participated in the forum (study 2: targeted encouragement). Encouragements were ineffective in motivating learners to participate. The collectivist framing discouraged contributions relative to the other framings and no encouragement. This prompts the question: To what extent do online learners experience a sense of community in current implementations of online courses?},
author = {Kizilcec, Ren{\'{e}} F and Schneider, Emily and Cohen, Geoffrey L. and McFarland, Daniel a},
file = {:Users/renekizilcec/Documents/Mendeley Desktop/Kizilcec et al. - 2014 - Encouraging Forum Participation in Online Courses with Collectivist, Individualist and Neutral Motivational Fra.pdf:pdf},
journal = {eLearning Papers},
keywords = {MOOC,forum participation,motivation,social-psychological intervention},
number = {March},
pages = {13--22},
title = {{Encouraging Forum Participation in Online Courses with Collectivist, Individualist and Neutral Motivational Framings}},
volume = {37},
year = {2014}
}
@incollection{Cohen2002a,
abstract = {This chapter discusses how negative stereotypes affect cross-race mentoring. Educators who work across racial or gender lines must communicate that they are not biased, despite the potential for prejudice that exists in the larger system. The strategies reviewed can help teachers, managers, and tutors to accomplish just this. But even if the students feel convinced that they personally are accorded respect, they may still feel that other members of their ethnic or gender group can be judged or treated stereotypically. As such, collective threat can be elicited not only by one's own actions, but by those of the fellow group members who can also confirm a negative stereotype about one's group. The chapter focusses on minority students and highlights that the theoretical framework offered here applies to any individuals who fear that their abilities or worth is doubted rather than assumed. The threat of stigmatization may be felt by whites in the arena of competitive sports, where their group is stereotyped as one that lacks ability by students plagued with low self-esteem. Exploring both concepts and their implications for mentoring and other teacher-student relationships constitutes a central challenge for educators and researchers alike.},
author = {Cohen, Geoffrey L and Steele, Claude M.},
booktitle = {Improving Academic Achievement: Impact of Psychological Factors on Education},

file = {:Users/renekizilcec/Documents/Mendeley Desktop/Cohen, Steele - 2002 - A Barrier of Mistrust How Negative Stereotypes Affect Cross-Race Mentoring.pdf:pdf},
isbn = {18716148},
pages = {303--327},
title = {{A Barrier of Mistrust: How Negative Stereotypes Affect Cross-Race Mentoring}},

year = {2002}
}
@misc{Parr2013,
abstract = {Open online courses' cohort much less massive at finish line},
author = {Parr, Chris},
booktitle = {Times Higher Education},
file = {:Users/renekizilcec/Documents/Mendeley Desktop/Parr - 2013 - Mooc completion rates ‘below 7{\%}'.pdf:pdf},
keywords = {education news,higher education,top universities},
month = {may},
title = {{Mooc completion rates ‘below 7{\%}'}},

year = {2013}
}
@article{Barro2013,
abstract = {Our panel data set on educational attainment has been updated for 146 countries from 1950 to 2010. The data are disaggregated by sex and by 5-year age intervals. We have improved the accuracy of estimation by using information from consistent census data, disaggregated by age group, along with new estimates of mortality rates and completion rates by age and education level. We compare the estimates with our previous ones (Barro and Lee, 2001) and alternative measures (Cohen and Soto, 2007). Our estimates of educational attainment provide a reasonable proxy for the stock of human capital for a broad group of countries and should be useful for a variety of empirical work. {\textcopyright} 2012 Elsevier B.V.},
author = {Barro, Robert J. and Lee, Jong Wha},

file = {:Users/renekizilcec/Documents/Mendeley Desktop/Barro, Lee - 2013 - A new data set of educational attainment in the world, 1950-2010.pdf:pdf},
isbn = {6174953203},
issn = {03043878},
journal = {Journal of Development Economics},
keywords = {Education,Human capital},
pages = {184--198},
publisher = {Elsevier B.V.},
title = {{A new data set of educational attainment in the world, 1950-2010}},

volume = {104},
year = {2013}
}
@article{Shelton2005,
abstract = {Two studies investigated the implications of ethnic minorities' prejudice expectations for their affective and behavioral outcomes during interethnic interactions. In both studies, the more ethnic minorities expected Whites to be prejudiced, the more negative experiences they had during interethnic interactions. This finding held true for chronic prejudice expectations in a diary study of college roommates (Study 1) and for situationally induced prejudice expectations in a laboratory interaction (Study 2). In Study 2, the authors extended this work to examine the relationship between ethnic minorities' prejudice expectancies and their White partners' psychological experience during interethnic interactions. Consistent with predictions, the more ethnic minorities expected Whites to be prejudiced, the more their White partners had positive experiences during interethnic interactions. These divergent experiences of ethnic minorities and Whites have important implications for the psychological success of interactions between members of these groups.},
author = {Shelton, J. N.},

file = {:Users/renekizilcec/Documents/Mendeley Desktop/Shelton - 2005 - Expecting To Be the Target of Prejudice Implications for Interethnic Interactions.pdf:pdf},
isbn = {0146-1672},
issn = {0146-1672},
journal = {Personality and Social Psychology Bulletin},
keywords = {expectancies,interracial interactions,prejudice,stigma},
number = {9},
pages = {1189--1202},
pmid = {16055639},
title = {{Expecting To Be the Target of Prejudice: Implications for Interethnic Interactions}},

volume = {31},
year = {2005}
}
@article{Wout2008,
abstract = {Contending with negative intellectual stereotypes has been shown to depress the academic performance of targets of the stereotypes [Steele, C. M. (1997). A threat in the air: How stereotypes shape intellectual identity and performance. American Psychologist, 52, 613-629]. The present paper examines whether women's mathematics performance is differentially affected by the concern of confirming that a negative stereotype is true of the self (self-threat), than by the concern of confirming that the stereotype is true of their gender (group-threat). In two studies we independently manipulated these different threats for women taking a mathematics test. Gender identification moderated the effect of group-threats on test performance; only women highly identified with their gender underperformed. The performance of less gender-identified women was unaffected by group-threats. In contrast, gender identification did not moderate the effect of self-threats-both high- and low-identified women underperformed. The results of these studies suggest that women's math performance is differentially affected by the source of the threat. ?? 2007 Elsevier Inc. All rights reserved.},
author = {Wout, Daryl A and Danso, Henry and Jackson, James and Spencer, Steve},

file = {:Users/renekizilcec/Documents/Mendeley Desktop/Wout et al. - 2008 - The many faces of stereotype threat Group- and self-threat.pdf:pdf},
isbn = {0022-1031},
issn = {00221031},
journal = {Journal of Experimental Social Psychology},
keywords = {Gender,Self and identity,Stereotype threat,Stereotyping,Stigma},
number = {3},
pages = {792--799},
title = {{The many faces of stereotype threat: Group- and self-threat}},
volume = {44},
year = {2008}
}
@article{Grings1977,
author = {Grings, W W},
file = {:Users/renekizilcec/Documents/Mendeley Desktop/Grings - 1977 - Orientation, conditioning, and learning.pdf:pdf},
issn = {0048-5772},
journal = {Psychophysiology},
keywords = {Conditioning, Classical,Galvanic Skin Response,Humans,Learning,Orientation},
month = {jul},
number = {4},
pages = {343--50},
pmid = {882613},
title = {{Orientation, conditioning, and learning.}},

volume = {14},
year = {1977}
}
@article{Vasalou2008,
author = {Vasalou, Asimina and Joinson, Adam and B{\"{a}}nziger, Tanja and Goldie, Peter and Pitt, Jeremy},

file = {:Users/renekizilcec/Documents/Mendeley Desktop/Vasalou et al. - 2008 - Avatars in social media Balancing accuracy, playfulness and embodied messages.pdf:pdf},
issn = {10715819},
journal = {International Journal of Human-Computer Studies},
keywords = {avatars,identity,self-presentation,social media},
month = {nov},
number = {11},
pages = {801--811},
title = {{Avatars in social media: Balancing accuracy, playfulness and embodied messages}},

volume = {66},
year = {2008}
}
@book{cacioppo2008loneliness,
author = {Cacioppo, John T and Patrick, William},
publisher = {WW Norton {\&} Company},
title = {{Loneliness: Human nature and the need for social connection}},
year = {2008}
}
@article{Heine2009b,
abstract = {There appears to be a universal desire to understand individual differences. This common desire exhibits both universal and culturally specific features. Motivations to view oneself positively differ substantially across cultural contexts, as do a number of other variables that covary with this motivation (i.e., approach-avoidance motivations, internal-external frames of reference, independent-interdependent views of self, incremental-entity theories of abilities, dialectical self-views, and relational mobility). The structure of personality traits, particularly the five-factor model of personality, emerges quite consistently across cultures, with some key variations noted when the structure is drawn from indigenous traits in other languages. The extent to which each of the Big 5 traits is endorsed in each culture varies considerably, although we note some methodological challenges with comparing personality traits across cultures. Finally, although people everywhere can conceive of each other in terms of personality traits, people in collectivistic cultures appear to rely on traits to a lesser degree when understanding themselves and others, compared with those from individualistic cultures.},
author = {Heine, Steven J and Buchtel, Emma E},

file = {:Users/renekizilcec/Documents/Mendeley Desktop/Heine, Buchtel - 2009 - Personality the universal and the culturally specific(3).pdf:pdf},
isbn = {0066-4308 (Print) 0066-4308 (Linking)},
issn = {0066-4308},
journal = {Annual review of psychology},
keywords = {big 5,cultural equilibria,personality utility,self-enhancement},
pages = {369--394},
pmid = {19035827},
title = {{Personality: the universal and the culturally specific.}},
volume = {60},
year = {2009}
}
@article{Azevedo2004a,
abstract = {This study examines the role of self-regulated learning (SRL) in facilitating students' shifts to more sophisticated mental models of the circulatory system as indicated by both performance and process data. We began with Winne and colleagues' information processing model of SRL (Winne, 2001; Winne {\&} Hadwin, 1998) and used it to examine how students regulated their own learning when using a hypermedia environment to learn about the circulatory system. Undergraduate students (N = 24) were trained to use a hypermedia environment to learn about the circulatory system. Pretest, posttest, and verbal protocol data were collected to measure the shifts in conceptual understanding (from pretest to posttest) and the SRL variables associated with shifts in conceptual understanding. We used a median split to divide the sample into two groups of learners-high-jumpers and low-jumpers (i.e., students who either showed large gains in conceptual understanding or showed relatively little or no gain in their conceptual understanding). Findings revealed that the high-jumpers shifted an average of 4.5 mental models, while the low-jumpers had an average shift of less than one mental model from pretest to posttest. The verbal protocol data were coded for various self-regulating variables to examine which SRL variables differentiated the low-jumpers from the high-jumpers. High-jumpers were much better at regulating their learning during the knowledge construction activity. In general, they used effective strategies, planned their learning by creating subgoals and activating prior knowledge, monitored their emerging understanding, and planned their time and effort. In contrast, low-jumpers used equal amounts of effective and ineffective strategies, planned their learning by using sub-goals and recycling goals in working memory, handled task difficulties and demands by engaging mainly in help-seeking behavior, and did not spend much time monitoring their learning. Our results provide a valuable initial characterization of the role of SRL in accounting for differences in conceptual knowledge gains when students use hypermedia environments to learn about complex science topics. In addition, we discuss the general instructional implications of our findings and how they can be used to inform the design of hypermedia environments to teach students about complex systems.},
author = {Azevedo, Roger and Guthrie, Jt and Seibert, Diane},

file = {:Users/renekizilcec/Documents/Mendeley Desktop/Azevedo, Guthrie, Seibert - 2004 - The Role of Self-Regulated Learning in Fostering Students' Conceptual Understanding of Complex System.pdf:pdf},
issn = {0735-6331},
journal = {Journal of Educational Computing {\ldots}},
number = {1-2},
pages = {87--111},
title = {{The Role of Self-Regulated Learning in Fostering Students' Conceptual Understanding of Complex Systems With Hypermedia}},

volume = {30},
year = {2004}
}
@article{Na2010,
author = {Na, J. and Grossmann, I. and Varnum, M. E. W. and Kitayama, S. and Gonzalez, R. and Nisbett, Richard E.},

file = {:Users/renekizilcec/Documents/Mendeley Desktop/Na et al. - 2010 - Cultural differences are not always reducible to individual differences.pdf:pdf},
issn = {0027-8424},
journal = {Proceedings of the National Academy of Sciences},
number = {14},
pages = {6192--6197},
title = {{Cultural differences are not always reducible to individual differences}},

volume = {107},
year = {2010}
}
@article{Freitas1998,
author = {Freitas, FA and Myers, SA and Avtgis, TA},
file = {:Users/renekizilcec/Documents/Mendeley Desktop/Freitas, Myers, Avtgis - 1998 - Student perceptions of instructor immediacy in conventional and distributed learning classrooms.pdf:pdf},
journal = {Communication Education},
keywords = {distance learning,distributed learning,nonverbal immediacy,verbal immediacy},
number = {4},
pages = {366--372},
title = {{Student perceptions of instructor immediacy in conventional and distributed learning classrooms}},

volume = {47},
year = {1998}
}
@inproceedings{Zhang2009,
author = {Zhang, Chi and Zigurs, Ilze},
booktitle = {AMCIS},
file = {:Users/renekizilcec/Documents/Mendeley Desktop/Zhang, Zigurs - 2009 - An Exploratory Study of the Impact of a Virtual World Learning Environment on Student Interaction and Learning Sa.pdf:pdf},
keywords = {Interaction,Learning satisfaction,Presence,Second Life.,Social presence,Technology-mediated learning,Virtual learning,Virtual world},
pages = {2--9},
title = {{An Exploratory Study of the Impact of a Virtual World Learning Environment on Student Interaction and Learning Satisfaction}},

year = {2009}
}
@article{Dede2009,
abstract = {Immersion is the subjective impression that one is participating in a comprehensive, realistic experience. Interactive media now enable various degrees of digital immersion. The more a virtual immersive experience is based on design strategies that combine actional, symbolic, and sensory factors, the greater the participant's suspension of disbelief that she or he is "inside" a digitally enhanced setting. Studies have shown that immersion in a digital environment can enhance education in at least three ways: by allowing multiple perspectives, situated learning, and transfer. Further studies are needed on the capabilities of immersive media for learning, on the instructional designs best suited to each type of immersive medium, and on the learning strengths and preferences these media develop in users.},
author = {Dede, Chris},

file = {:Users/renekizilcec/Documents/Mendeley Desktop/Dede - 2009 - Immersive interfaces for engagement and learning.pdf:pdf},
issn = {1095-9203},
journal = {Science (New York, N.Y.)},
keywords = {Education,Education: methods,Educational Technology,Humans,Learning,User-Computer Interface},
month = {jan},
number = {5910},
pages = {66--9},
pmid = {19119219},
title = {{Immersive interfaces for engagement and learning.}},

volume = {323},
year = {2009}
}
@article{Mayer2010a,
author = {Mayer, Richard E.},

file = {:Users/renekizilcec/Documents/Mendeley Desktop/Mayer - 2010 - Unique contributions of eye-tracking research to the study of learning with graphics.pdf:pdf},
issn = {09594752},
journal = {Learning and Instruction},
keywords = {computer-based instruction,eye-tracking,graphics comprehension,multimedia learning},
month = {apr},
number = {2},
pages = {167--171},
publisher = {Elsevier Ltd},
title = {{Unique contributions of eye-tracking research to the study of learning with graphics}},

volume = {20},
year = {2010}
}
@article{Gollwitzer2006a,
author = {Gollwitzer, Peter M. and Sheeran, P},

file = {:Users/renekizilcec/Documents/Mendeley Desktop/Gollwitzer, Sheeran - 2006 - Implementation Intentions and Goal Achievement A Meta-Analysis of Effects and Processes.pdf:pdf},
journal = {Advances in experimental social psychology},
number = {06},
title = {{Implementation Intentions and Goal Achievement: A Meta-Analysis of Effects and Processes}},

volume = {38},
year = {2006}
}
@article{Rotter1966,
author = {Rotter, Julian B},
file = {:Users/renekizilcec/Documents/Mendeley Desktop/Rotter - 1966 - Generalized expectancies for internal versus external control of reinforcement.pdf:pdf},
journal = {Psychological monographs: General and applied},
number = {1},
title = {{Generalized expectancies for internal versus external control of reinforcement}},
volume = {80},
year = {1966}
}
@article{Emmanuel2013,
abstract = {The article informs that massive open online courses (MOOCs) have been identified as an educational revolution that has the capability to override borders, race, gender, class and income in country.},
author = {Emanuel, Ezekiel J.},

file = {:Users/renekizilcec/Documents/Mendeley Desktop/Emanuel - 2013 - MOOCs taken by educated few.pdf:pdf},
isbn = {2013112211},
issn = {1476-4687},
journal = {Nature},
keywords = {Data Collection,Education,Education: statistics {\&} numerical data,Educational Status,Female,Humans,Internationality,Internet,Internet: utilization,Male,Sex Factors,Students,Students: statistics {\&} numerical data},
pages = {342},
pmid = {24256798},
title = {{MOOCs taken by educated few}},

volume = {503},
year = {2013}
}
@article{Oyserman2007,
abstract = {People do not always take action to promote health, engaging instead in unhealthy habits and reporting fatalism about health. One important mechanism underlying these patterns involves identity-based motivation (D. Oyserman, 2007), the process by which content of social identities influences beliefs about in-group goals and strategies. Seven studies show the effect of identity-based motivation on health. Racial-ethnic minority participants view health promotion behaviors as White middle class and unhealthy behaviors as in-group defining (Studies 1 and 2). Priming race-ethnicity (and low socioeconomic status) increases health fatalism and reduces access to health knowledge (Studies 3 and 4). Perceived efficacy of health-promoting activities is undermined when racial-ethnic minority participants who identify unhealthy behavior as in-group defining are asked to consider their similarities to (middle-class) Whites (Studies 5-7).},
author = {Oyserman, Daphna and Fryberg, Stephanie a and Yoder, Nicholas},

file = {:Users/renekizilcec/Documents/Mendeley Desktop/Oyserman, Fryberg, Yoder - 2007 - Identity-based motivation and health.pdf:pdf},
isbn = {0022-3514; 1939-1315},
issn = {0022-3514},
journal = {Journal of personality and social psychology},
keywords = {and pie,christian science monitor,ethnic identity,fried chicken,fried okra,huckabee traded eating ban-,in the south,it,michael huckabee,pie,racial,s fried fish,social identity,when arkansas governor michael},
number = {6},
pages = {1011--1027},
pmid = {18072851},
title = {{Identity-based motivation and health.}},
volume = {93},
year = {2007}
}
@article{Riegelsberger2005,
abstract = {With an increasing number of technologies supporting transactions over distance and replacing traditional forms of interaction, designing for trust in mediated interactions has become a key concern for researchers in human computer interaction (HCI). While much of this research focuses on increasing users' trust, we present a framework that shifts the perspective towards factors that support trustworthy behavior. In a second step, we analyze how the presence of these factors can be signalled. We argue that it is essential to take a systemic perspective for enabling well-placed trust and trustworthy behavior in the long term. For our analysis we draw on relevant research from sociology, economics, and psychology, as well as HCI. We identify contextual properties (motivation based on temporal, social, and institutional embeddedness) and the actor's intrinsic properties (ability, and motivation based on internalized norms and benevolence) that form the basis of trustworthy behavior. Our analysis provides a frame of reference for the design of studies on trust in technology-mediated interactions, as well as a guide for identifying trust requirements in design processes. We demonstrate the application of the framework in three scenarios: call centre interactions, B2C e-commerce, and voice-enabled on-line gaming. ?? 2005 Elsevier Ltd. All rights reserved.},
author = {Riegelsberger, Jens and Sasse, M. Angela and McCarthy, John D.},

file = {:Users/renekizilcec/Documents/Mendeley Desktop/Riegelsberger, Sasse, McCarthy - 2005 - The mechanics of trust A framework for research and design.pdf:pdf},
isbn = {1071-5819},
issn = {10715819},
journal = {International Journal of Human Computer Studies},
keywords = {Computer mediated communication,Computer supported collaborative work,Decision-making,Dis-embedding,E-commerce,Game theory,Human computer interaction,Interpersonal cues,Social capital,Trust},
number = {3},
pages = {381--422},
title = {{The mechanics of trust: A framework for research and design}},
volume = {62},
year = {2005}
}
@book{Csikszentmihalyi1990,
address = {New York},
author = {Csikszentmihalyi, Mihaly},
isbn = {0-06-092043-2},
keywords = {flow},
mendeley-tags = {flow},
publisher = {Harper and Row},
title = {{Flow: The Psychology of Optimal Experience.}},
year = {1990}
}
@article{Witmer1998,
abstract = {The effectiveness of virtual environments (VEs) has often been linked to the sense of presence reported by users of those VEs. (Presence is defined as the subjective experience of being in one place or environment, even when one is physically situated in another.) We believe that presence is a normal awareness phenomenon that requires directed attention and is based in the interaction between sensory stimulation, environmental factors that encourage involvement and enable immersion, and internal tendencies to become involved. Factors believed to underlie presence were described in the premier issue of Presence: Teleoperators and Virtual Environments. We used these factors and others as the basis for a presence questionnaire (PQ) to measure presence in VEs. In addition we developed an immersive tendencies questionnaire (ITQ) to measure differences in the tendencies of individuals to experience presence. These questionnaires are being used to evaluate relationships among reported presence and other research variables. Combined results from four experiments lead to the following conclusions: the PQ and ITQ are internally consistent measures with high reliability; there is a weak but consistent positive relation between presence and task performance in VEs; individual tendencies as measured by the ITQ predict presence as measured by the PQ; and individuals who report more simulator sickness symptoms in VE report less presence than those who report fewer symptoms.},
author = {Witmer, BG and Singer, MJ},
file = {:Users/renekizilcec/Documents/Mendeley Desktop/Witmer, Singer - 1998 - Measuring presence in virtual environments A presence questionnaire.pdf:pdf},
journal = {Presence},
number = {3},
pages = {225--240},
title = {{Measuring presence in virtual environments: A presence questionnaire}},

volume = {7},
year = {1998}
}
@article{Kumar2012,
author = {Kumar, Nanda and Benbasat, Izak},
file = {:Users/renekizilcec/Documents/Mendeley Desktop/Kumar, Benbasat - 2012 - Para-Social Presence and Communication Capabilities of a Web Site.pdf:pdf},
journal = {e-Service Journal},
number = {3},
pages = {5--24},
title = {{Para-Social Presence and Communication Capabilities of a Web Site}},

volume = {1},
year = {2012}
}
@article{Guo2014a,
abstract = {The current generation of Massive Open Online Courses (MOOCs) attract a diverse student audience from all age groups and over 196 countries around the world. Researchers, educators, and the general public have recently become interested in how the learning experience in MOOCs differs from that in traditional courses. A major component of the learning experience is how students navigate through course content. This paper presents an empirical study of how students navigate through MOOCs, and is, to our knowledge, the first to investigate how navigation strategies differ by demographics such as age and country of origin. We performed data analysis on the activities of 140, 546 students in four edX MOOCs and found that certificate earners skip on average 22{\%} of the course content, that they frequently employ non-linear navigation by jumping backward to earlier lecture sequences, and that older students and those from countries with lower student-teacher ratios are more comprehensive and non-linear when navigating through the course. From these findings, we suggest design recommendations such as for MOOC platforms to develop more detailed forms of certification that incentivize students to deeply engage with the content rather than just doing the minimum necessary to earn a passing grade. Finally, to enable other researchers to reproduce and build upon our findings, we have made our data set and analysis scripts publicly available.},
author = {Guo, Philip J. and Reinecke, Katharina},

file = {:Users/renekizilcec/Documents/Mendeley Desktop/Guo, Reinecke - 2014 - Demographic differences in how students navigate through MOOCs.pdf:pdf},
isbn = {9781450326698},
journal = {Proceedings of the first ACM conference on Learning @ scale conference - L@S '14},
keywords = {massive open online course,mooc,navigation strategy,non-linear learning},
pages = {21--30},
title = {{Demographic differences in how students navigate through MOOCs}},

year = {2014}
}
@inproceedings{Kizilcec2014a,
abstract = {The amount of online educational content is rapidly increas- ing, particularly in the form of video lectures. The goal is to design video instruction to facilitate an experience that max- imizes learning and satisfaction. A widely used but under- studied design element in video instruction is the overlay of a small video of the instructor over lecture slides. We con- ducted an experiment with eye-tracking and recall tests to in- vestigate how adding the instructor's face to video instruc- tion affects information retention, visual attention, and affect. Participants strongly preferred instruction with the face and perceived it as more educational. They spent about 41{\%} of time looking at the face and switched between the face and slide every 3.7 seconds. Consistent with prior work, no sig- nificant difference in short- and medium-term recall ability was found. Including the face in video instruction is encour- aged based on learners' positive affective response. More fine-grained analytics combining eye-tracking with detailed learning assessment could shed light on the mechanisms by which the face aids or hinders learning.},
address = {Toronto, Canada},
author = {Kizilcec, Ren{\'{e}} F and Papadopoulos, Kathryn and Sritanyaratana, Lalida},
booktitle = {Proceedings of the SIGCHI conference on human factors in computing systems, CHI 2014},

file = {:Users/renekizilcec/Documents/Mendeley Desktop/Kizilcec, Papadopoulos, Sritanyaratana - 2014 - Showing Face in Video Instruction Effects on Information Retention, Visual Attention, an.pdf:pdf},
isbn = {9781450324731},
title = {{Showing Face in Video Instruction: Effects on Information Retention, Visual Attention, and Affect}},
year = {2014}
}
@article{Cohen2008a,
abstract = {In this article we discuss how social or group identities affect achievement. We also present a model of identity engagement that describes how a salient social identity can trigger psychological threat and belonging concerns and how these can produce persistent perfor- mance decrements, which through feedback loops can increase over time. The character of such processes may be revealed only over time because they are recursive in nature and interact with other factors in chronically evaluative social environments. Finally, we address how this model helped in the development of successful inter- ventions.},
author = {Cohen, Geoffrey L and Garcia, Julio},
file = {:Users/renekizilcec/Documents/Mendeley Desktop/Cohen, Garcia - 2008 - Identity, Belonging, and Achievement.pdf:pdf},
journal = {Current Directions in Psychological Science},
number = {6},
pages = {365--369},
title = {{Identity, Belonging, and Achievement}},
volume = {17},
year = {2008}
}
@techreport{Friedman2014,
author = {Friedman, Michael C},
booktitle = {Harvard Initiative for Learning and Teaching},
file = {:Users/renekizilcec/Documents/Mendeley Desktop/Friedman - 2014 - Notes on Note-Taking Review of Research and Insights for Students and Instructors.pdf:pdf},
pages = {1--34},
title = {{Notes on Note-Taking: Review of Research and Insights for Students and Instructors}},
year = {2014}
}
@article{Pinel2004,
author = {Pinel, Elizabeth C},

issn = {1529-8868},
journal = {Self and Identity},
month = {jan},
number = {1},
pages = {39--51},
title = {{You're Just Saying That Because I'm a Woman: Stigma Consciousness and Attributions to Discrimination}},

volume = {3},
year = {2004}
}
@incollection{Sweller2003,
author = {Sweller, John},
booktitle = {B. Ross (Ed.). The psychology of learning and motivation.},
file = {:Users/renekizilcec/Documents/Mendeley Desktop/Sweller - 2003 - Evolution of Human Cognitive Architecture.pdf:pdf},
pages = {215--266},
publisher = {San Diego, CA: Academic Press.},
title = {{Evolution of Human Cognitive Architecture}},

year = {2003}
}
@article{Tranel1985a,
author = {Tranel, Dan and Fowles, Don C. and Damasio, Antonio R.},
file = {:Users/renekizilcec/Documents/Mendeley Desktop/Tranel, Fowles, Damasio - 1985 - Electrodermal Discrimination of Familiar and Unfamiliar Faces A Methodology.pdf:pdf},
journal = {Psychophysiology},
number = {4},
pages = {403--408},
title = {{Electrodermal Discrimination of Familiar and Unfamiliar Faces: A Methodology}},
volume = {22},
year = {1985}
}
@incollection{Fischer1985,
address = {Beverly Hills, CA},
author = {Fischer, Claude S.},
booktitle = {Technology, space, and society: Emerging trends},
edition = {Ed.},
editor = {Castells, Manuel},
file = {:Users/renekizilcec/Documents/Mendeley Desktop/Fischer - 1985 - Studying technology and social life.pdf:pdf},
keywords = {Macro Approaches to HCI},
mendeley-tags = {Macro Approaches to HCI},
pages = {169--196},
publisher = {Sage},
title = {{Studying technology and social life}},
year = {1985}
}
@book{Stephenson1988,
address = {Lexington, MA},
author = {Stephenson, William},

file = {:Users/renekizilcec/Documents/Mendeley Desktop/Stephenson - 1988 - The play theory of mass communication.pdf:pdf},
isbn = {0-88738-705-5},
issn = {1554-0138},
number = {1},
publisher = {Lexington Books},
title = {{The play theory of mass communication}},

volume = {34},
year = {1988}
}
@article{Hoffman1961b,
author = {Hoffman, L R and Maier, N R},
file = {:Users/renekizilcec/Documents/Mendeley Desktop/Hoffman, Maier - 1961 - Quality and acceptance of problem solutions by members of homogeneous and heterogeneous groups.pdf:pdf},
issn = {0096-851X},
journal = {Journal of abnormal and social psychology},
keywords = {Psychology, Social,Thinking},
month = {mar},
number = {2},
pages = {401--7},
pmid = {13715029},
title = {{Quality and acceptance of problem solutions by members of homogeneous and heterogeneous groups.}},

volume = {62},
year = {1961}
}
@article{Master2015,
abstract = {Computer science has one of the largest gender disparities in science, technology, engineering, and mathematics. An important reason for this disparity is that girls are less likely than boys to enroll in necessary “pipeline courses,” such as introductory computer science. Two experiments investigated whether high-school girls' lower interest than boys in enrolling in computer science courses is influenced by stereotypes of the field. We further tested whether these stereotypes can be communicated by the physical classroom environment, and whether changing this environment alters girls' interest. In 2 experiments (N ? 269), a computer science classroom that did not project current computer science stereotypes caused girls, but not boys, to express more interest in taking computer science than a classroom that made these stereotypes salient. The gender difference was mediated by girls' lower sense of belonging in the course, even beyond the effects of negative stereotype concerns, expectations of success, and utility value. Girls' lower sense of belonging could be traced to lower feelings of fit with computer science stereotypes. Individual differences in fit with stereotypes predicted girls' belonging and interest in a stereotypical, but not a nonstereotypical, classroom. Adolescence is a critical time for career aspirations. Girls may avoid computer science courses because current prevailing stereotypes of the field signal to them that they do not belong. However, providing them with an educational environment that does not fit current computer science stereotypes increases their interest in computer science courses and could provide grounds for interventions to help reduce gender disparities in computer science enrollment.},
author = {Master, Allison and Cheryan, Sapna and Meltzoff, Andrew N and Master, Allison and Cheryan, Sapna and Meltzoff, Andrew N},

file = {:Users/renekizilcec/Documents/Mendeley Desktop/Master et al. - 2015 - Computing Whether She Belongs Stereotypes Undermine Girls ' Interest and Sense of Belonging in Computer Scienc.pdf:pdf},
issn = {1939-2176},
journal = {Journal of Educational Psychology},
keywords = {adolescence,belonging,gender,stem,stereotypes},
number = {3},
title = {{Computing Whether She Belongs: Stereotypes Undermine Girls' Interest and Sense of Belonging in Computer Science}},
volume = {107},
year = {2015}
}
@article{Adriaanse2009,
abstract = {Implementation intentions promote acting on one's good intentions. But does specifying where and when to act also suffice when goals involve complex change that requires not merely initiating a behavior but rather substituting a habit with a new response? In a pilot study and two experiments, the authors investigated the efficacy of implementation intentions to replace unhealthy snacks with healthy snacks by linking different types of cues for unhealthy snacking (if-part) to healthy snacking (then-part). The pilot study identified cues for unhealthy snacking, differentiating between situational (where/when) and motivational (why) cues. Studies 1 and 2 tested the efficacy of implementation intentions that specified either situational or motivational cues in altering snacking habits. Results showed that implementation intentions specifying motivational cues decreased unhealthy snack consumption whereas the classic specification of where and when did not. Extending previous research, for complex behavior change "why" seems more important than "where and when."},
author = {Adriaanse, Marieke a and de Ridder, Denise T D and de Wit, John B F},

file = {:Users/renekizilcec/Documents/Mendeley Desktop/Adriaanse, de Ridder, de Wit - 2009 - Finding the critical cue implementation intentions to change one's diet work best when tailored to.pdf:pdf},
issn = {0146-1672},
journal = {Personality {\&} social psychology bulletin},
keywords = {Adolescent,Association Learning,Behavior Therapy,Cues,Diet Records,Diet Therapy,Diet Therapy: psychology,Female,Food Habits,Food Habits: psychology,Food Preferences,Food Preferences: psychology,Humans,Intention,Motivation,Pilot Projects,Social Environment,Young Adult},
month = {jan},
number = {1},
pages = {60--71},
pmid = {19106078},
title = {{Finding the critical cue: implementation intentions to change one's diet work best when tailored to personally relevant reasons for unhealthy eating.}},

volume = {35},
year = {2009}
}
@article{Gollwitzer1999,
abstract = {When people encounter problems in translating their goals into action (e.g., failing to get started, becoming distracted, or falling into bad habits), they may strategically call on automatic processes in an attempt to secure goal attainment. This can be achieved by plans in the form of implementation intentions that link anticipated critical situations to goal-directed responses ("Whenever situation x arises, I will initiate the goal-directed response y!"). Implementation intentions delegate the control of goal-directed responses to anticipated situational cues, which (when actually encountered) elicit these responses automatically. A program of research demonstrates that implementation intentions further the attainment of goals, and it reveals the underlying processes.},
author = {Gollwitzer, Peter M.},

file = {:Users/renekizilcec/Documents/Mendeley Desktop/Gollwitzer - 1999 - Implementation Intentions Strong Effects of Simple Plans(2).pdf:pdf;:Users/renekizilcec/Documents/Mendeley Desktop/Gollwitzer - 1999 - Implementation Intentions Strong Effects of Simple Plans.pdf:pdf},
isbn = {0003-066X},
issn = {0003-066X},
journal = {American Psychologist},
number = {7},
pages = {493--503},
pmid = {18272806},
title = {{Implementation Intentions: Strong Effects of Simple Plans}},

volume = {54},
year = {1999}
}
@article{Jensen1969,
abstract = {Arthur Jensen argues that the failure of recent compensatory education efforts to produce lasting effects on children's IQ and achievement suggests that the premises on which these efforts have been based should be reexamined. He begins by questioning a central notion upon which these and other educational programs have recently been based: that IQ differences are almost entirely a result of environmental differences and the cultural bias of IQ tests. After tracing the history of IQ tests, Jensen carefully defines the concept of IQ, pointing out that it appears as a common factor in all tests that have been devised thus far to tap higher mental processes.},
author = {Jensen, A.},

file = {:Users/renekizilcec/Documents/Mendeley Desktop/Jensen - 1969 - How much can we boost IQ and scholastic achievement.pdf:pdf},
isbn = {0017-8055},
issn = {0003-066X},
journal = {Harvard educational review},
number = {1},
pages = {1--123},
pmid = {6330},
title = {{How much can we boost IQ and scholastic achievement}},
volume = {39},
year = {1969}
}
@article{Baumeister2005,
abstract = {Six experiments showed that being excluded or rejected caused decrements in self-regulation. In Experiment 1, participants who were led to anticipate a lonely future life were less able to make themselves consume a healthy but bad-tasting beverage. In Experiment 2, some participants were told that no one else in their group wanted to work with them, and these participants later ate more cookies than other participants. In Experiment 3, excluded participants quit sooner on a frustrating task. In Experiments 4-6, exclusion led to impairment of attention regulation as measured with a dichotic listening task. Experiments 5 and 6 further showed that decrements in self-regulation can be eliminated by offering a cash incentive or increasing self-awareness. Thus, rejected people are capable of self-regulation but are normally disinclined to make the effort.},
author = {Baumeister, Roy F and DeWall, C Nathan and Ciarocco, Natalie J and Twenge, Jean M},

file = {:Users/renekizilcec/Documents/Mendeley Desktop/Baumeister et al. - 2005 - Social exclusion impairs self-regulation.pdf:pdf},
isbn = {1939-1315$\backslash$r0022-3514},
issn = {0022-3514},
journal = {Journal of personality and social psychology},
number = {4},
pages = {589--604},
pmid = {15796662},
title = {{Social exclusion impairs self-regulation.}},
volume = {88},
year = {2005}
}
@article{Green2010a,
abstract = {The question of how causal effects are transmitted is fascinating and inevitably arises whenever experiments are presented. Social scientists cannot be faulted for taking a lively interest in "mediation," the process by which causal influences are transmitted. However, social scientists frequently underestimate the difficulty of establishing causal pathways in a rigorous empirical manner. We argue that the statistical methods currently used to study mediation are flawed and that even sophisticated experimental designs cannot speak to questions of mediation without the aid of strong assumptions. The study of mediation is more demanding than most social scientists suppose and requires not one experimental study but rather an extensive program of experimental research.},
author = {Green, D. P. and Ha, S. E. and Bullock, J. G.},

file = {:Users/renekizilcec/Documents/Mendeley Desktop/Green, Ha, Bullock - 2010 - Enough Already about Black Box Experiments Studying Mediation Is More Difficult than Most Scholars Suppos(2).pdf:pdf},
isbn = {0002-7162},
issn = {0002-7162},
journal = {The Annals of the American Academy of Political and Social Science},
keywords = {astonishing regularity may be,causal,causal mechanisms,experiments,inference,mediation,n academic phenomenon that,observed when,occurs with},
number = {1},
pages = {200--208},
title = {{Enough Already about "Black Box" Experiments: Studying Mediation Is More Difficult than Most Scholars Suppose}},
volume = {628},
year = {2010}
}
@article{Wheeler2001a,
abstract = {Considerable recent research has examined the effects that activated stereotypes have on behavior. Research on both self-stereotype activation and other-stereotype activation has tended to show that people behave in ways consistent with the stereotype (e.g., walking more slowly if the elderly stereotype is activated). Interestingly, however, the dominant account for the behavioral effects of self-stereotype activation involves a hot motivational factor (i.e., stereotype threat), whereas the dominant account for the behavioral effects of other-stereotype activation focuses on a rather cold cognitive explanation (i.e., ideomotor processes). The current review compares and contrasts the behavioral research on self- and other-stereotype activation and concludes that both motivational and cognitive explanations might account for effects in each domain.},
author = {Wheeler, S C and Petty, R E},

file = {:Users/renekizilcec/Documents/Mendeley Desktop/Wheeler, Petty - 2001 - The effects of stereotype activation on behavior a review of possible mechanisms.pdf:pdf},
isbn = {1939-1455(Electronic);0033-2909(Print)},
issn = {0033-2909},
journal = {Psychological bulletin},
number = {6},
pages = {797--826},
pmid = {11726072},
title = {{The effects of stereotype activation on behavior: a review of possible mechanisms.}},
volume = {127},
year = {2001}
}
@article{Harrison2015,
abstract = {Information graphics, or infographics, combine elements of data visualization with design and have become an increas- ingly popular means for disseminating data. While several studies have suggested that aesthetics in visualization and in- fographics relate to desirable outcomes such as engagement and memorability, it remains unknown how quickly aesthetic impressions are formed, and what it is that makes an info- graphic appealing. We address these questions by analyzing 1,278 participants' ratings on appeal after seeing infographics for 500ms. Our results establish that: 1) people form a reli- able first impression of the appeal of an infographic based on a mere exposure effect, 2) this first impression is largely based on colorfulness and visual complexity, and 3) age, gender, and education level influence the preferred level of colorful- ness and complexity. More generally, these findings suggest that outcomes such as engagement and memorability might be determined much earlier than previously thought.},
author = {Harrison, Lane and Reinecke, Katharina},

file = {:Users/renekizilcec/Documents/Mendeley Desktop/Harrison, Reinecke - 2015 - Infographic Aesthetics Designing for the First Impression.pdf:pdf},
isbn = {9781450331456},
journal = {Proceedings of the 33rd Annual ACM Conference on Human Factors in Computing Systems (CHI)},
keywords = {Aesthetics,Infographics,Information Interfaces and Presentation,Visualization},
pages = {1187--1190},
title = {{Infographic Aesthetics : Designing for the First Impression}},

year = {2015}
}
@inproceedings{Reich2016,
abstract = {In this study, we develop methods for computationally measuring the degree to which students engage in MOOC forums with other students holding different political beliefs. We examine a case study of a single MOOC about education policy, Saving Schools, where we obtain measures of student education policy preferences that correlate with political ideology. Contrary to assertions that online spaces often become echo chambers or ideological silos, we find that students in this case hold diverse political beliefs, participate equitably in forum discussions, directly engage (through replies and upvotes) with students holding opposing beliefs, and converge on a shared language rather than talking past one another. Research that focuses on the civic mission of MOOCs helps ensure that open online learning engages the same breadth of purposes that higher education aspires to serve.},
author = {Reich, Justin and Stewart, Brandon and Mavon, Kimia and Tingley, Dustin},
booktitle = {Proceedings of the Third ACM Conference on Learning@Scale},

file = {:Users/renekizilcec/Documents/Mendeley Desktop/Reich et al. - 2016 - The Civic Mission of MOOCs.pdf:pdf},
isbn = {9781450337267},
keywords = {Author Keywords MOOCs,civic education,discourse,political ideology,text analysis},
pages = {1--10},
title = {{The Civic Mission of MOOCs}},

year = {2016}
}
@article{Bradley2009,
abstract = {The foundations of orienting and attention are hypothesized to stem from activation of defensive and appetitive motivational systems that evolved to protect and sustain the life of the individual. Motivational activation initiates a cascade of perceptual and motor processes that facilitate the selection of appropriate behavior. Among these are detection of significance, indexed by a late centro-parietal positivity in the event-related potential, enhanced perceptual processing, indexed by a initial cardiac deceleration, and preparation for action, indexed by electrodermal changes. Data exploring the role of stimulus novelty and significance in orienting are presented that indicate different components of the orienting response habituate at different rates. Taken together, it is suggested that orienting is mediated by activation of fundamental motivational systems that have evolved to support survival.},
author = {Bradley, Margaret M},

file = {:Users/renekizilcec/Documents/Mendeley Desktop/Bradley - 2009 - Natural selective attention orienting and emotion.pdf:pdf},
issn = {0048-5772},
journal = {Psychophysiology},
keywords = {Animals,Attention,Attention: physiology,Emotions,Emotions: physiology,Evoked Potentials,Evoked Potentials: physiology,Galvanic Skin Response,Heart Rate,Heart Rate: physiology,Humans,Motivation,Orientation,Orientation: physiology,Photic Stimulation},
month = {jan},
number = {1},
pages = {1--11},
pmid = {18778317},
title = {{Natural selective attention: orienting and emotion.}},

volume = {46},
year = {2009}
}
@book{Short1976,
address = {London},
author = {Short, John and Williams, Ederyn and Christie, Bruce},
keywords = {social presence},
mendeley-tags = {social presence},
publisher = {John Wiley {\&} Sons, Ltd},
title = {{The Social Psychology of Telecommunications}},

year = {1976}
}
@article{Crowston2007,
author = {Crowston, K. and Howison, J. and Masango, C. and Eseryel, U.Y.},

file = {:Users/renekizilcec/Documents/Mendeley Desktop/Crowston et al. - 2007 - The Role of Face-to-Face Meetings in Technology-Supported Self-Organizing Distributed Teams.pdf:pdf},
issn = {0361-1434},
journal = {IEEE Transactions on Professional Communication},
month = {sep},
number = {3},
pages = {185--203},
title = {{The Role of Face-to-Face Meetings in Technology-Supported Self-Organizing Distributed Teams}},

volume = {50},
year = {2007}
}
@article{Meier2007a,
author = {Meier, Anne and Spada, Hans and Rummel, Nikol},

file = {:Users/renekizilcec/Documents/Mendeley Desktop/Meier, Spada, Rummel - 2007 - A rating scheme for assessing the quality of computer-supported collaboration processes.pdf:pdf},
issn = {1556-1607},
journal = {International Journal of Computer-Supported Collaborative Learning},
keywords = {a,assessment,collaboration,communication,coordination,group information processing,h,interpersonal relationship,meier,motivation,n,rating scheme,rummel,spada,videoconferencing},
month = {feb},
number = {1},
pages = {63--86},
title = {{A rating scheme for assessing the quality of computer-supported collaboration processes}},

volume = {2},
year = {2007}
}
@article{Adriaanse2011,
abstract = {OBJECTIVE: This systematic review and meta-analysis examined whether implementation intentions are an effective tool to help people put their intentions to eat a healthy diet into practice. Additionally, it was investigated whether the quality of the outcome measures and the quality of the control conditions that are used in these studies influence implementation intentions' effectiveness.

METHODS: Twenty three empirical studies investigating the effect of implementation intentions on eating behavior were included. In assessing the empirical evidence, a distinction was made between studies that aim to increase healthy eating (i.e., eating more fruits) and studies that aim to diminish unhealthy eating (i.e., eating fewer unhealthy snacks).

RESULTS: Implementation intentions are an effective tool for promoting the inclusion of healthy food items in one's diet (Cohen's d=.51), but results for diminishing unhealthy eating patterns are less strong (Cohen's d=.29). For studies aiming to increase healthy eating, it was found that higher quality outcome measures and lower quality control conditions tended to yield stronger effects.

CONCLUSION: Implementation intentions are somewhat more effective in promoting healthy eating than in diminishing unhealthy eating, although for some studies promoting healthy eating effect sizes may have been inflated due to less than optimal control conditions.},
author = {Adriaanse, Marieke a and Vinkers, Charlotte D W and {De Ridder}, Denise T D and Hox, Joop J and {De Wit}, John B F},

file = {:Users/renekizilcec/Documents/Mendeley Desktop/Adriaanse et al. - 2011 - Do implementation intentions help to eat a healthy diet A systematic review and meta-analysis of the empirical.pdf:pdf},
issn = {1095-8304},
journal = {Appetite},
keywords = {Diet,Diet: psychology,Food Habits,Food Habits: psychology,Goals,Health Behavior,Health Promotion,Health Promotion: methods,Humans,Intention,Research Design},
month = {feb},
number = {1},
pages = {183--93},
pmid = {21056605},
title = {{Do implementation intentions help to eat a healthy diet? A systematic review and meta-analysis of the empirical evidence.}},

volume = {56},
year = {2011}
}
@article{Sevincer2014,
abstract = {Mental contrasting a desired future with present reality is a self-regulation strategy that fosters energization in line with a person's expectations of successfully attaining the desired future. We investigated whether physiological energization (measured by systolic blood pressure) elicited by mental contrasting a desired future of solving a given task transfers to effort in an unrelated task. As predicted, mental contrasting a desired future of excelling in an intelligence test (Study 1) and of writing an excellent essay (Study 2) triggered changes in energization that translated into physical effort in squeezing a handgrip (Study 1) and translated into mental effort in writing a get-well letter (Study 2). Results suggest that mental contrasting of solving one task triggers energization that may fuel effort for performing an unrelated task. Implications for intervention research are discussed.},
author = {Sevincer, A. Timur and Busatta, P. Daniel and Oettingen, Gabriele},

file = {:Users/renekizilcec/Documents/Mendeley Desktop/Sevincer, Busatta, Oettingen - 2014 - Mental contrasting and transfer of energization.pdf:pdf},
issn = {1552-7433},
journal = {Personality {\&} social psychology bulletin},
keywords = {2013,a career in sing-,a young adult is,considering whether to start,effort,energization,expectations,mental contrasting,performance,received june 27,revision accepted september 03},
month = {feb},
number = {2},
pages = {139--52},
pmid = {24145296},
title = {{Mental contrasting and transfer of energization.}},

volume = {40},
year = {2014}
}
@article{Mueller2001,
author = {Mueller, Stephen L. and Thomas, Anisya S.},
file = {:Users/renekizilcec/Documents/Mendeley Desktop/Mueller, Thomas - 2001 - Culture and entrepreneurial potential A nine country study of locus of control and innovativeness.pdf:pdf},
issn = {0883-9026},
journal = {Journal of Business Venturing},
number = {1},
pages = {51 -- 75},
title = {{Culture and entrepreneurial potential: A nine country study of locus of control and innovativeness}},

volume = {16},
year = {2001}
}
@article{Spencer1999,
author = {Spencer, Steven J. and Fein, Steven and Wolfe, Connie T. and Fong, Christina and Dunn, Meghan A.},
journal = {Personality and Social Psychology Bulletin},
volume = {24},
issue = {11},
pages = {1139--1152},
title = {{Automatic Activation of Stereotypes: The Role of Self-Image Threat}},
year = {1998}
}
@techreport{UNDP2013,
author = {{United Nations Development Program}},
institution = {United Nations Development Program},
title = {{Human development report}},

year = {2013}
}
@phdthesis{Paunesku2013,
author = {Paunesku, David},
file = {:Users/renekizilcec/Documents/Mendeley Desktop/Paunesku - 2013 - Scaled-up social psychology intervening wisely and broadly in education.pdf:pdf},
school = {Stanford University},
title = {{Scaled-up social psychology: intervening wisely and broadly in education}},
type = {Doctoral dissertation},
year = {2013}
}
@article{Eckles,
author = {Eckles, D. and Kizilcec, R. F. and Bakshy, E.},
journal = {Proceedings of the National Academy of Science},
number = {out for review},
title = {{Estimating peer effects with peer encouragement designs}}
}
@article{Biocca2003,
author = {Biocca, Frank and Harms, Chad and Burgoon, Judee K},
file = {:Users/renekizilcec/Documents/Mendeley Desktop/Biocca, Harms, Burgoon - 2003 - Towards A More Robust Theory and Measure of Social Presence Review and Suggested Criteria.pdf:pdf},
journal = {Presence: Teleoperators and virtual environments},
keywords = {Human-computer interaction,communication technology,computer-mediated communication,new media,nonverbal communication,virtual reality},
number = {5},
pages = {456--480},
title = {{Towards A More Robust Theory and Measure of Social Presence: Review and Suggested Criteria}},
volume = {12},
year = {2003}
}
@article{Rice1993,
author = {Rice, Ronald E.},

file = {:Users/renekizilcec/Documents/Mendeley Desktop/Rice - 1993 - Media Appropriateness.pdf:pdf},
issn = {0360-3989},
journal = {Human Communication Research},
month = {jun},
number = {4},
pages = {451--484},
title = {{Media Appropriateness.}},

volume = {19},
year = {1993}
}
@article{Felder2005,
author = {Felder, RM and Spurlin, Joni},
file = {:Users/renekizilcec/Documents/Mendeley Desktop/Felder, Spurlin - 2005 - Applications , Reliability and Validity of the Index of Learning Styles.pdf:pdf},
journal = {International Journal of Engineering Education},
keywords = {learnign style},
mendeley-tags = {learnign style},
number = {1},
pages = {103--112},
title = {{Applications , Reliability and Validity of the Index of Learning Styles}},

volume = {21},
year = {2005}
}
@article{Webb1991a,
author = {Webb, NM},
file = {:Users/renekizilcec/Documents/Mendeley Desktop/Webb - 1991 - Task-related verbal interaction and mathematics learning in small groups.pdf:pdf},
journal = {Journal for Research in Mathematics Education},
number = {5},
pages = {366--389},
title = {{Task-related verbal interaction and mathematics learning in small groups}},

volume = {22},
year = {1991}
}
@article{Achtziger2011a,
author = {Achtziger, Anja and Bayer, Ute C. and Gollwitzer, Peter M.},

file = {:Users/renekizilcec/Documents/Mendeley Desktop/Achtziger, Bayer, Gollwitzer - 2011 - Committing to implementation intentions Attention and memory effects for selected situational cues.pdf:pdf},
issn = {0146-7239},
journal = {Motivation and Emotion},
keywords = {implementation,intentions {\'{a}} cognitive accessibility,intentions {\'{a}} goals {\'{a}},{\'{a}} commitment},
month = {nov},
number = {3},
pages = {287--300},
title = {{Committing to implementation intentions: Attention and memory effects for selected situational cues}},

volume = {36},
year = {2011}
}
@article{Elliot1999,
author = {Elliot, Andrew J},

file = {:Users/renekizilcec/Documents/Mendeley Desktop/Elliot - 1999 - Approach and avoidance motivation and achievement goals Approach and Avoidance Motivation and Achievement Goals.pdf:pdf},
journal = {Educational Psychologist},
number = {3},
pages = {169--189},
title = {{Approach and avoidance motivation and achievement goals Approach and Avoidance Motivation and Achievement Goals}},
volume = {24},
year = {1999}
}
@article{Davies2002,
abstract = {Women in quantitative fields risk being personally reduced to negative stereotypes that allege a sex-based math inability. This situational predicament, termed stereotype threat, can undermine women's performance and aspirations in all quantitative domains. Gender-stereotypic television commercials were employed in three studies to elicit the female stereotype among both men and women. Study 1 revealed that only women for whom the activated stereotype was self-relevant underperformed on a subsequent math test. Exposure to the stereotypic commercials led women taking an aptitude test in Study 2 to avoid math items in favor of verbal items. In Study 3, women who viewed the stereotypic commercials indicated less interest in educational/ vocational options in which they were susceptible to stereotype threat (i.e., quantitative domains) and more interest in fields in which they were immune to stereotype threat (i.e., verbal domains).},
author = {Davies, Paul G and Spencer, Steven J and Quinn, D. M. and Gerhardstein, R.},

file = {:Users/renekizilcec/Documents/Mendeley Desktop/Davies et al. - 2002 - Consuming Images How Television Commercials that Elicit Stereotype Threat Can Restrain Women Academically and Pro.pdf:pdf},
isbn = {0146-1672},
issn = {0146-1672},
journal = {Personality and Social Psychology Bulletin},
number = {12},
pages = {1615--1628},
title = {{Consuming Images: How Television Commercials that Elicit Stereotype Threat Can Restrain Women Academically and Professionally}},
volume = {28},
year = {2002}
}
@article{Stevenson1993,
abstract = {A decade of heightened emphasis in the United States on mathematics and science education has had little influence on academic achievement or parental attitudes. American elementary school children in 1990 lagged behind their Chinese and Japanese peers to as great a degree as they did in 1980. Comparison of the performance of elementary and secondary school students between 1980 and 1990 reveals a decline from first to eleventh grade in the relative position of American students in mathematics. Parental satisfaction with American students' achievement and education remains high and standards remain low. Innate ability continues to be emphasized by Americans as a basis for achievement. American eleventh graders report more indications of stress than do their Chinese and Japanese counterparts.},
annote = {students/teachers/mothers think effort matters more than ability in China/Japan, and vice versa in America
(see also PNAS paper on this)
american students have more psychological distress than asians
chinese/japanese expected to focus on school, while americans face many demands},
author = {Stevenson, H. W. and Chen, C. and Lee, S.-Y.},

file = {:Users/renekizilcec/Documents/Mendeley Desktop/Stevenson, Chen, Lee - 1993 - Mathematics achievement of Chinese, Japanese, and American children ten years later.pdf:pdf},
issn = {0036-8075},
journal = {Science (New York, N.Y.)},
number = {5091},
pages = {53--58},
pmid = {8418494},
title = {{Mathematics achievement of Chinese, Japanese, and American children: ten years later.}},
volume = {259},
year = {1993}
}
@article{Dunlosky2013,
abstract = {The article discusses the strategies to strengthen students learning. It examines the effectiveness of the ten learning strategies which include practice testing, distributed practice and elaborative interrogation. It states that these strategies can enhance learning, comprehension and achievement of students. It also looks on some less useful strategies including rereading, summarizing and using imagery.},
author = {Dunlosky, John},
file = {:Users/renekizilcec/Documents/Mendeley Desktop/Dunlosky - 2013 - Strengthening the Student Toolbox.pdf:pdf},
issn = {0148432X},
journal = {American Educator},
keywords = {ACADEMIC achievement,COMPREHENSION,IMAGERY (Psychology),LEARNING,LEARNING strategies,READING,STUDENTS},
number = {3},
pages = {12--21},
title = {{Strengthening the Student Toolbox.}},
volume = {37},
year = {2013}
}
@article{Kaiser2001,
abstract = {This experiment tested the hypothesis that stigmatized people attempt to compensate for or overcome the effects of prejudice on social interactions. In an adaptation of Ruggiero and Taylor's minimization of discrimination design, the authors informed 134 women either prior to or after completing a task that there was some chance that a prejudiced man would evaluate them. The women who were forewarned about prejudice compensated for this threat by distancing themselves from traditional feminine stereotypes relative to the women who learned about prejudice only after the experimental task was completed. However, the overall impression created by the women who were forewarned about prejudice suffered in this process. In addition, the authors did not replicate the minimization of discrimination finding. Regardless of when the women learned about prejudice, those who faced certain and possible prejudice were equally likely to attribute failing feedback to discrimination. [References: 34]},
author = {Kaiser, C. R. and Miller, C. T.},

file = {:Users/renekizilcec/Documents/Mendeley Desktop/Kaiser, Miller - 2001 - Reacting to Impending Discrimination Compensation for Prejudice and Attributions to Discrimination.pdf:pdf},
isbn = {0146167201},
issn = {0146-1672},
journal = {Personality and Social Psychology Bulletin},
number = {10},
pages = {1357--1367},
pmid = {399},
title = {{Reacting to Impending Discrimination: Compensation for Prejudice and Attributions to Discrimination}},
volume = {27},
year = {2001}
}
@incollection{Borup2011,
abstract = {Instructors in a blended learning format struggle to find an effective balance between face-to-face instruction that is high in fidelity and online instruction that is high in flexibility. This chapter presents three cases where asynchronous video communication was used to help offer students instruction high in fidelity and flexibility. Although the medium for sharing asynchronous video varied between the three cases, findings indicate that video was a useful tool to improve instructor immediacy and/or social presence with a minimum amount of face-to-face instruction. The instructors in all three cases saw asynchronous video communications as an effective way to communicate with students, and the majority of students responded positively to asynchronous video communications.},
author = {Borup, Jered and Graham, Charles R and Velasquez, Andrea},

file = {:Users/renekizilcec/Documents/Mendeley Desktop/Borup, Graham, Velasquez - 2011 - The Use of Asynchronous Video Communication to Improve Instructor Immediacy and Social Presence in a B.pdf:pdf},
isbn = {9781609604790},
pages = {38--57},
title = {{The Use of Asynchronous Video Communication to Improve Instructor Immediacy and Social Presence in a Blended Learning Environment}},
year = {2011}
}
@article{Dee2014,
abstract = {Abstract: One provocative explanation for the continued persistence of minority achievement gaps involves the performance-dampening anxiety thought to be experienced by minority students in highly evaluative settings (i.e., “stereotype threat”). Recent field-experimental studies suggest that modest, low-cost “buffering” interventions informed by this phenomenon may be highly effective at reducing minority achievement gaps. This field-experimental study evaluates such an intervention in which students complete a self-directed “self affirmation” exercise that encourages them to identify and reflect upon their core personal values. This within-classroom randomized trial was conducted among 2,500 7th and 8th graders from six Philadelphia-area middle schools during the 2008–09 and 2009–10 academic years. Although this study failed to replicate the earlier findings indicating that the affirmation generated large increases in the academic performance of minority students, this treatment did lead to statistically significant improvements in the performance of the minority students in more supportive classroom environments. However, the treatment contrast also reduced the performance of female students in those settings. {\textcopyright} 2015, Copyright {\textcopyright} Taylor {\&} Francis Group, LLC.},
author = {Dee, Thomas S.},

file = {:Users/renekizilcec/Documents/Mendeley Desktop/Dee - 2015 - Social Identity and Achievement Gaps Evidence From an Affirmation Intervention.pdf:pdf},
issn = {1934-5747},
journal = {Journal of Research on Educational Effectiveness},
keywords = {03 june 2015,08,1072954 registered,22,at,by,england and wales registered,informa ltd registered in,number,on,publisher,routledge,s article was downloaded,university of pennsylvania},
month = {apr},
number = {2},
pages = {149--168},
title = {{Social Identity and Achievement Gaps: Evidence From an Affirmation Intervention}},

volume = {8},
year = {2015}
}
@article{Tu2000,
author = {Tu, Chih-Hsiung},

file = {:Users/renekizilcec/Documents/Mendeley Desktop/Tu - 2000 - Online learning migration from social learning theory to social presence theory in a CMC environment.pdf:pdf},
issn = {10848045},
journal = {Journal of Network and Computer Applications},
keywords = {social learning theory,social presence},
mendeley-tags = {social learning theory,social presence},
month = {jan},
number = {1},
pages = {27--37},
title = {{Online learning migration: from social learning theory to social presence theory in a CMC environment}},

volume = {23},
year = {2000}
}
@article{DeBoer2011,
author = {de Boer, Jelle and a.M. Kommers, Piet and de Brock, Bert},

file = {:Users/renekizilcec/Documents/Mendeley Desktop/de Boer, Kommers, de Brock - 2011 - Using learning styles and viewing styles in streaming video.pdf:pdf},
issn = {03601315},
journal = {Computers {\&} Education},
month = {apr},
number = {3},
pages = {727--735},
publisher = {Elsevier Ltd},
title = {{Using learning styles and viewing styles in streaming video}},

volume = {56},
year = {2011}
}
@article{Blascovich2002,
author = {Blascovich, Jim and Loomis, Jack and Beall, Andrew C. and Swinth, Kimberly R. and Hoyt, Crystal L. and Bailenson, Jeremy N.},

file = {:Users/renekizilcec/Documents/Mendeley Desktop/Blascovich et al. - 2002 - Immersive Virtual Environment Technology as a Methodological Tool for Social Psychology.pdf:pdf},
issn = {1047-840X},
journal = {Psychological Inquiry},
month = {apr},
number = {2},
pages = {103--124},
title = {{TARGET ARTICLE: Immersive Virtual Environment Technology as a Methodological Tool for Social Psychology}},

volume = {13},
year = {2002}
}
@incollection{Bailenson2010,
address = {London},
author = {Bailenson, Jeremy N. and Segovia, Kathryn Y},
booktitle = {Online Worlds: Convergence of the Real and the Virtual},
chapter = {14},

editor = {Bainbridge, William Sims},
file = {:Users/renekizilcec/Documents/Mendeley Desktop/Bailenson, Segovia - 2010 - Virtual Doppelgangers Psychological Effects of Avatars Who Ignore Their Owners.pdf:pdf},
isbn = {978-1-84882-824-7},
keywords = {Virtual Reality},
mendeley-tags = {Virtual Reality},
pages = {175--186},
publisher = {Springer},
series = {Human-Computer Interaction Series},
title = {{Virtual Doppelgangers: Psychological Effects of Avatars Who Ignore Their Owners}},

year = {2010}
}
@techreport{Coleman1966,
address = {Washington, D.C.},
author = {Coleman, J. S. and Campbell, E. Q. and Hobson, C. J. and McPartland, J. and Mood, A. M. and Weinfeld, F. D. and York, R.},
institution = {U.S. Department of Health, Education and Welfare},
title = {{Equality of educational opportunity}},
year = {1966}
}
@article{McGregor2000,
author = {McGregor, P. K. and Peake, T. M.},

file = {:Users/renekizilcec/Documents/Mendeley Desktop/McGregor, Peake - 2000 - Communication networks social environments for receiving and signalling behaviour.pdf:pdf},
isbn = {4535321299},
issn = {0873-9749},
journal = {Acta ethologica},
keywords = {and one,audiences,communication,communication deal with a,dyad of one signaller,eavesdropping,for example,information,is ignored,network,theoretical considerations of},
month = {may},
number = {2},
pages = {71--81},
title = {{Communication networks: social environments for receiving and signalling behaviour}},

volume = {2},
year = {2000}
}
@article{Martens2006,
abstract = {The present studies were designed to investigate the effects of self-affirmation on the performance of women under stereotype threat. In Study 1, women performed worse on a difficult math test when it was described as diagnostic of math intelligence (stereotype threat condition) than in a non-diagnostic control condition. However, when women under stereotype threat affirmed a valued attribute, they performed at levels comparable to men and to women in the no-threat control condition. In Study 2, men and women worked on a spatial rotation test and were told that women were stereotyped as inferior on such tasks. Approximately half the women and men self-affirmed before beginning the test. Self-affirmation improved the performance of women under threat, but did not affect men's performance. ?? 2005 Elsevier Inc. All rights reserved.},
author = {Martens, Andy and Johns, Michael and Greenberg, Jeff and Schimel, Jeff},

file = {:Users/renekizilcec/Documents/Mendeley Desktop/Martens et al. - 2006 - Combating stereotype threat The effect of self-affirmation on women's intellectual performance.pdf:pdf},
isbn = {00221031},
issn = {00221031},
journal = {Journal of Experimental Social Psychology},
keywords = {Math,Self-affirmation,Spatial rotation,Stereotype threat},
number = {2},
pages = {236--243},
pmid = {20799},
title = {{Combating stereotype threat: The effect of self-affirmation on women's intellectual performance}},
volume = {42},
year = {2006}
}
@article{Mayer1998,
author = {Mayer, Richard E. and Moreno, Roxana},

file = {:Users/renekizilcec/Documents/Mendeley Desktop/Mayer, Moreno - 1998 - A split-attention effect in multimedia learning Evidence for dual processing systems in working memory.pdf:pdf},
issn = {0022-0663},
journal = {Journal of Educational Psychology},
number = {2},
pages = {312--320},
title = {{A split-attention effect in multimedia learning: Evidence for dual processing systems in working memory.}},

volume = {90},
year = {1998}
}
@article{Gholami2013,
abstract = {The study examined whether a dietary planning intervention would help increase fruit consumption among Iranian women focusing on self-regulatory mechanisms in behavior change. We conducted a randomized controlled trial to compare a planning intervention with a control condition in 165 Iranian women (aged 17-48years). Dependent variable was fruit intake, and dietary planning served as the mediator. After baseline assessment (T1) the intervention group received a leaflet on fruit consumption with a planning sheet. Changes were assessed at 3-weeks (T2) and at 3-months follow-ups (T3). Findings showed that the dietary planning intervention led to an increase in fruit intake. Age moderated this mediation. Changes in dietary planning mediated between intervention and fruit consumption in middle aged women. Dietary planning seems to play a role in the mechanism that facilitates fruit intake among Iranian women. This mediation by planning was found in middle aged women (30-48 years old), but not in young adult women (17-29 years old).},
author = {Gholami, Maryam and Lange, Daniela and Luszczynska, Aleksandra and Knoll, Nina and Schwarzer, Ralf},

file = {:Users/renekizilcec/Documents/Mendeley Desktop/Gholami et al. - 2013 - A dietary planning intervention increases fruit consumption in Iranian women.pdf:pdf},
issn = {1095-8304},
journal = {Appetite},
keywords = {Adolescent,Adult,Choice Behavior,Diet,Diet: psychology,Female,Food Habits,Food Habits: psychology,Fruit,Humans,Intervention Studies,Questionnaires,Socioeconomic Factors,Young Adult},
month = {apr},
pages = {1--6},
pmid = {23266280},
title = {{A dietary planning intervention increases fruit consumption in Iranian women.}},

volume = {63},
year = {2013}
}
@incollection{Yamaguchi1994,
address = {Thousand Oaks, CA},
author = {Yamaguchi, Susumu},
booktitle = {Individualism and collectivism: Theory, method, and applications.},
editor = {Kim, U. E. and Triandis, H. C. and K{\^{a}}ğit{\c{c}}ibaşi, {\c{C}}. E. and Choi, S. C. E. and Yoon, G. E.},
publisher = {SAGE},
title = {{Collectivism among the Japanese: A perspective from the self.}},
year = {1994}
}
@article{Mahoney1997,
author = {Mahoney, JL and Cairns, RB},
file = {:Users/renekizilcec/Documents/Mendeley Desktop/Mahoney, Cairns - 1997 - Do Extracurricular Activities Protect Against Early School Dropout.pdf:pdf},
journal = {Developmental Psychology},
number = {2},
pages = {241--253},
title = {{Do Extracurricular Activities Protect Against Early School Dropout?}},

volume = {33},
year = {1997}
}
@article{Nguyen2008,
abstract = {A meta-analysis of stereotype threat effects was conducted and an overall mean effect size of |.26| was found, but true moderator effects existed. A series of hierarchical moderator analyses evidenced differential effects of race- versus gender-based stereotypes. Women experienced smaller performance decrements than did minorities when tests were difficult: mean ds = |.36| and |.43|, respectively. For women, subtle threat-activating cues produced the largest effect, followed by blatant and moderately explicit cues: ds = |.24|, |.18|, and |.17|, respectively; explicit threat-removal strategies were more effective in reducing stereotype threat effects than subtle ones: ds = |.14| and |.33|, respectively. For minorities, moderately explicit stereotype threat-activating cues produced the largest effect, followed by blatant and subtle cues: ds = |.64|, |.41|, and |.22|, respectively; explicit removal strategies enhanced stereotype threat effects compared with subtle strategies: ds = |.80| and |.34|, respectively. In addition, stereotype threat affected moderately math-identified women more severely than highly math-identified women: ds = |.52| and |.29|, respectively; low math-identified women suffered the least from stereotype threat: d= |.11|. Theoretical and practical implications of these findings are discussed.},
author = {Nguyen, Hannah-Hanh D and Ryan, Ann Marie},

file = {:Users/renekizilcec/Documents/Mendeley Desktop/Nguyen, Ryan - 2008 - Does stereotype threat affect test performance of minorities and women A meta-analysis of experimental evidence.pdf:pdf},
isbn = {0021-9010},
issn = {0021-9010},
journal = {The Journal of applied psychology},
keywords = {1995,cognitive ability test performance,gender gap in math,meta-analysis,performance,racial gap in test,research literature on stereotype,s,scores,seminal experiments,since steele and aronson,stereotype threat effects,the,threat effects on test},
number = {6},
pages = {1314--1334},
pmid = {19025250},
title = {{Does stereotype threat affect test performance of minorities and women? A meta-analysis of experimental evidence.}},
volume = {93},
year = {2008}
}
@article{Triandis1989,
abstract = {Three aspects of the self (private, public, collective) with different probabilities in different kinds of social environments were sampled. Three dimensions of cultural variation (individualism-collectivism, tightness-looseness, cultural complexity) are discussed in relation to the sampling of these three aspects of the self. The more complex the culture, the more frequent the sampling of the public and private self and the less frequent the sampling of the collective self. The more individualistic the culture, the more frequent the sampling of the private self and the less frequent the sampling of the collective self. Collectivism, external threat, competition with outgroups, and common fate increase the sampling of the collective self. Cultural homogeneity results in tightness and in the sampling of the collective self. The article outlines theoretical links among aspects of the environment, child-rearing patterns, and cultural patterns, which are linked to differential sampling of aspects of the self. Such sampling has implications for social behavior. Empirical investigations of some of these links are reviewed., Copyright 1989 by the American Psychological Association, Inc.},
author = {Triandis, Harry C},

file = {:Users/renekizilcec/Documents/Mendeley Desktop/Triandis - 1989 - The Self and Social Behavior in Differing Cultural Contexts.pdf:pdf},
isbn = {0033-295X$\backslash$r1939-1471},
issn = {0033-295X},
journal = {Psychological Review July},
number = {3},
pages = {506--520},
pmid = {168},
title = {{The Self and Social Behavior in Differing Cultural Contexts}},
volume = {96},
year = {1989}
}
@article{Corritore2003,
abstract = {Trust is emerging as a key element of success in the on-line environment. Although considerable research on trust in the offline world has been performed, to date empirical study of on-line trust has been limited. This paper examines on-line trust, specifically trust between people and informational or transactional websites. It begins by analysing the definitions of trust in previous offline and on-line research. The relevant dimensions of trust for an on-line context are identified, and a definition of trust between people and informational or transactional websites is presented. We then turn to an examination of the causes of on-line trust. Relevant findings in the human-computer interaction literature are identified. A model of on-line trust between users and websites is presented. The model identifies three perceptual factors that impact on-line trust: perception of credibility, ease of use and risk. The model is discussed in detail and suggestions for the future applications of the model are presented.},
author = {Corritore, Cynthia L. and Kracher, Beverly and Wiedenbeck, Susan},

file = {:Users/renekizilcec/Documents/Mendeley Desktop/Corritore, Kracher, Wiedenbeck - 2003 - On-line trust Concepts, evolving themes, a model.pdf:pdf},
isbn = {1071-5819},
issn = {10715819},
journal = {International Journal of Human Computer Studies},
keywords = {Credibility,Ease of use,Internet trust,On-line trust,Risk,Trust,User trust,Website trust},
number = {6},
pages = {737--758},
title = {{On-line trust: Concepts, evolving themes, a model}},
volume = {58},
year = {2003}
}
@article{Calvo2015,
author = {Calvo, Rafael A and D'Mello, Sidney},

file = {:Users/renekizilcec/Documents/Mendeley Desktop/Calvo, D'Mello - 2010 - Affect Detection An Interdisciplinary Review of Models, Methods, and Their Applications.pdf:pdf},
issn = {1949-3045},
journal = {IEEE Transactions on Affective Computing},
month = {jan},
number = {1},
pages = {18--37},
title = {{Affect Detection: An Interdisciplinary Review of Models, Methods, and Their Applications}},

volume = {1},
year = {2010}
}
@article{Pea2012,
abstract = {An online survey of 3,461 North American girls ages 8-12 conducted in the summer of 2010 through Discovery Girls magazine examined the relationships between social well-being and young girls' media use--including video, video games, music listening, reading/homework, e-mailing/posting on social media sites, texting/instant messaging, and talking on phones/video chatting--and face-to-face communication. This study introduced both a more granular measure of media multitasking and a new comparative measure of media use versus time spent in face-to-face communication. Regression analyses indicated that negative social well-being was positively associated with levels of uses of media that are centrally about interpersonal interaction (e.g., phone, online communication) as well as uses of media that are not (e.g., video, music, and reading). Video use was particularly strongly associated with negative social well-being indicators. Media multitasking was also associated with negative social indicators. Conversely, face-to-face communication was strongly associated with positive social well-being. Cell phone ownership and having a television or computer in one's room had little direct association with children's socioemotional well-being. We hypothesize possible causes for these relationships, call for research designs to address causality, and outline possible implications of such findings for the social well-being of younger adolescents.},
author = {Pea, Roy and Nass, Clifford and Meheula, Lyn and Rance, Marcus and Kumar, Aman and Bamford, Holden and Nass, Matthew and Simha, Aneesh and Stillerman, Benjamin and Yang, Steven and Zhou, Michael},

file = {:Users/renekizilcec/Documents/Mendeley Desktop/Pea et al. - 2012 - Media use, face-to-face communication, media multitasking, and social well-being among 8- to 12-year-old girls.pdf:pdf},
issn = {1939-0599},
journal = {Developmental psychology},
keywords = {Child,Child Behavior,Child Behavior: psychology,Communication,Electronic Mail,Emotions,Female,Humans,Interpersonal Relations,Predictive Value of Tests,Regression Analysis,Sex Factors,Sleep,Social Media,Video Recording},
month = {mar},
number = {2},
pages = {327--36},
pmid = {22268607},
title = {{Media use, face-to-face communication, media multitasking, and social well-being among 8- to 12-year-old girls.}},

volume = {48},
year = {2012}
}
@article{Reinecke2014,
abstract = {Website aesthetics have been recognized as an influential moderator of people's behavior and perception. However, what users perceive as "good design" is subject to individual preferences, questioning the feasibility of universal design guidelines. To better understand how people's visual preferences differ, we collected 2.4 million ratings of the visual appeal of websites from nearly 40 thousand participants of diverse backgrounds. We address several gaps in the knowledge about design preferences of previously understudied groups. Among other findings, our results show that the level of colorfulness and visual complexity at which visual appeal is highest strongly varies: Females, for example, liked colorful websites more than males. A high education level generally lowers this preference for colorfulness. Russians preferred a lower visual complexity, and Macedonians liked highly colorful designs more than any other country in our dataset. We contribute a computational model and estimates of peak appeal that can be used to support rapid evaluations of website design prototypes for specific target groups.},
author = {Reinecke, Katharina and Arbor, Ann and Gajos, Krzysztof Z},

file = {:Users/renekizilcec/Documents/Mendeley Desktop/Reinecke, Arbor, Gajos - 2014 - Quantifying Visual Preferences Around the World.pdf:pdf},
isbn = {9781450324731},
journal = {Chi},
pages = {11--20},
title = {{Quantifying Visual Preferences Around the World}},
year = {2014}
}
@inproceedings{Dillenbourg2002,
address = {Rhodes, Greece},
annote = {2/3 say collaborative better than alone

studies on group properties- too many parameters

rich interactions matter

encourage them with structuring or regulating},
author = {Dillenbourg, Pierre and Schneider, Daniel and Synteta, Paraskevi},
booktitle = {3rd Hellenic Conference "Information {\&} Communication Technologies in Education"},
editor = {Dimitracopoulou, A.},
file = {:Users/renekizilcec/Documents/Mendeley Desktop/Dillenbourg, Schneider, Synteta - 2002 - Virtual Learning Environments.pdf:pdf},
keywords = {as,does a,educational internet,however,in a very broad,including for instance web,learning environment,many fashionable words,no,refer to any educational,sites,some authors use it,virtual communities,virtual learning environment,virtual learning environments,way,web site,what is a virtual},
pages = {3--18},
title = {{Virtual Learning Environments}},
year = {2002}
}

@book{Ogbu1978,
address = {San Diego, CA},
author = {Ogbu, J. U.},
publisher = {Academic Press},
title = {{Minority Education and Caste: The American System in Cross-Cultural Perspective}},
year = {1978}
}
@article{Major2002,
abstract = {Examines the cognitive and emotional implications of the predicament of being a potential target of prejudice. Topics discussed in the chapter include that following: theoretical perspectives on exposure to discrimination, attributions to prejudice, theoretical perspectives of perceiving and attributing outcomes to discrimination, empirical evidence of perceiving and making attributions to discrimination, a moderator approach, and psychological consequences of attributing outcomes to discrimination.},
author = {Major, Brenda and Quinton, W J and McCoy, S K},

file = {:Users/renekizilcec/Documents/Mendeley Desktop/Major, Quinton, McCoy - 2002 - Antecedents and consequences of attributions to discrimination Theoretical and empirical advances.pdf:pdf},
isbn = {0-12-015234-7 (Hardcover)},
issn = {00652601},
journal = {Advances in Experimental Social Psychology},
pages = {251--330},
pmid = {16791},
title = {{Antecedents and consequences of attributions to discrimination: Theoretical and empirical advances}},
volume = {34},
year = {2002}
}
@article{Pinel1999,
abstract = {Whereas past researchers have treated targets of stereotypes as though they have uniform reactions to their stereotyped status (e.g., J. Crocker {\&} B. Major, 1989; C. M. Steele {\&} J. Aronson, 1995), it is proposed here that targets differ in the extent to which they expect to be stereotyped by others (i.e., stigma consciousness). Six studies, 5 of which validate the stigma-consciousness questionnaire (SCQ), are presented. The results suggest that the SCQ is a reliable and valid instrument for detecting differences in stigma consciousness. In addition, scores on the SCQ predict perceptions of discrimination and the ability to generate convincing examples of such discrimination. The final study highlights a behavioral consequence of stigma consciousness: the tendency for people high in stigma consciousness to forgo opportunities to invalidate stereotypes about their group. The relation of stigma consciousness to past research on targets of stereotypes is considered as is the issue of how stigma consciousness may encourage continued stereotyping.},
author = {Pinel, Elizabeth C},

file = {:Users/renekizilcec/Documents/Mendeley Desktop/Pinel - 1999 - Stigma consciousness The psychological legacy of social stereotypes.pdf:pdf},
isbn = {0022-3514},
issn = {0022-3514},
journal = {Journal of Personality and Social Psychology},
number = {1},
pages = {114--128},
pmid = {9972557},
title = {{Stigma consciousness: The psychological legacy of social stereotypes}},
volume = {76},
year = {1999}
}
@article{Brady2016,
author = {Brady, Shannon T and Reeves, Stephanie L and Garcia, Julio and Purdie-Vaughns, Valerie and Cook, Jonathan E and Taborsky-Barba, Suzanne and Tomasetti, Sarah and Davis, Eden M and Cohen, Geoffrey L},

file = {:Users/renekizilcec/Documents/Mendeley Desktop/Brady et al. - 2016 - The psychology of the affirmed learner Spontaneous self-affirmation in the face of stress.pdf:pdf},
issn = {1939-2176},
journal = {Journal of Educational Psychology},
keywords = {10,1037,academic achievement,doi,dx,edu0000091,how to sustain motivation,http,in psychology and education,is a classic question,motivation,org,over time and in,psychological intervention,self-affirmation,supp,supplemental materials,the difference,the face of adversity,threat},
number = {3},
pages = {353--373},
title = {{The psychology of the affirmed learner: Spontaneous self-affirmation in the face of stress.}},

volume = {108},
year = {2016}
}
@article{Verplanken1999,
author = {Verplanken, B and Faes, Suzanne},
file = {:Users/renekizilcec/Documents/Mendeley Desktop/Verplanken, Faes - 1999 - Good intentions, bad habits, and effects of forming implementation intentions on healthy eating.pdf:pdf},
journal = {European Journal of Social Psychology},
pages = {591--604},
title = {{Good intentions, bad habits, and effects of forming implementation intentions on healthy eating}},

volume = {29},
year = {1999}
}
@book{Delpit2013,
author = {Delpit, Lisa},
publisher = {The New Press},
title = {{Other People's Children: Cultural Conflict in the Classroom}},
year = {2013}
}
@unpublished{Kulkarni2012,
author = {Kulkarni, Chinmay and Wei, Koh Pang and Le, Huy and Chia, Daniel and Papadopoulos, Kathryn and Koller, Daphne and Klemmer, Scott R},
file = {:Users/renekizilcec/Documents/Mendeley Desktop/Kulkarni et al. - 2012 - Scaling self and peer assessment to the global design classroom.pdf:pdf},
title = {{Scaling self and peer assessment to the global design classroom}},
year = {2012}
}
@article{Oakley2016,
abstract = {Learning How to Learn, a MOOC from UC San Diego, is one of Coursera's most successful offerings; in its first year, nearly one million learners enrolled in the course. As a result of its high student satisfaction levels (4.55 on a 5-point Likert scale) and the persistence of strong student interest in the course, it is worth examining the course's dynamics more closely in an effort to tease out its sources of satisfaction and popularity. For this paper, we used students' responses to an open-ended question to develop a list of potentially important " stickiness " features. A subset of students enrolled in the third session of Learning How to Learn then rated their overall satisfaction with the course and the extent to which each feature contributed to their persistence in the course. Three primary factors suggested by a factor analysis of stickiness items correlated most highly with course satisfaction: Instructor Quality, Conceptual Clarity/Importance, and Format. A description of the course creation process explains how these factors were achieved through the use of metaphor and analogy, instructor interactions with the graphics, the use of motion to maintain students' attention, tight scripting, a relaxed presentation demeanor, volunteer TA support, and relevant yet occasionally humorous quizzes.},
author = {Oakley, Barbara and Poole, Debra and Nestor, Maryanne},
file = {:Users/renekizilcec/Documents/Mendeley Desktop/Oakley, Poole, Nestor - 2016 - Creating a Sticky MOOC.pdf:pdf},
issn = {10928235},
journal = {Online Learning},
number = {1},
pages = {1--12},
title = {{Creating a Sticky MOOC}},
volume = {20},
year = {2016}
}
@article{Marcus2000,
abstract = {This paper introduces dimensions of culture, as ana- lyzed by Geert Hofstede in his classic study of cultures in organizations, and considers how they might affect user- interface designs. Examples from the Web illustrate the cultural dimensions.},
archivePrefix = {arXiv},
arxivId = {arXiv:1011.1669v3},
author = {Marcus, Aaron and Gould, Emilie West},

eprint = {arXiv:1011.1669v3},
file = {:Users/renekizilcec/Documents/Mendeley Desktop/Marcus, Gould - 2000 - Crosscurrents cultural dimensions and global Web user-interface design.pdf:pdf},
isbn = {1072-5520},
issn = {10725520},
journal = {Interactions},
number = {4},
pages = {32--46},
pmid = {25246403},
title = {{Crosscurrents: cultural dimensions and global Web user-interface design}},
volume = {7},
year = {2000}
}
@article{Sweller1998,
author = {Sweller, John and Merrienboer, Jeroen J G Van and Paas, Fred G W C},

file = {:Users/renekizilcec/Documents/Mendeley Desktop/Sweller, Merrienboer, Paas - 1998 - Cognitive Architecture and Instructional Design.pdf:pdf},
journal = {Educational Psychology Review},
keywords = {cognition,instructional design,learning,problem solving},
number = {3},
pages = {251--296},
title = {{Cognitive Architecture and Instructional Design}},
volume = {10},
year = {1998}
}
@article{DanMyers2014,
abstract = {The willingness of individuals to trust each other is fundamental to economic and political life. In this paper we investigate the affective basis of trust. We explore whether and how manipulations of emotion influence behavior in the trust game. We also provide the first clear evaluation of a common method for manipulating emotions, the Autobiographical Emotional Memory Task (AEMT), to see how well it performs on different emotions as well as its ability to target specific emotions. Our findings suggest that negative emotions can decrease trust, but only if those negative emotions produce low certainty appraisals. Anxiety, a low certainty emotion, has a negative impact on trust while Anger and Guilt, two emotions that differ in their control-appraisals but induce the same high level of certainty, appear to have no clear effect on trusting behavior. We also find that the AEMT is ineffective with positive emotions and is not nearly as targeted as previous studies assume. To rectify this later problem we conduct mediation analyses to evaluate the influence of AEMT on trust via the targeted emotion. Our estimation strategy is the first to properly conduct mediation analysis for an outcome variable that is censored.},
author = {Johns, Michael and Inzlicht, Michael and Schmader, Toni},

file = {:Users/renekizilcec/Documents/Mendeley Desktop/Johns, Inzlicht, Schmader - 2008 - Stereotype threat and executive resource depletion Examining the influence of emotion regulation.pdf:pdf},
isbn = {9781621005001},
issn = {1939-2222},
journal = {Journal of Experimental Psychology: General},
keywords = {1989,about the experience of,college students,emotion regulation,executive function,faced by african american,in discussing the challenges,offered the following observation,racial identity in academic,shelby steele,stereotype threat},
number = {4},
pages = {691--705},
pmid = {18999361},
title = {{Stereotype threat and executive resource depletion: Examining the influence of emotion regulation.}},

volume = {137},
year = {2008}
}
@article{Mendoza-Denton2009,
abstract = {As prejudice becomes more subtle in its manifestations, members of stigmatized groups must often contend with the ambiguity of not knowing whether others are biased against them. In this study, we tested whether explicitly communicated gender prejudice would facilitate women's performance on a difficult task compared to contexts where such discrimination might be possible but is not explicitly communicated. The findings revealed that the task performance of women who are chronically concerned about gender discrimination suffered when a male interviewer's gender attitudes were ambiguous, relative to when his attitudes were either explicitly chauvinistic or explicitly egalitarian. As expected, the performance of women low in discrimination concerns was not affected by the experimental manipulation. The findings are discussed in light of growing evidence for the ironic effects of prejudice for the targets of stigma. ?? 2008 Elsevier Inc. All rights reserved.},
author = {Mendoza-Denton, Rodolfo and Shaw-Taylor, Lindsay and Chen, Serena and Chang, Eunice},

file = {:Users/renekizilcec/Documents/Mendeley Desktop/Mendoza-Denton et al. - 2009 - Ironic effects of explicit gender prejudice on women's test performance.pdf:pdf},
issn = {00221031},
journal = {Journal of Experimental Social Psychology},
keywords = {Achievement,Discrimination,Gender,Prejudice,Sexism,Stigma,Test performance},
number = {1},
pages = {275--278},
publisher = {Elsevier Inc.},
title = {{Ironic effects of explicit gender prejudice on women's test performance}},

volume = {45},
year = {2009}
}
@incollection{Rheingold1993,
address = {Reading, MA},
author = {Rheingold, Howard},
booktitle = {The Virtual Community: Homesteading On The Electronic Fronier},
file = {:Users/renekizilcec/Documents/Mendeley Desktop/Rheingold - 1993 - A Slice of Life in my Virtual Community.pdf:pdf},
publisher = {Addison-Wesley},
title = {{A Slice of Life in my Virtual Community}},
year = {1993}
}
@article{Achtziger2008,
abstract = {Forming an implementation intention or "if-then plan" promotes the attainment of different types of goals (Gollwitzer, 1999; Gollwitzer {\&} Sheeran, 2006). So far, research on implementation intentions has focused on the initiation of goal striving, whereas the issue of shielding of ongoing goal striving has been largely neglected. In two field experiments concerned with dieting (Study 1) and athletic goals (Study 2), goal shielding was supported by implementation intentions geared at controlling potentially interfering inner states (i.e., cravings for junk food in Study 1, and disruptive thoughts, feelings, and physiological states in Study 2). In both experiments, forming if-then plans enhanced the rate of goal attainment. Thus, implementation intention formation can be used to promote the realization of desired outcomes not only by facilitating getting started with goal striving but also by preventing goal striving from straying off course.},
author = {Achtziger, Anja and Gollwitzer, Peter M. and Sheeran, Paschal},

file = {:Users/renekizilcec/Documents/Mendeley Desktop/Achtziger, Gollwitzer, Sheeran - 2008 - Implementation intentions and shielding goal striving from unwanted thoughts and feelings.pdf:pdf},
issn = {0146-1672},
journal = {Personality {\&} social psychology bulletin},
keywords = {Achievement,Adult,Affect,Female,Goals,Humans,Intention,Male,Questionnaires,Self Efficacy},
month = {mar},
number = {3},
pages = {381--93},
pmid = {18272806},
title = {{Implementation intentions and shielding goal striving from unwanted thoughts and feelings.}},

volume = {34},
year = {2008}
}
@book{Schunk1994,
author = {Schunk, Dale H. and Zimmerman, Barry J.},
publisher = {Lawrence Erlbaum Associates, Inc},
title = {{Self-regulation of learning and performance: Issues and educational applications}},
year = {1994}
}
@article{Johns2005a,
author = {Johns, Michael and Schmader, Toni and Martens, Andy},

file = {:Users/renekizilcec/Documents/Mendeley Desktop/Johns, Schmader, Martens - 2005 - Knowing Is Half the Battle Women's Math Performance.pdf:pdf},
issn = {09567976},
journal = {Psychological Science},
number = {3},
pages = {175--179},
title = {{Knowing Is Half the Battle Women's Math Performance}},
volume = {16},
year = {2005}
}
@techreport{PewResearchCenter2015,
author = {{Pew Research Center}},
file = {:Users/renekizilcec/Documents/Mendeley Desktop/Pew Research Center - 2015 - Internet Seen as Positive Influence on Education but Negative on Morality in Emerging and Developing Nation.pdf:pdf},
institution = {Pew Research Center},
title = {{Internet Seen as Positive Influence on Education but Negative on Morality in Emerging and Developing Nations}},
year = {2015}
}
@article{Harackiewicz2014,
abstract = {Many students start college intending to pursue a career in the biosciences, but too many abandon this goal because they struggle in introductory biology. Interventions have been developed to close achievement gaps for underrepresented minority students and women, but no prior research has attempted to close the gap for 1st-generation students, a population that accounts for nearly a 5th of college students. We report a values affirmation intervention conducted with 798 U.S. students (154 first-generation) in an introductory biology course for majors. For 1st-generation students, values affirmation significantly improved final course grades and retention in the 2nd course in the biology sequence, as well as overall grade point average for the semester. This brief intervention narrowed the achievement gap between 1st-generation and continuing-generation students for course grades by 50{\%} and increased retention in a critical gateway course by 20{\%}. Our results suggest that educators can expand the pipeline for 1st-generation students to continue studying in the biosciences with psychological interventions. (PsycINFO Database Record (c) 2013 APA, all rights reserved) (journal abstract)},
author = {Harackiewicz, Judith M and Canning, Elizabeth A and Tibbetts, Yoi and Giffen, Cynthia J and Blair, Seth S and Rouse, Douglas I. and Hyde, Janet S},

file = {:Users/renekizilcec/Documents/Mendeley Desktop/Harackiewicz et al. - 2014 - Closing the social class achievement gap for first-generation students in undergraduate biology.pdf:pdf},
isbn = {1939-2176(Electronic);0022-0663(Print)},
issn = {1939-2176},
journal = {Journal of Educational Psychology},
keywords = {biology education,first-generation college students,motiva-,motivation,tional interventions,values affirmation},
number = {2},
pages = {375--389},
pmid = {25049437},
title = {{Closing the social class achievement gap for first-generation students in undergraduate biology.}},

volume = {106},
year = {2014}
}
@article{Zimbardo1969,
abstract = {While psychologists "were demonstrating in the laboratory the remarkably fine degree of control which man had at his disposal, all hell was breaking loose outside in the real world." Recent evidence regarding self-destruction, the destruction of others, riots, mob violence, the diminution in the value of life, and the loss of control of behavior is presented. Research evidence relating anonymity to aggression, car smashing, vandalism, and other violent acts is also presented. The "releaser cues" required to initiate destructive vandalism in various cities such as New York and Palo Alto are compared. Anonymity, deindividuation, dehumanization, and control (or the lack of it) are the key words. "In the eternal struggle between order and chaos, we openly hope for individuation to triumph, but secretly plot mutiny with the forces within, drawn by the irresistible lure of deindividuation." (26 ref.) (PsycINFO Database Record (c) 2016 APA, all rights reserved)},
author = {Zimbardo, Philip G.},
journal = {Nebraska Symposium on Motivation},
pages = {237--307},
title = {{The human choice: Individuation, reason, and order versus deindividuation, impulse, and chaos}},
volume = {17},
year = {1969}
}
@article{Mayer2003a,
author = {Mayer, Richard E. and Dow, Gayle T. and Mayer, Sarah},

file = {:Users/renekizilcec/Documents/Mendeley Desktop/Mayer, Dow, Mayer - 2003 - Multimedia Learning in an Interactive Self-Explaining Environment What Works in the Design of Agent-Based Mic.pdf:pdf},
issn = {0022-0663},
journal = {Journal of Educational Psychology},
number = {4},
pages = {806--812},
title = {{Multimedia Learning in an Interactive Self-Explaining Environment: What Works in the Design of Agent-Based Microworlds?}},

volume = {95},
year = {2003}
}
@article{Weiser1991,
author = {Weiser, Mark},
file = {:Users/renekizilcec/Documents/Mendeley Desktop/Weiser - 1991 - The computer for the twenty-first century.pdf:pdf},
journal = {Scientific American},
keywords = {Thinking Dimensionally},
mendeley-tags = {Thinking Dimensionally},
month = {sep},
pages = {94--100},
title = {{The computer for the twenty-first century}},
year = {1991}
}
@article{Stahl2006,
author = {Stahl, Gerry and Hesse, Friedrich},

file = {:Users/renekizilcec/Documents/Mendeley Desktop/Stahl, Hesse - 2006 - Social practices of computer-supported collaborative learning.pdf:pdf},
issn = {1556-1607},
journal = {International Journal of Computer-Supported Collaborative Learning},
month = {nov},
number = {4},
pages = {409--412},
title = {{Social practices of computer-supported collaborative learning}},

volume = {1},
year = {2006}
}
@article{Sarker2004a,
author = {Sarker, Suprateek and Sahay, Sundeep},

file = {:Users/renekizilcec/Documents/Mendeley Desktop/Sarker, Sahay - 2004 - Implications of space and time for distributed work an interpretive study of US–Norwegian systems development t.pdf:pdf},
issn = {0960-085X},
journal = {European Journal of Information Systems},
month = {mar},
number = {1},
pages = {3--20},
title = {{Implications of space and time for distributed work: an interpretive study of US–Norwegian systems development teams}},

volume = {13},
year = {2004}
}
@article{Trotschel2007,
author = {Tr{\"{o}}tschel, Roman and Gollwitzer, Peter M.},

file = {:Users/renekizilcec/Documents/Mendeley Desktop/Tr{\"{o}}tschel, Gollwitzer - 2007 - Implementation intentions and the willful pursuit of prosocial goals in negotiations.pdf:pdf},
issn = {00221031},
journal = {Journal of Experimental Social Psychology},
keywords = {cognitive barriers,cooperation,negotiation,self regulation,social values},
month = {jul},
number = {4},
pages = {579--598},
title = {{Implementation intentions and the willful pursuit of prosocial goals in negotiations}},

volume = {43},
year = {2007}
}
@article{Kappes2012a,
abstract = {Mentally contrasting a desired future with impeding reality promotes goal pursuit when expectations of success are high and curbs goal pursuit when expectations of success are low. Four studies tested whether mental contrasting affects responses to goal-relevant negative feedback. Mental contrasting promoted the processing of negative feedback (Studies 1 and 2), which in turn helped participants to form plans beneficial for goal pursuit (Study 2). Mental contrasting also protected the self-view of competence against negative feedback (Study 3) and facilitated beneficial attributions for negative feedback (Study 4). All effects occurred in line with expectations of success. These results suggest that mental contrasting regulates effective responses to negative feedback by bringing goal pursuit in line with expectations of success.},
author = {Kappes, Andreas and Oettingen, Gabriele and Pak, Hyeonju},

file = {:Users/renekizilcec/Documents/Mendeley Desktop/Kappes, Oettingen, Pak - 2012 - Mental contrasting and the self-regulation of responding to negative feedback.pdf:pdf},
issn = {1552-7433},
journal = {Personality {\&} social psychology bulletin},
keywords = {Achievement,Adult,Feedback,Female,Goals,Humans,Internal-External Control,Male,Motivation,Psychological Theory,Self Concept,Social Control, Informal,Young Adult},
month = {jul},
number = {7},
pages = {845--57},
pmid = {22645162},
title = {{Mental contrasting and the self-regulation of responding to negative feedback.}},

volume = {38},
year = {2012}
}
@article{Rohrer2010,
abstract = {There has been a recent upsurge of interest in exploring how choices of methods and timing of instruction affect the rate and persistence of learning. The authors review three lines of experimentation-all conducted using educationally relevant materials and time intervals-that call into question important aspects of common instructional practices. First, research reveals that testing, although typically used merely as an assessment device, directly potentiates learning and does so more effectively than other modes of study. Second, recent analysis of the temporal dynamics of learning show that learning is most durable when study time is distributed over much greater periods of time than is customary in educational settings. Third, the interleaving of different types of practice problems (which is quite rare in math and science texts) markedly improves learning. The authors conclude by discussing the frequently observed dissociation between people's perceptions of which learning procedures are most effective and which procedures actually promote durable learning.},
author = {Rohrer, Doug and Pashler, Harold},

file = {:Users/renekizilcec/Documents/Mendeley Desktop/Rohrer, Pashler - 2010 - Recent Research on Human Learning Challenges Conventional Instructional Strategies.pdf:pdf},
isbn = {0013-189X},
issn = {1935-102X},
journal = {Educational Researcher},
number = {5},
pages = {406--412},
title = {{Recent Research on Human Learning Challenges Conventional Instructional Strategies}},

volume = {39},
year = {2010}
}
@article{Zhenghao2015,
author = {Zhenghao, Chen and Alcorn, Brandon and Christensen, Gayle and Eriksson, Nicholas and Koller, Daphne and Emanuel, Ezekiel J},
file = {:Users/renekizilcec/Documents/Mendeley Desktop/Zhenghao et al. - 2015 - Who's Benefiting from MOOCs, and Why.pdf:pdf},
journal = {Harvard Business Review},
month = {sep},
title = {{Who's Benefiting from MOOCs, and Why}},
year = {2015}
}
@article{Cheryan2009,
abstract = {People can make decisions to join a group based solely on exposure to that group's physical environment. Four studies demonstrate that the gender difference in interest in computer science is influenced by exposure to environments associated with computer scientists. In Study 1, simply changing the objects in a computer science classroom from those considered stereotypical of computer science (e.g., Star Trek poster, video games) to objects not considered stereotypical of computer science (e.g., nature poster, phone books) was sufficient to boost female undergraduates' interest in computer science to the level of their male peers. Further investigation revealed that the stereotypical broadcast a masculine stereotype that discouraged women's sense of ambient belonging and subsequent interest in the environment (Studies 2, 3, and 4) but had no similar effect on men (Studies 3, 4). This masculine stereotype prevented women's interest from developing even in environments entirely populated by other women (Study 2). Objects can thus come to broadcast stereotypes of a group, which in turn can deter people who do not identify with these stereotypes from joining that group.},
author = {Cheryan, Sapna and Plaut, Victoria C and Davies, Paul G and Steele, Claude M.},

file = {:Users/renekizilcec/Documents/Mendeley Desktop/Cheryan et al. - 2009 - Ambient belonging how stereotypical cues impact gender participation in computer science.pdf:pdf},
isbn = {0022-3514},
issn = {0022-3514},
journal = {Journal of personality and social psychology},
keywords = {belonging,computer science,cues,fully incorporate women is,gender,progress,s modernity and technological,science is a powerful,society,stereotypes,symbol of our,the field of computer,unacceptably anachronistic,women,yet its failure to},
number = {6},
pages = {1045--1060},
pmid = {19968418},
title = {{Ambient belonging: how stereotypical cues impact gender participation in computer science.}},
volume = {97},
year = {2009}
}
@article{Crocker1991,
abstract = {Two experiments investigated the hypothesis that the stigmatized can protect their self-esteem by attributing negative feedback to prejudice. Fifty-nine women participated in the 1st experiment. Women who received negative feedback from a prejudiced evaluator attributed the feedback to his prejudice and reported less depressed affect than women who received negative feedback from a nonprejudiced evaluator. In the 2nd experiment, 38 Black and 45 White students received interper-sonal feedback from a White evaluator, who cither could see them or could not. Compared with Whites, Blacks were more likely to attribute negative feedback to prejudice than positive feedback and were more likely to attribute both types of feedback to prejudice when they could be seen by the other student. Being seen by the evaluator buffered the self-esteem of Blacks from negative feed-back but hurt the self-esteem of Blacks who received positive feedback.},
author = {Crocker, Jennifer and Voelkl, Kristin and Testa, Maria and Major, Brenda},

file = {:Users/renekizilcec/Documents/Mendeley Desktop/Crocker et al. - 1991 - Social Stigma The Affective Consequences of Attributional Ambiguity.pdf:pdf},
isbn = {0022-3514},
issn = {0022-3514},
journal = {Journal of Personality and Social Psychology},
number = {2},
pages = {218--228},
pmid = {8421252},
title = {{Social Stigma: The Affective Consequences of Attributional Ambiguity}},
volume = {60},
year = {1991}
}
@book{Reeves1996,
abstract = {According to popular wisdom, humans never relate to a computer or a TV program in the same way they relate to another human being. Or do they? Byron Reeves and Clifford Nass demonstrate . . . in "The Media Equation" that interactions with computers, TV, and new communication technologies are identical to real social relationships and to the navigation of real physical spaces. [The] authors . . . present the results of numerous psychological studies that led them to the conclusion that people treat computers, TV and new media as real people and places. Their studies show that people are polite to computers; that they treat computers with female voices differently than male-voiced computers; that large faces on a screen can invade a person's body space; and that motion on a screen affects physical responses in the same way that real-life motion does. One of their startling conclusions is that the human brain has not evolved quickly enough to assimilate 20th-century technology. The authors detail how this knowledge can help us better design and evaluate media technologies, including computer and Internet software, TV entertainment, news, and advertising, and multi-media. [This book is intended for] general readers with an interest in . . . research at the intersection of psychology, communication and computer technology.},
address = {New York, NY, US},
author = {Reeves, Byron and Nass, Clifford Ivar},
publisher = {Cambridge University Press},
title = {{The media equation: How people treat computers, television, and new media like real people and places}},
year = {1996}
}
@book{Reeves1996a,
address = {New York},
author = {Reeves, Byron and Nass, Clifford Ivar},
file = {:Users/renekizilcec/Documents/Mendeley Desktop/Reeves, Nass - 1996 - The Media Equation.pdf:pdf},
keywords = {Social Responses to Communication Technology},
mendeley-tags = {Social Responses to Communication Technology},
pages = {3--36},
publisher = {Cambridge University Press/CSLI},
title = {{The Media Equation}},
year = {1996}
}
@article{Baumeister1995,
abstract = {A hypothesized need to form and maintain strong, stable interpersonal relationships is evaluated in light of the empirical literature. The need is for frequent, nonaversive interactions within an ongoing relational bond. Consistent with the belongingness hypothesis, people form social attachments readily under most conditions and resist the dissolution of existing bonds. Belongingness appears to have multiple and strong effects on emotional patterns and on cognitive processes. Lack of attachments is linked to a variety of ill effects on health, adjustment, and well-being. Other evidence, such as that concerning satiation, substitution, and behavioral consequences, is likewise consistent with the hypothesized motivation. Several seeming counterexamples turned out not to disconfirm the hypothesis. Existing evidence supports the hypothesis that the need to belong is a powerful, fundamental, and extremely pervasive motivation.},
author = {Baumeister, Roy F and Leary, M R},
file = {:Users/renekizilcec/Documents/Mendeley Desktop/Baumeister, Leary - 1995 - The need to belong desire for interpersonal attachments as a fundamental human motivation.pdf:pdf},
issn = {0033-2909},
journal = {Psychological Bulletin},
keywords = {Cognition,Emotions,Female,Humans,Interpersonal Relations,Male,Motivation,Object Attachment},
month = {may},
number = {3},
pages = {497--529},
pmid = {7777651},
title = {{The need to belong: desire for interpersonal attachments as a fundamental human motivation.}},

volume = {117},
year = {1995}
}
@article{Brandstatter2001,
author = {Brandstatter, Veronika and Lengfelder, Angelika and Gollwitzer, Peter M.},

file = {:Users/renekizilcec/Documents/Mendeley Desktop/Brandstatter, Lengfelder, Gollwitzer - 2001 - Implementation Intentions and Efficient Action Initiation.pdf:pdf},
journal = {Journal of Personality and Social Psychology},
number = {5},
pages = {946--960},
title = {{Implementation Intentions and Efficient Action Initiation}},
volume = {81},
year = {2001}
}
@article{Gillani2014,
abstract = {Abstract Despite the hype and speculation about the role massively open online courses (MOOCs) may play in higher education, empirical research that explores the realities of interacting and learning in MOOCs is in its infancy. MOOCs have evolved from previous incarnations of online learning but are distinguished in their global reach and semi-synchronicity. Thus, it is important to understand the ways that learners from around the world interact in these settings. In this paper, we ask three questions: (1) What are the demographic characteristics of students that participate in MOOC discussion forums? (2) What are the discussion patterns that characterize their interactions? And (3) How does participation in discussion forums relate to students' final scores? Analysis of nearly 87,000 individuals from one MOOC reveals three key trends. First, forum participants tend to be young adults from the Western world. Secondly, these participants assemble and disperse as crowds, not communities, of learners. Finally, those that engage explicitly in the discussion forums are often higher-performing than those that do not, although the vast majority of forum participants receive “failing” marks. These findings have implications for the design and implementation of future MOOCs, and how they are conceptualised as part of higher education.},
author = {Gillani, Nabeel and Eynon, Rebecca},

issn = {1096-7516},
journal = {The Internet and Higher Education},
keywords = {Communities of practice,Discussion forums,Massively open online courses,Social constructivism,Social network analysis,higher education},
month = {oct},
number = {0},
pages = {18--26},
title = {{Communication patterns in massively open online courses}},

volume = {23},
year = {2014}
}
@article{Cohen2005a,
abstract = {Collective threat is the fear that an in-group member's behavior might reinforce a negative stereotype of one's group. In a field study, self-reported collective threat was higher in stereotyped minorities than in Whites and was linked to lower self-esteem in both groups. In 3 experimental studies, a potentially poor performance by an in-group member on a stereotype-relevant task proved threatening, as evidenced by lower self-esteem among minority students in 2 experiments and women in a 3rd experiment. The latter study demonstrated the generality of collective threat. Collective threat also undermined academic performance and affected self-stereotyping, stereotype activation, and physical distancing from the in-group member. Results further suggest that group identification plays a role in whether people use an avoidance or challenge strategy in coping with collective threat. Implications for theories of social identity and stigmatization are discussed.},
author = {Cohen, Geoffrey L and Garcia, Julio},

file = {:Users/renekizilcec/Documents/Mendeley Desktop/Cohen, Garcia - 2005 - I am us negative stereotypes as collective threats.pdf:pdf},
isbn = {0022-3514},
issn = {0022-3514},
journal = {Journal of personality and social psychology},
keywords = {academic achievement,and actions are influ-,because people derive both,enced by the objective,feelings,group memberships,identity and self-worth from,individual,outcomes of their group,racial identification,social identity,stereotype threat,stigma,that is,their,their thoughts},
number = {4},
pages = {566--582},
pmid = {16287419},
title = {{"I am us": negative stereotypes as collective threats.}},
volume = {89},
year = {2005}
}
@article{Chen1995b,
abstract = {This study examined the motivation and mathematics achievement of Asian-American, Caucasian-American, and East Asian students. Subjects were 304 Asian-American, 1,958 Caucasian-American, 1,475 Chinese (Taiwan), and 1,120 Japanese eleventh graders (mean age = 17.6 years). Students were given a curriculum-based mathematics test and a questionnaire. Mathematics scores of the Asian-American students were higher than those of Caucasian-American students but lower than those of Chinese and Japanese students. Factors associated with the achievement of Asian-American and East Asian students included having parents and peers who hold high standards, believing that the road to success is through effort, having positive attitudes about achievement, studying diligently, and facing less interference with their schoolwork from jobs and informal peer interactions. Contrary to the popular belief that Asian-American students' high achievement necessarily takes a psychological toll,they were found not to report a greater frequency of maladjustive symptoms than Caucasian-American students.},
author = {Chen, C. and Stevenson, H. W.},

file = {:Users/renekizilcec/Documents/Mendeley Desktop/Chen, Stevenson - 1995 - Motivation and mathematics achievement a comparative study of Asian-American, Caucasian-American, and east Asia.pdf:pdf},
isbn = {0009-3920},
issn = {0009-3920},
journal = {Child development},
number = {4},
pages = {1214--1234},
pmid = {7671657},
title = {{Motivation and mathematics achievement: a comparative study of Asian-American, Caucasian-American, and east Asian high school students.}},
volume = {66},
year = {1995}
}
@book{Knowles1975,
address = {Prentice Hall/Cambridge},
author = {Knowles, M. S.},
publisher = {Englewood Cliffs},
title = {{Self-Directed Learning. A guide for learners and teachers}},
year = {1975}
}
@article{Ho2010,
abstract = {The current study examines the effect of racial regard—feelings of positivity or negativity toward African Americans—on stereotype threat. Forty participants at Harvard University responded to questions concerning their social attitudes and returned later to take a difficult verbal test. This study replicated the well-established stereotype threat effect, and found evidence that both public regard (judgments concerning how others view Blacks) and private regard (how one views Blacks and feels about being Black) moderate the effect. Specifically, Blacks high in public regard and high in private regard appear more susceptible to stereotype threat effects. The article discusses the possibility that African Americans in our study face an additional cognitive burden when confronted with the need to preserve a positive identity. (PsycINFO Database Record (c) 2012 APA, all rights reserved) (journal abstract)},
author = {Ho, a. K. and Sidanius, J.},

file = {:Users/renekizilcec/Documents/Mendeley Desktop/Ho, Sidanius - 2010 - Preserving positive identities Public and private regard for one's ingroup and susceptibility to stereotype threat.pdf:pdf},
issn = {1368-4302},
journal = {Group Processes {\&} Intergroup Relations},
keywords = {2007,black identity,in an effort to,may 2009,paper received 26 november,racial regard,revised version accepted 27,stereotype threat,understand the problem of},
number = {1},
pages = {55--67},
title = {{Preserving positive identities: Public and private regard for one's ingroup and susceptibility to stereotype threat}},
volume = {13},
year = {2010}
}
@article{Chen2016,
author = {Chen, Guanliang and Davis, Dan and Lin, Jun and Hauff, Claudia and Houben, Geert-Jan},

file = {:Users/renekizilcec/Documents/Mendeley Desktop/Chen et al. - 2016 - Beyond the MOOC platform Gaining Insights aboutLearners from the Social Web.pdf:pdf},
isbn = {9781450342087},
journal = {Proceedings of the 8th ACM Conference on Web Science, WebSci'16},
pages = {15--24},
title = {{Beyond the MOOC platform: Gaining Insights aboutLearners from the Social Web}},
year = {2016}
}
@article{Brunken2003a,
author = {Brunken, Roland and Plass, JL and Leutner, Detlev},

file = {:Users/renekizilcec/Documents/Mendeley Desktop/Brunken, Plass, Leutner - 2003 - Direct Measurement of Cognitive Load in Multimedia Learning.pdf:pdf},
journal = {Educational Psychologist},
number = {1},
pages = {53--61},
title = {{Direct Measurement of Cognitive Load in Multimedia Learning}},

volume = {38},
year = {2003}
}
@article{Baltes2002b,
author = {Baltes, Boris B and Dickson, Marcus W and Sherman, Michael P and Bauer, Cara C and LaGanke, Jacqueline S},

file = {:Users/renekizilcec/Documents/Mendeley Desktop/Baltes et al. - 2002 - Computer-Mediated Communication and Group Decision Making A Meta-Analysis.pdf:pdf},
issn = {07495978},
journal = {Organizational Behavior and Human Decision Processes},
month = {jan},
number = {1},
pages = {156--179},
title = {{Computer-Mediated Communication and Group Decision Making: A Meta-Analysis}},

volume = {87},
year = {2002}
}
@article{Meier2007,
author = {Meier, Anne and Spada, Hans and Rummel, Nikol},

file = {:Users/renekizilcec/Documents/Mendeley Desktop/Meier, Spada, Rummel - 2007 - A rating scheme for assessing the quality of computer-supported collaboration processes.pdf:pdf},
issn = {1556-1607},
journal = {International Journal of Computer-Supported Collaborative Learning},
keywords = {a,assessment,collaboration,communication,coordination,group information processing,h,interpersonal relationship,meier,motivation,n,rating scheme,rummel,spada,videoconferencing},
month = {feb},
number = {1},
pages = {63--86},
title = {{A rating scheme for assessing the quality of computer-supported collaboration processes}},

volume = {2},
year = {2007}
}
@book{deci1985intrinsic,
author = {Deci, E L and Ryan, R M},
isbn = {9780306420221},
publisher = {Springer},
series = {Perspectives in Social Psychology},
title = {{Intrinsic Motivation and Self-Determination in Human Behavior}},

year = {1985}
}
@article{Oettingen2015,
author = {Oettingen, Gabriele and Kappes, Heather Barry and Guttenberg, Katie B and Gollwitzer, Peter M.},
file = {:Users/renekizilcec/Documents/Mendeley Desktop/Oettingen et al. - 2015 - Self-regulation of time management Mental contrasting with implementation intentions.pdf:pdf},
journal = {European Journal of Social Psychology},
pages = {218--229},
title = {{Self-regulation of time management: Mental contrasting with implementation intentions}},
volume = {45},
year = {2015}
}
@article{Schmader2003,
abstract = {Although research has shown that priming negative stereotypes leads to lower performance among stigmatized individuals, little is understood about the cognitive mechanism that accounts for these effects. Three experiments tested the hypothesis that stereotype threat interferes with test performance because it reduces individuals' working memory capacity. Results show that priming self-relevant negative stereotypes reduces women's (Experiment 1) and Latinos' (Experiment 2) working memory capacity. The final study revealed that a reduction in working memory capacity mediates the effect of stereotype threat on women's math performance (Experiment 3). Implications for future research on stereotype threat and working memory are discussed.},
author = {Schmader, Toni and Johns, Michael},

file = {:Users/renekizilcec/Documents/Mendeley Desktop/Schmader, Johns - 2003 - Converging evidence that stereotype threat reduces working memory capacity.pdf:pdf},
isbn = {0022-3514},
issn = {0022-3514},
journal = {Journal of personality and social psychology},
number = {3},
pages = {440--452},
pmid = {14498781},
title = {{Converging evidence that stereotype threat reduces working memory capacity.}},
volume = {85},
year = {2003}
}
@article{Oyserman2002,
abstract = {Are Americans more individualistic and less collectivistic than members of other groups? The authors summarize plausible psychological implications of individualism-collectivism (IND-COL), meta-analyze cross-national and within-United States IND-COL differences, and review evidence for effects of IND-COL on self-concept, well-being, cognition, and relationality. European Americans were found to be both more individualistic-valuing personal independence more-and less collectivistic-feeling duty to in-groups less-than others. However, European Americans were not more individualistic than African Americans, or Latinos, and not less collectivistic than Japanese or Koreans. Among Asians, only Chinese showed large effects, being both less individualistic and more collectivistic. Moderate IND-COL effects were found on self-concept and relationality, and large effects were found on attribution and cognitive style.},
author = {Oyserman, Daphna and Coon, Heather M and Kemmelmeier, Markus},

file = {:Users/renekizilcec/Documents/Mendeley Desktop/Oyserman, Coon, Kemmelmeier - 2002 - Rethinking individualism and collectivism evaluation of theoretical assumptions and meta-analyses.pdf:pdf},
isbn = {1939-1455(Electronic);0033-2909(Print)},
issn = {0033-2909},
journal = {Psychological bulletin},
number = {1},
pages = {3--72},
pmid = {11843547},
title = {{Rethinking individualism and collectivism: evaluation of theoretical assumptions and meta-analyses.}},
volume = {128},
year = {2002}
}
@incollection{Dovidio2000,
address = {New York, N.Y.},
author = {Dovidio, John F. and Major, Brenda and Crocker, Jennifer},
booktitle = {The social psychology of stigma},
editor = {Heatherton, Todd F. and Kleck, Robert E. and Hebl, Michelle R. and Hull, Jay G.},
pages = {1--28},
publisher = {Guilford Press},
title = {{Stigma: Introduction and overview.}},
year = {2000}
}
@article{Chirkov2003,
abstract = {On the basis of self-determination theory (R. M. Ryan {\&} E. L. Deci, 2000) and cultural descriptions drawn from H. C. Triandis (1995), the authors hypothesized that (a) individuals from different cultures internalize different cultural practices; (b) despite these differences, the relative autonomy of individuals' motivation for those practices predicts well-being in all 4 cultures examined; and (c) horizontal practices are more readily internalized than vertical practices across all samples. Five hundred fifty-nine persons from South Korea, Russia, Turkey and the United States participated. Results supported the hypothesized relations between autonomy and well-being across cultures and gender. Results also suggested greater internalization of horizontal relative to vertical practices. Discussion focuses on the distinction between autonomy and individualism and the relative fit of cultural forms with basic psychological needs.},
author = {Chirkov, Valery and Ryan, Richard M. and Kim, Youngmee and Kaplan, Ulas},

file = {:Users/renekizilcec/Documents/Mendeley Desktop/Chirkov et al. - 2003 - Differentiating autonomy from individualism and independence A self-determination theory perspective on internal.pdf:pdf},
isbn = {0022-3514},
issn = {1939-1315},
journal = {Journal of Personality and Social Psychology},
number = {1},
pages = {97--110},
pmid = {12518973},
title = {{Differentiating autonomy from individualism and independence: A self-determination theory perspective on internalization of cultural orientations and well-being.}},

volume = {84},
year = {2003}
}
@article{Ferguson2015a,
author = {Ferguson, Rebecca and Clow, Doug},

file = {:Users/renekizilcec/Documents/Mendeley Desktop/Ferguson, Clow - 2015 - Consistent Commitment Patterns of Engagement across Time in Massive Open Online Courses ( MOOCs ).pdf:pdf},
issn = {19297750},
pages = {55--80},
title = {{Consistent Commitment: Patterns of Engagement across Time in Massive Open Online Courses ( MOOCs )}},
volume = {2},
year = {2015}
}
@article{Crowston2007b,
author = {Crowston, K. and Howison, J. and Masango, C. and Eseryel, U.Y.},

file = {:Users/renekizilcec/Documents/Mendeley Desktop/Crowston et al. - 2007 - The Role of Face-to-Face Meetings in Technology-Supported Self-Organizing Distributed Teams.pdf:pdf},
issn = {0361-1434},
journal = {IEEE Transactions on Professional Communication},
month = {sep},
number = {3},
pages = {185--203},
title = {{The Role of Face-to-Face Meetings in Technology-Supported Self-Organizing Distributed Teams}},

volume = {50},
year = {2007}
}
@incollection{Graham2006,
author = {Graham, Charles R},
booktitle = {Bonk, C. J. {\&} Graham, C. R. (Eds.). Handbook of blended learning: Global Perspectives, local designs. San Francisco, CA: Pfeiffer Publishing.},
file = {:Users/renekizilcec/Documents/Mendeley Desktop/Graham - 2006 - Blended Learning Systems Definition, Current Trends, and Future Directions.pdf:pdf},
pages = {3--21},
title = {{Blended Learning Systems: Definition, Current Trends, and Future Directions}},
year = {2006}
}
@article{Reinecke2015a,
abstract = {Web-based experimentation with uncompensated and unsu- pervised samples has the potential to support the replica- tion, verification, extension and generation of new results with larger and more diverse sample populations than pre- viously seen. We introduce the experimental online plat- form LabintheWild, which provides participants with per- sonalized feedback in exchange for participation in behav- ioral studies. In comparison to conventional in-lab studies, LabintheWild enables the recruitment of participants at larger scale and from more diverse demographic and geographic backgrounds. We analyze Google Analytics data, partici- pants' comments, and tweets to discuss how participants hear about the platform, and why they might choose to participate. Analyzing three example experiments, we additionally show that these experiments replicate previous in-lab study results with comparable data quality. Author},
author = {Reinecke, Katharina and Arbor, Ann and Gajos, Krzysztof Z},

file = {:Users/renekizilcec/Documents/Mendeley Desktop/Reinecke, Arbor, Gajos - 2015 - LabintheWild Conducting Large-Scale Online Experiments With Uncompensated Samples.pdf:pdf},
isbn = {9781450329224},
issn = {03600572},
journal = {Cscw},
pages = {1364--1378},
pmid = {9101282660},
title = {{LabintheWild : Conducting Large-Scale Online Experiments With Uncompensated Samples}},
year = {2015}
}
@article{Marx2002b,
author = {Marx, D. M. and Roman, J. S.},

file = {:Users/renekizilcec/Documents/Mendeley Desktop/Marx, Roman - 2002 - Female Role Models Protecting Women's Math Test Performance(2).pdf:pdf},
issn = {0146-1672},
journal = {Personality and Social Psychology Bulletin},
month = {sep},
number = {9},
pages = {1183--1193},
title = {{Female Role Models: Protecting Women's Math Test Performance}},

volume = {28},
year = {2002}
}
@book{Norman1988,
address = {New York},
author = {Norman, Donald A.},
file = {:Users/renekizilcec/Documents/Mendeley Desktop/Norman - 1988 - The Design of Everyday Things.pdf:pdf},
keywords = {What are Interfaces?},
mendeley-tags = {What are Interfaces?},
publisher = {Doubleday},
title = {{The Design of Everyday Things}},
year = {1988}
}
@book{levi1966,
author = {L{\'{e}}vi-Strauss, Claude},
publisher = {New York: Free Press.},
title = {{The savage mind}},
year = {1966}
}
@article{Martijn2008,
author = {Martijn, Carolien and Alberts, Hugo and Sheeran, Paschal and Peters, Gjalt-Jorn Y. and Mikolajczak, Jochen and de Vries, Nanne K.},

file = {:Users/renekizilcec/Documents/Mendeley Desktop/Martijn et al. - 2008 - Blocked goals, persistent action Implementation intentions engender tenacious goal striving.pdf:pdf},
issn = {00221031},
journal = {Journal of Experimental Social Psychology},
keywords = {2000,a variety of factors,aarts,act upon their good,dijksterhuis,e,explain,g,goal blockage,goals,have been documented to,implementation intentions,intentions including,internet,past behavior and habits,persistence,self-regulation,why people fail to},
month = {jul},
number = {4},
pages = {1137--1143},
title = {{Blocked goals, persistent action: Implementation intentions engender tenacious goal striving}},

volume = {44},
year = {2008}
}
@article{Markus1991,
abstract = {People in different cultures have strikingly different construals of the self, of others, and of the interdependence of the 2. These construals can influence, and in many cases determine, the very nature of individual experience, including cognition, emotion, and motivation. Many Asian cul- tures have distinct conceptions of individuality that insist on the fundamental relatedness of indi- viduals to each other. The emphasis is on attending to others, fitting in, and harmonious interde- pendence with them. American culture neither assumes nor values such an overt connectedness among individuals. In contrast, individuals seek to maintain their independence from others by attending to the self and by discovering and expressing their unique inner attributes. As proposed herein, these construals are even more powerful than previously imagined. Theories of the self from both psychology and anthropology are integrated to define in detail the difference between a construal of the self as independent and a construal of the self as interdependent. Each of these divergent construals should have a set of specific consequences for cognition, emotion, and motiva- tion; these consequences are proposed and relevant empirical literature is reviewed. Focusing on differences in self-construals enables apparently inconsistent empirical findings to be reconciled, and raises questions about what have been thought to be culture-free aspects of cognition, emotion, and motivation.},
author = {Markus, Hazel Rose and Kitayama, Shinobu},

file = {:Users/renekizilcec/Documents/Mendeley Desktop//Markus, Kitayama - 1991 - Culture and the self Implications for cognition, emotion, and motivation.pdf:pdf},
isbn = {1939-1471 (Electronic); 0033-295X (Print)},
issn = {0033-295X},
journal = {Psychological Review},
number = {2},
pages = {224--253},
pmid = {18637927},
title = {{Culture and the self: Implications for cognition, emotion, and motivation.}},
volume = {98},
year = {1991}
}
@article{Schmader2008,
abstract = {Research showing that activation of negative stereotypes can impair the performance of stigmatized individuals on a wide variety of tasks has proliferated. However, a complete understanding of the processes underlying these stereotype threat effects on behavior is still lacking. The authors examine stereotype threat in the context of research on stress arousal, vigilance, working memory, and self- regulation to develop a process model of how negative stereotypes impair performance on cognitive and social tasks that require controlled processing, as well as sensorimotor tasks that require automatic processing. The authors argue that stereotype threat disrupts performance via 3 distinct, yet interrelated, mechanisms: (a) a physiological stress response that directly impairs prefrontal processing, (b) a tendency to actively monitor performance, and (c) efforts to suppress negative thoughts and emotions in the service of self-regulation. These mechanisms combine to consume executive resources needed to perform well on cognitive and social tasks. The active monitoring mechanism disrupts performance on sensorimotor tasks directly. Empirical evidence for these assertions is reviewed, and implications for interventions designed to alleviate stereotype threat are discussed. Keywords},
author = {Schmader, Toni and Johns, Michael and Forbes, Chad},

file = {:Users/renekizilcec/Documents/Mendeley Desktop/Schmader, Johns, Forbes - 2008 - An Integrated Process Model of Stereotype Threat Effects on Performance.pdf:pdf},
issn = {0033-295X},
journal = {Psychological review},
keywords = {self-regulation,stereotype threat,stress and coping,vigilance,working memory},
number = {2},
pages = {336--356},
pmid = {18426293},
title = {{An Integrated Process Model of Stereotype Threat Effects on Performance}},
volume = {115},
year = {2008}
}
@article{Wildavsky2014,
author = {Wildavsky, Ben},
file = {:Users/renekizilcec/Documents/Mendeley Desktop/Wildavsky - 2014 - Evolving Toward Significance or MOOC Ado About Nothing.pdf:pdf},
journal = {International Educator},
number = {3},
pages = {74--79},
title = {{Evolving Toward Significance or MOOC Ado About Nothing?}},
volume = {23},
year = {2014}
}
@article{Gonzales2002,
abstract = {This study investigated the interactive influences of diagnosticity instructions, gender, and ethnicity as they related to task performance.In a laboratory experiment of 120 male and female, Latino and White college students, both a gender-based and an ethnicity-based stereotype-threat effect were found to influence performance on a test of mathematical and spatial ability.Closer inspection revealed that the gender effect was qualified by ethnicity, whereas the ethnicity effect was not qualified by gender.This suggests that the ethnicity of Latino women sensitized them to negative stereotypes about their gender, leading to a performance decrement in a context in which stereotype threat was activated.In contrast, it appeared that the gender of Latino women did not sensitize them to negative stereotypes about their ethnicity, because both male and female Latinos evidenced ethnicity- based stereotype threat.These findings have implications for the interplay between multiple group identities as they relate to concern for confirming negative stereotypes.},
author = {Gonzales, P. M. and Blanton, H. and Williams, K. J.},

file = {:Users/renekizilcec/Documents/Mendeley Desktop/Gonzales, Blanton, Williams - 2002 - The Effects of Stereotype Threat and Double-Minority Status on the Test Performance of Latino Women.pdf:pdf},
isbn = {0146-1672},
issn = {0146-1672},
journal = {Personality and Social Psychology Bulletin},
number = {5},
pages = {659--670},
pmid = {10620},
title = {{The Effects of Stereotype Threat and Double-Minority Status on the Test Performance of Latino Women}},
volume = {28},
year = {2002}
}
@article{Schmader2009,
abstract = {Three studies tested the hypothesis that negative metacognitive interpretations of anxious arousal under stereotype threat create cognitive deficits in intellectually threatening environments. Study 1 showed that among minority and White undergraduates, anxiety about an intelligence test predicted lower working memory when participants were primed with doubt as compared to confidence. Study 2 replicated this pattern with women and showed it to be unique to intellectually threatening environments. Study 3 used emotional reappraisal as an individual difference measure of the tendency to metacognitively reinterpret negative emotions and found that when sympathetic activation was high (indexed by salivary alpha-amylase), women who tended to reappraise negative feelings performed better in math and felt less self-doubt than those low in reappraisal. Overall, findings highlight how metacognitive interpretations of affect can undermine cognitive efficiency under stereotype threat and offer implications for the situational and individual difference variables that buffer people from these effects.},
author = {Schmader, Toni and Forbes, Chad E and Zhang, Shen and Mendes, Wendy Berry},

file = {:Users/renekizilcec/Documents/Mendeley Desktop/Schmader et al. - 2009 - A metacognitive perspective on the cognitive deficits experienced in intellectually threatening environments.pdf:pdf},
isbn = {0146-1672},
issn = {0146-1672},
journal = {Personality {\&} social psychology bulletin},
keywords = {Anxiety,Anxiety: physiopathology,Anxiety: psychology,Arousal,Arousal: physiology,Cognition Disorders,Cognition Disorders: physiopathology,Cognition Disorders: psychology,Culture,Emotions,Emotions: physiology,European Continental Ancestry Group,European Continental Ancestry Group: psychology,Female,Gender Identity,Humans,Individuality,Intelligence Tests,Male,Memory, Short-Term,Memory, Short-Term: physiology,Minority Groups,Minority Groups: psychology,Problem Solving,Problem Solving: physiology,Saliva,Saliva: chemistry,Self Concept,Social Perception,Stereotyping,alpha-Amylases,alpha-Amylases: blood},
number = {5},
pages = {584--96},
pmid = {19228598},
title = {{A metacognitive perspective on the cognitive deficits experienced in intellectually threatening environments.}},

volume = {35},
year = {2009}
}
@book{Mayer2001a,
author = {Mayer, Richard E.},
edition = {1},
publisher = {Cambridge University Press},
title = {{Multimedia Learning}},
year = {2001}
}
@article{Ostrom1969,
abstract = {Hypothesized that bonding central values to a policy stand would make that stand more resistant to subsequent persuasion than a stand bonded to peripheral values. 240 undergraduates were given personal and social values to consider immediately following exposure to attitude-inducing information. In support of the hypothesis, greater resistance to highly discrepant subsequent counterpropaganda was shown by Ss whose initial stand had been bonded to central values.},
author = {Ostrom, Thomas M. and Brock, Timothy C.},
journal = {Journal of Experimental Research in Personality},
number = {1},
pages = {42--50},
title = {{Cognitive bonding to central values and resistance to a communication advocating change in policy orientation.}},
volume = {4},
year = {1969}
}
@inproceedings{Banerjee2014a,
abstract = {Massive Online Open Courses (MOOCs) present the potential to deliver high quality education to a large number of students. But they suffer from low completion rates. This paper identifies disorganization as a factor behind failure to complete a MOOC. Students who enroll one day late are 17 percentage points less likely to earn a certificate than students who enroll exactly on time. This reflects selection, but it does seem to be related to demographic characteristics, motivation to complete the course, or ability. This suggests that building in even more structure in the MOOC could be a factor in improving performance.},
author = {Banerjee, Abhijit V. and Duflo, Esther},
booktitle = {American Economic Review},

file = {:Users/renekizilcec/Documents/Mendeley Desktop/Banerjee, Duflo - 2014 - (Dis)Organization and success in an economics MOOC.pdf:pdf},
issn = {00028282},
number = {5},
pages = {514--518},
title = {{(Dis)Organization and success in an economics MOOC}},
volume = {104},
year = {2014}
}
@article{Zhang2005,
author = {Zhang, Yan and Luximon, Ameersing},
file = {:Users/renekizilcec/Documents/Mendeley Desktop/Zhang, Luximon - 2005 - Subjective mental workload measures.pdf:pdf},
journal = {Ergonomia},
keywords = {cognitive load,mental workload,nasa,nasa-tlx,subjective,swat},
mendeley-tags = {cognitive load,mental workload,nasa-tlx,swat},
number = {3},
pages = {199--206},
title = {{Subjective mental workload measures}},
volume = {27},
year = {2005}
}
@book{Clark1996,
address = {New York},
author = {Clark, H.},
file = {:Users/renekizilcec/Documents/Mendeley Desktop/Clark - 1996 - Using language.pdf:pdf},
keywords = {Language and Voice in Interfaces},
mendeley-tags = {Language and Voice in Interfaces},
publisher = {Cambridge University Press},
title = {{Using language}},
year = {1996}
}
@article{Ziegelmann2007,
author = {Ziegelmann, Jochen P. and Luszczynska, Aleksandra and Lippke, Sonia and Schwarzer, Ralf},

file = {:Users/renekizilcec/Documents/Mendeley Desktop/Ziegelmann et al. - 2007 - Are goal intentions or implementation intentions better predictors of health behavior A longitudinal study in.pdf:pdf},
issn = {1939-1544},
journal = {Rehabilitation Psychology},
keywords = {age,health behavior,intentions,physical exercise,planning},
number = {1},
pages = {97--102},
title = {{Are goal intentions or implementation intentions better predictors of health behavior? A longitudinal study in orthopedic rehabilitation.}},

volume = {52},
year = {2007}
}
@article{Kizilcec2013a,
author = {Kizilcec, Ren{\'{e}} F},
file = {:Users/renekizilcec/Documents/Mendeley Desktop/Kizilcec - 2013 - Collaborative Learning in Geographically Distributed and In-person Groups.pdf:pdf},
issn = {16130073},
journal = {AIED 2013 Workshops Proceedings Volume 1 - MOOCshop'13},
keywords = {computer-supported collaborative learning,geographic diversity,in-person col-,laboration,mooc},
pages = {67--74},
title = {{Collaborative Learning in Geographically Distributed and In-person Groups}},

year = {2013}
}
@article{Sherman2009,
abstract = {Three studies investigated whether self-affirmation can proceed without awareness, whether people are aware of the influence of experimental self-affirmations, and whether such awareness facilitates or undermines the self-affirmation process. The authors found that self-affirmation effects could proceed without awareness, as implicit self-affirming primes (utilizing sentence-unscrambling procedures) produced standard self-affirmation effects (Studies 1 and 3). People were generally unaware of self-affirmation's influence, and self-reported awareness was associated with decreased impact of the affirmation (Studies 1 and 2). Finally, affirmation effects were attenuated when people learned that self-affirmation was designed to boost self-esteem (Study 2) or told of a potential link between self-affirmation and evaluations of threatening information (Study 3). Together, these studies suggest not only that affirmation processes can proceed without awareness but also that increased awareness of the affirmation may diminish its impact.},
author = {Sherman, David K and Cohen, Geoffrey L and Nelson, Leif D and Nussbaum, a David and Bunyan, Debra P and Garcia, Julio},

file = {:Users/renekizilcec/Documents/Mendeley Desktop/Sherman et al. - 2009 - Affirmed yet unaware exploring the role of awareness in the process of self-affirmation.pdf:pdf},
isbn = {0022-3514 (Print); 1939-1315 (Electronic)},
issn = {0022-3514},
journal = {Journal of personality and social psychology},
keywords = {awareness,bias,defensiveness,experimental self-affirmations can have,in recent years,intriguing consequences,is the process by,self-affirmation,self-esteem,sense,shown that,social psychology studies have,which people maintain a},
number = {5},
pages = {745--764},
pmid = {19856999},
title = {{Affirmed yet unaware: exploring the role of awareness in the process of self-affirmation.}},
volume = {97},
year = {2009}
}
@article{Tibbetts2016,
author = {Tibbetts, Yoi and Harackiewicz, Judith M and Canning, Elizabeth A and Boston, Jilana S and Priniski, Stacy J and Hyde, Janet S},

file = {:Users/renekizilcec/Documents/Mendeley Desktop/Tibbetts et al. - 2016 - Supplemental Material for Affirming Independence Exploring Mechanisms Underlying a Values Affirmation Intervent.pdf:pdf},
issn = {0022-3514},
journal = {Journal of Personality and Social Psychology},
keywords = {10,1037,achievement gap,doi,dx,first-generation students,http,org,pspa0000049,social class,supp,supplemental materials,values affirmation},
number = {5},
pages = {635--659},
title = {{Supplemental Material for Affirming Independence: Exploring Mechanisms Underlying a Values Affirmation Intervention for First-Generation Students}},

volume = {110},
year = {2016}
}
@article{Choi2007b,
author = {Choi, Incheol and Koo, Minkyung and Choi, Jong An},

file = {:Users/renekizilcec/Documents/Mendeley Desktop/Choi, Koo, Choi - 2007 - Individual Differences in Analytic vs. Holistic Thinking(2).pdf:pdf},
issn = {0146-1672},
journal = {Personality and Social Psychology Bulletin},
keywords = {1991,1995,1999,analytic-holistic thinking,cognition,culture,heine,however,kitayama,lehman,markus,rela-,triandis},
number = {5},
pages = {691--705},
title = {{Individual Differences in Analytic vs. Holistic Thinking}},
volume = {33},
year = {2007}
}
@article{Rubin1974,
author = {Rubin, Donald B.},
file = {:Users/renekizilcec/Documents/Mendeley Desktop/Rubin - 1974 - Estimating Causal Effects of Treatments in Randomized and Nonrandomized Studies.pdf:pdf},
journal = {Journal of Educational Psychology},
number = {5},
pages = {688--701},
title = {{Estimating Causal Effects of Treatments in Randomized and Nonrandomized Studies}},
volume = {66},
year = {1974}
}
@article{Mannix2005,
author = {Mannix, E. and Neale, M. a.},

file = {:Users/renekizilcec/Documents/Mendeley Desktop/Mannix, Neale - 2005 - What Differences Make a Difference The Promise and Reality of Diverse Teams in Organizations.pdf:pdf},
issn = {1529-1006},
journal = {Psychological Science in the Public Interest},
month = {oct},
number = {2},
pages = {31--55},
title = {{What Differences Make a Difference?: The Promise and Reality of Diverse Teams in Organizations}},

volume = {6},
year = {2005}
}
@article{Mayer2003,
abstract = {First,wepropose a theory of multimedia learning based on the assumptions that humans possess separate systems for processing pictorial and verbal material (dual-channel assumption), each channel is limited in the amount of material that can be processed at one time (limited-capacity assumption), and meaningful learning involves cognitive processing including building con- nections between pictorial and verbal representations (active-processing assumption). Second, basedonthe cognitive theory of multimedia learning,weexamine the concept of cognitive over- load in which the learner's intended cognitive processing exceeds the learner's available cogni- tive capacity. Third, we examine five overload scenarios. For each overload scenario, we offer one or two theory-based suggestions for reducing cognitive load, and we summarize our re- search results aimed at testing the effectiveness of each suggestion. Overall, our analysis shows that cognitive load is a central consideration in the design of multimedia instruction.},
author = {Mayer, Richard E and Moreno, Roxana},

file = {:Users/renekizilcec/Documents/Mendeley Desktop/Mayer, Moreno - 2003 - Nine Ways to Reduce Cognitive Load in Multimedia Learning.pdf:pdf},
journal = {Educational Psychologist},
keywords = {cognitive load,multimedia learning},
number = {1},
pages = {43--52},
title = {{Nine Ways to Reduce Cognitive Load in Multimedia Learning}},

volume = {38},
year = {2003}
}
@article{Stewart2008,
abstract = {The evidence for whether intentional control strategies can reduce automatic stereotyping is mixed. Therefore, the authors tested the utility of implementation intentions--specific plans linking a behavioral opportunity to a specific response--in reducing automatic bias. In three experiments, automatic stereotyping was reduced when participants made an intention to think specific counterstereotypical thoughts whenever they encountered a Black individual. The authors used two implicit tasks and process dissociation analysis, which allowed them to separate contributions of automatic and controlled thinking to task performance. Of importance, the reduction in stereotyping was driven by a change in automatic stereotyping and not controlled thinking. This benefit was acquired with little practice and generalized to novel faces. Thus, implementation intentions may be an effective and efficient means for controlling automatic aspects of thought.},
author = {Stewart, Brandon D and Payne, B Keith},

file = {:Users/renekizilcec/Documents/Mendeley Desktop/Stewart, Payne - 2008 - Bringing automatic stereotyping under control implementation intentions as efficient means of thought control.pdf:pdf},
issn = {0146-1672},
journal = {Personality {\&} social psychology bulletin},
keywords = {African Americans,African Americans: statistics {\&} numerical data,Attitude,Behavior Control,Behavior Control: methods,Cognition,Continental Population Groups,Control Groups,European Continental Ancestry Group,European Continental Ancestry Group: statistics {\&},Face,Female,Habits,Humans,Intention,Male,Persuasive Communication,Photography,Practice (Psychology),Prejudice,Social Behavior,Social Control, Informal,Social Perception,Stereotyping,Thinking,Visual Perception},
month = {oct},
number = {10},
pages = {1332--45},
pmid = {18660384},
title = {{Bringing automatic stereotyping under control: implementation intentions as efficient means of thought control.}},

volume = {34},
year = {2008}
}
@article{Taylor2011,
abstract = {Two experiments tested whether stereotype threat can undermine the acquisition of academic knowledge and thus harm performance even in nonthreatening settings. In Experiment 1, Black and White students studied rare words in either nonthreatening or threatening conditions. One to two weeks later, participants recalled word definitions, half in a nonthreatening "warm-up" and half in a threatening "test." Replicating past research, Black students performed worse on the test than on the warm-up. But importantly, Black students who had studied in the threatening rather than nonthreatening environment performed worse even on the warm-up. White students were unaffected. In Experiment 2, a value affirmation eliminated the learning-threat effect and provided evidence of psychological process. The results suggest that stereotype threat causes a form of "double jeopardy" whereby threat can undermine both learning and performance. The discussion addresses implications for the interpretation of group differences and for understanding how brief threat-reducing interventions can produce long-lasting benefits.},
author = {Taylor, Valerie Jones and Walton, Gregory M},

file = {:Users/renekizilcec/Documents/Mendeley Desktop/Taylor, Walton - 2011 - Stereotype threat undermines academic learning.pdf:pdf},
isbn = {1552-7433 (Electronic); 0146-1672 (Print)},
issn = {0146-1672},
journal = {Personality and social psychology bulletin},
keywords = {2010,2011,african americans,hall eager to learn,imagine a black student,in a large lecture,learning,race,received may 26,revision accepted february 17,stereotype threat,value affirmation},
number = {8},
pages = {1055--1067},
pmid = {21555503},
title = {{Stereotype threat undermines academic learning.}},
volume = {37},
year = {2011}
}
@misc{Pogensky2013,
author = {Pogensky, Ryley},
booktitle = {change.org},
file = {:Users/renekizilcec/Documents/Mendeley Desktop/Pogensky - 2013 - Petitioning OkCupid Extend the gender and sexuality options.pdf:pdf},
title = {{Petitioning OkCupid: Extend the gender and sexuality options.}},

urldate = {2016-07-01},
year = {2013}
}
@book{Thaler2008,
address = {New Haven, C.T.},
author = {Thaler, Richard H. and Sunstein, Cass R.},
pages = {293},
publisher = {Yale University Press},
title = {{Nudge: Improving Decisions About Health, Wealth, and Happiness}},
year = {2008}
}
@article{Shearer1996a,
author = {Shearer, D and Mikulka, P},
file = {:Users/renekizilcec/Documents/Mendeley Desktop/Shearer, Mikulka - 1996 - Effect of Facial Familiarity and Task Requirement on Electrodermal Activity.pdf:pdf},
journal = {The American journal of psychology},
number = {1},
pages = {131--137},
title = {{Effect of Facial Familiarity and Task Requirement on Electrodermal Activity}},

volume = {109},
year = {1996}
}
@unpublished{Reeves1991,
address = {Stanford, CA},
author = {Reeves, Byron},
institution = {Stanford University, Institute for Communication Research},
title = {{“Being there:” Television as symbolic versus natural experience}},
year = {1991}
}
@article{Papies2009,
author = {Papies, Esther K. and Aarts, Henk and de Vries, Nanne K.},

file = {:Users/renekizilcec/Documents/Mendeley Desktop/Papies, Aarts, de Vries - 2009 - Planning is for doing Implementation intentions go beyond the mere creation of goal-directed associatio.pdf:pdf},
issn = {00221031},
journal = {Journal of Experimental Social Psychology},
month = {sep},
number = {5},
pages = {1148--1151},
publisher = {Elsevier Inc.},
title = {{Planning is for doing: Implementation intentions go beyond the mere creation of goal-directed associations}},

volume = {45},
year = {2009}
}
@article{Sevincer2013,
abstract = {Mental contrasting a desired future with reality is a self-regulation strategy that fosters selective goal pursuit; people pursue goals for which they have high expectations of success, and let go of those for which they have low expectations. Indulging in the future, dwelling on the reality, or contrasting the reality with the future lead to indiscriminate goal pursuit. We developed a content analytic measure to observe spontaneous mental contrasting in people writing about an important wish (Study 1). Just like induced mental contrasting, spontaneous mental contrasting predicted selective goal pursuit measured by self-reported performance (Study 2) and observed performance (Study 3). The developed coding scheme opens the way to investigating situation, person, and cultural predictors of spontaneous mental contrasting.},
author = {Sevincer, A Timur and Oettingen, Gabriele},

file = {:Users/renekizilcec/Documents/Mendeley Desktop/Sevincer, Oettingen - 2013 - Spontaneous mental contrasting and selective goal pursuit.pdf:pdf},
isbn = {0146167213492},
issn = {1552-7433},
journal = {Personality {\&} social psychology bulletin},
keywords = {Adult,Female,Goals,Humans,Male,Mental Processes,Time Factors,Young Adult},
month = {sep},
number = {9},
pages = {1240--54},
pmid = {23831856},
[truncated: 621,864 more chars]
