# Supplementary material for: Identifying course characteristics associated with sociodemographic variation in enrollments across 159 online courses from 20 institutions
Source: PLoS One. 2020 Oct 14;15(10):e0239766. doi: 10.1371/journal.pone.0239766 (PMC7556443; doi:10.1371/journal.pone.0239766)
Supplement: S1 File — (ZIP) [file pone.0239766.s002.zip › old_files/_BODY.tex]

\section{Introduction}

Education is increasingly integrating the use of technology and continues to be revolutionized by the introduction of technological innovations, such as online educational environments. While enrollment in traditional US institutions of higher education declines, online course enrollment continues to increase \cite{seaman2018grade}. Massive open online courses (MOOCs) are commonly thought of as crucial to increasing access to education on the global scale and as a source of additional revenue for the hosting institutions, many of which are experiencing decreases in budgets and traditional enrollment~\cite{Deming2015}.

For the purposes of this study, we look closely at MOOCs and their role in the democratization of education. MOOCs entered the public realm in 2011 when 160,000 students enrolled in a free artificial-intelligence course offered by Stanford University \cite{Waldrop01}. The New York Times labeled 2012 as ``The Year of the MOOC"~\cite{Pappano}. By 2018, over 101 million students were enrolled in MOOCs and 11,400 courses offered by over 900 institutions were available online \cite{shah}. The top five MOOC providers by registered participant were Coursera with 37 million users, edX with 18 million users, XuetangX with 14 million users, Udacity with 10 million users, and FutureLearn with 8.7 million users \cite{shah}. They have been referred to in the media as ``the new public Ivies"~\cite{Oremus} that have the potential to ``change higher learning forever"~\cite{Leckart}.

Though advocates for MOOCs argue that they equalize and spread education, MOOCs have been found to spread the benefits of online education unequally and end up recreating educational disparities; online education, in its current state, is not a panacea to established educational disparities, including the underrepresentation of women and minorities.  Research has shown that MOOC completion rates are higher in more-developed countries~\cite{kizilcec2017closing}. Another study found that online students in Africa, Asia, and Latin America scored lower grades and were only half as likely to complete a course than those in Europe, Oceania, and North America. Further, women had higher attrition rates and lower performance than men in a sample of STEM courses~\cite{kizilcec2015attrition}.

In this study, we seek to identify aspects of how online courses are presented that may serve as situational cues that cause women, older learners, learners of lower educational levels, and learners from less-developed countries (those with a United Nations Human Development Index less than 0.7), to experience social-identity threat---the fear of being seen as less capable because of one's group---and feel less welcome in the virtual classroom~\cite{kizilcec2017closing, metaxa2018gender}. These experiences can discourage groups of learners from enrolling, further contributing to educational and achievement gaps that already exist and creating new ones. Online courses may not properly cater to people from non-Western cultures by emphasizing prestige markers (e.g., only imagery of white males, unwelcoming language, stringent prerequisites) that serve as cues for the relevance of social identity and make learners from less-developed countries feel like outsiders. By imposing the pedagogical content and ideas from North America and Europe, social-identity threat and its negative effects may become exacerbated, worsening educational disparities. Research has linked social-identity threat with impaired working memory, learning, and performance~\cite{kizilcec2017closing}. Further, it can contribute to academic achievement gaps based on students' race, gender, and social status \cite{kizilcec2017closing}.

With our limited understanding of which cues matter, we conducted a large-scale correlational field study to systematically code visual, logistical, and linguistic cues and relate them to enrollment patterns. We aim to identify features of online course enrollment pages that may serve as cues that spur social-identity threat and affect enrollment from certain groups of learners, which can lead to widened learning gaps and educational disparities. By identifying these cues in specific design features from real-world learning environments, this research contributes to our understanding of what visual and textual cues can cause social-identity threat and the relationships between cues and enrollment. We aim to highlight these relationships in order to understand what features to avoid or include when designing a MOOC enrollment page and contribute to creating a universal design framework for MOOCs which attempts to guide the design of environments so that they are accessible, understandable, and usable to the greatest extent possible by everyone regardless of gender, educational background, age, or socioeconomic status (SES).

\begin{figure}[t]
\centering
\includegraphics[width=\columnwidth]{img/edXWireframeResize4colourless.png}
\caption{A wireframe illustration of an online course enrollment page highlighting key features.}
\label{fig:wireframe}
\end{figure}

\section{Related Work}

Social-identity theory proposes that people form social attachments and oppose the breakdown of existing bonds in most environments~\cite{leary2017need}. In most cases, people belong to multiple social groups and hold more than one identity. The salience of certain cues affects which identity they take on the strongest. Social-identity threat, which can lead to negative learning outcomes, can be signaled by specific types of cues as well. Studies have shown how simple cues can have significant effects on learning outcomes and sense of belonging~\cite{steele2002contending, murphy2007signaling, Walton2017}.

Women at the University of Michigan performed below predictions based on their tested skill levels in advanced math classes while performing at their predicted levels in other subjects and entry-level math classes~\cite{steele2002contending}. Further, in another study, two groups containing African-American students and white students in a lab setting were introduced to two different testing conditions. In one condition, prior to testing, the students were given a verbal social cue. It was mentioned to the participants that the test was a measure of verbal ability. In the other testing condition, no such cue was imposed, and the same test was presented. The results showed that African-American test takers performed at lower rates (by a full standard deviation) than white students under the stereotype threat condition of this lab test. When not under the stereotype threat of the test being "diagnostic" of their intellectual ability, their performance was equal to the performance of white students~\cite{steele2002contending}. These studies show the potential negative effects of stereotype threat in physical learning environments.

Further, people have multiple social identities, including gender, race, socioeconomic status, and age. Research has shown that a person's current setting influences which social identity they identify strongest with at a given moment~\cite{murphy2007signaling,Aronson1999}. People often feel a sense of belonging strongest with their social identity that is most negatively stereotyped or stigmatized in their current environment; the identity that is threatened becomes most salient to people in these stigmatized contexts~\cite{Cheryan2009}. For example, \citet{murphy2007signaling} found that women felt a significantly weaker sense of belonging to their current environment after watching a gender-imbalanced video than those who watched a gender-balanced one.

The notion that psychological barriers contribute to educational inequalities in online environments is examined by \citet{kizilcec2019psychologically} in a study of \textit{psychologically inclusive design}, an approach to designing environments to ensure equal opportunities for all types of learners through strategic manipulation of content and design features that may serve as cues or psychological barriers. The study found that the most effective design manipulation for an online advertisement for a STEM course was the inclusion of a gender-inclusive photo and statement, which increased the click rate of women (and not men) by 26\%. Following this, the study found that the integration of a diversity statement and a gender-inclusive course image on the enrollment page also had a significant effect as it increased the proportion of women enrolling in a STEM course by up to 18\%.

Aside from a few notable exceptions~\cite{brooks2018cues}, the bulk of research on psychological cues in digital learning environments has been conducted in lab settings. There are few reviews of which common cues may be relevant in the perception of fit, belonging, identity, and safety, which is why, in our study, we use enrollment data and examine the features of real-world MOOCs \cite{Walton2014a}. This leads us to pose the following research question:

\begin{itemize}
    \item [\textbf{RQ1}] What cues are associated with enrollment patterns of women, older learners, less educated learners, and those in less developed countries?
\end{itemize}

\section{Current Research}

In the present research, we seek to identify features of courses presented on the enrollment page that are associated with sociodemographic patterns of enrollment. To this end, we coded a variety of visual and verbal cues on the enrollment pages of all currently active courses offered by a major MOOC provider. We then investigated the distributions of those features and pre-registered hypotheses on how these features would relate to sociodemographic enrollment patterns. Following this, we obtained official course-level enrollment records to test our hypotheses and explore additional relationships. To test the external validity of our findings, in Study II, we coded features of a representative set of MOOCs on another major platform. We focus on the features identified as significant in study 1 to confirm if the patterns generalize in a different context.

\section{STUDY I}

Our first study examines enrollment patterns and features of courses offered by Stanford Online, a platform for free online courses, graduate and professional certificates, advanced degrees, and executive education programs offered by Stanford University. Stanford Online's mission highlights a commitment to diversity, in particular ``facilitating extended and meaningful engagement with Stanford faculty and their research, for learners of different ages, regions, and backgrounds throughout many stages of their lives and careers''~\cite{StanfordAbout}. We coded various features of the course enrollment pages, aiming to understand how these features would be related to patterns in enrollment from learners based on gender, age, HDI, and socioeconomic status (educational background) enrolled learners. 

\subsection{Method}

All courses that were offered in English and open for enrollment on the Stanford Online platform were included in the dataset for a total of 54 courses. The courses range in subjects, enrollment size, and levels of difficulty. The coding scheme was developed by looking at each feature of the enrollment pages for each course that could potentially be codified or analyzed that a user would see or interact with while signing up for a course. In an iterative process of examining the course pages, we developed a coding scheme containing visual cues (e.g., photos of course instructors) and verbal cues (e.g., presence of prerequisites, tone of text on the page) that can be collected for most courses on the platform. We then organized these cues based on the taxonomy of psychologically inclusive design for the design of digital learning environments~\cite{kizilcec2019psychologically}. For linguistic analyses for features that include text, we used Textio's gendered tone analysis functionality and IBM Watson's Natural Language Understanding API for sentiment analysis and emotion detection. The complete coding of the Stanford Online courses is available online via the Open Science Framework (\url{https://osf.io/z2g4p/}). Table~\ref{tab:coding} shows the coding scheme organized by the taxonomy of psychologically inclusive design~\cite{kizilcec2019psychologically}.

\begin{table}[!t]
  \caption{Features coded for each course in Study 1 organized based on the taxonomy of psychologically inclusive design~\cite{kizilcec2019psychologically}.}
   \label{tab:coding}
  \begin{tabular}{p{2.8cm}p{5cm}}
  \toprule
    \textbf{Type of Cue} & \textbf{Course Enrollment Page Features}\\
    \midrule
     Visual Content & 
     Course Staff Photos Gender, Course Staff Photos Race, Promo Photo Gender, Promo Photo Race, Prestige Markers, Reference to Diversity, Prestige Markers\\

    Verbal Content & 
    Course Title, Course Subject, STEM, Course Level, Course Level in Title, Prerequisites, Weekly Effort, Quizzes/Tests,  Reference to Diversity, "About" Text (Watson Sentiment, Sadness, Joy, Fear, Disgust, Anger; Textio Score, Tone), "Requirements" Text (Watson Sentiment, Sadness, Joy, Fear, Disgust, Anger; Textio Score, Tone), "FAQ" Text (Watson Sentiment, Sadness, Joy, Fear, Disgust, Anger; Textio Score, Tone)\\
    
    Visual Design &  ---\\
    
    Interaction Design & Self-paced\\
\bottomrule
\end{tabular}
\end{table}

We define four indicators of sociodemographic enrollment patterns: (1) the proportion of female learners in the course, (2) the proportion of learners who reside in countries with a United Nations Human Development Index (HDI) below 0.7 (classified as "low" in development), (3) the proportion of learners who do not have a college degree, and (4) the average age of learners. Identical indicators were used in prior research on diversity in open online courses~\cite{kizilcec2019diversity}. We obtained course-level aggregate enrollment data for each of the courses in the sample after we pre-registered our hypotheses. Gender, age, and education level was self-reported by learners during the enrollment process; HDI was looked up using the country-level location from the IP address the learner used to sign up.

For the analysis, we compute Pearson correlation coefficients and corresponding p-values using the cor.test() function in R. We first tested the correlates as specified in the pre-registration and then expanded our analysis to examine correlations between other coded variables and enrollment patterns.

\subsection{Results of Enrollment Page Coding}

We examined the distributions of variables to find features with sufficient variance across courses to allow us to identify robust relationships with enrollment patterns. Table~\ref{tab:descriptives} summarizes the distributions of the coded variables that we formulated hypotheses about; hypotheses were partly informed by the distributional characteristics of these variables.

\begin{table}[!t]
  \caption{Summary of distributions of coded features for courses in Study 1. $\overline{x}$ denotes mean, $\sigma$ denotes standard deviation, and \textit{q} is the five-number summary.}
  \footnotesize
  \label{tab:descriptives}
  \begin{tabular}{ll}
    \toprule
    \textbf{Variable} & \textbf{Distribution}\\
    \midrule
    Is STEM Subject & 33.3\% yes, 66.7\% no\\
    Course Staff Photos Gender & 56.8\% male, 27.3\% female, 16\% both\\
    Course Staff Photos Race & 86.4\% white, 13.6\% minority presence\\
    Prestige Markers & 46.3\% present, 53.7\% not present\\
    Reference to Diversity & 83.3\% present, 16.7\% not present\\
    Prerequisites & 66.7\% present, 33.3\% not present\\
    Weekly Effort & $\overline{x}$=5.1, \textit{q}=[1.0, 3.0, 4.5, 7.8, 10.0]\\
    Quizzes or Tests & 61.1\% present, 38.9\% not present\\
    Textio Tone "About" & $\overline{x}$=0.17, $\sigma$=1.1, \textit{q}=[-3.00, 0.00, 0.00, 1.00, 2.00] \\
    Watson Sentiment "About" & $\overline{x}$=0.65, $\sigma$=.24, \textit{q}=[-0.35, 0.54, 0.71, 0.81, 0.98] \\
    Watson Joy "About" & $\overline{x}$=0.54, $\sigma$=.17, \textit{q}=[0.16, 0.50, 0.58, 0.64, 0.79]\\
    Watson Disgust "About" & $\overline{x}$=.051, $\sigma$=.029, \textit{q}=[.002, .029, .05, .051, .067, .127]\\
  \bottomrule
\end{tabular}
\end{table}

\subsection{Hypotheses}

After coding the variables for each course on the Stanford Lagunita site following our coding scheme and prior to running correlation tests, we made several theory-based predictions about which features of course enrollment pages would correlate with enrollment patterns in MOOCs. Our hypotheses are organized into three tiers based on our level of confidence: primary, secondary, and exploratory. We focus on relationships with the proportion of female enrollments and enrollments from less developed countries because there is sufficient prior research on these populations to inform hypotheses. We posted these hypotheses with an analysis plan on the Open Science Framework before analyzing any data on course enrollment rates (\url{https://osf.io/z2g4p/}).
 
For our primary hypotheses, we take into account that STEM subjects are historically male-dominated. We also consider prior work that supports the supposition that if females see a lack of females on a course page and only images of males, they may be inclined to think that these courses are for males, spurring social-identity threat~\cite{murphy2007signaling}. Lastly, prior work has shown that learners from less-developed countries can get the impression that MOOCs are designed by and for Westerners, potentially raising belonging uncertainty and social-identity threat~\cite{kizilcec2017closing, Walton2017}. 

\begin{itemize}
    \item [\textbf{H1}] Courses in STEM subjects have lower rates of female enrollment. 
    \item [\textbf{H2}] Courses with photos of one or more female instructors have higher rates of female enrollment.
    \item [\textbf{H3}] Courses with a majority of white instructors shown in photos have lower rates of enrollment from less-developed countries.
\end{itemize}

Our secondary hypotheses are informed by \citet{gaucher2011evidence}, who showed that when job advertisements were constructed to include more masculine than feminine wording, participants perceived more men within these occupations, and women found these jobs less appealing. This same principle may be extended to how women perceive courses with more masculine words in their descriptions---it may discourage them from enrolling~\cite{Walton2015a}. We also consider that a positive sentiment is more welcoming, and thus, the presence of negative sentiment in the tone of course descriptions may discourage females from enrolling. Further, online courses that are not tailored to non-Western cultures and impose the pedagogical content and ideas of North America could exacerbate social identity threat and its negative effects~\cite{kizilcec2017closing}.

\begin{itemize}
    \item [\textbf{H4}] Courses with descriptions that have more masculine tones have lower rates of female enrollment. 

    \item [\textbf{H5}] Courses with descriptions that have more negative sentiment analysis scores have lower rates of female enrollment.

    \item [\textbf{H6}] Courses with prestige markers have lower rates of enrollment from less-developed countries.
\end{itemize}

Finally, we also pre-registered a number of exploratory analyses to attempt. We expect joyful language in course descriptions to be construed as more welcoming, while courses with language that trigger ``disgust'' may be considered distasteful or unappealing for female enrollment in particular. 

\begin{itemize}
    \item [\textbf{H7}] Courses with a higher score for joy detected in the ``About this Course'' section have higher rates of female enrollment. 
    
    \item [\textbf{H8}] Courses with language that holds ``disgust" sentiment have lower rates of female enrollment.  
\end{itemize}

We posit that a diversity reference on a course page may be welcoming and serve to counter cues that could raise identity threat, such as photos of male professors or masculine language~\cite{apfelbaum2008seeing, kizilcec2019psychologically}. We also consider how prerequisites may be taken more seriously by women. Research has shown that men are likely to apply for a job when they meet only 60\% of the qualifications, while women apply only if they meet 100\% of them~\cite{Mohr}. This same principle may extend to females and course enrollment; female learners may only sign up for a course if they fulfill all requirements, while males might be more inclined to sign up regardless. Moreover, the mention of quizzes or tests on the course enrollment pages likely acts as a cue of evaluation that can raise social-identity threat among women but also people in less developed countries~\cite{Steele2002}.

\begin{itemize}
    \item [\textbf{H9}] Courses with references to diversity have higher rates of female enrollment.
    \item [\textbf{H10}] Courses with prerequisites have lower female enrollment.
    \item [\textbf{H11}] Courses with quizzes or tests have lower rates of female enrollment.
    \item [\textbf{H12}] Courses with quizzes or tests have lower rates of enrollment from people in less-developed countries.  
\end{itemize}

We also consider the potential influence of the weekly effort indicator. Courses with higher weekly effort may discourage enrollment from people in less-developed countries because of lack of time, insufficient resources, or intimidation. On the other hand, people in those countries may feel like it is only worth spending their time on courses that are fulfilling and have a high weekly effort. We therefore pose the following research question about this association:

\begin{itemize}
    \item [\textbf{RQ2}] Do courses with higher weekly effort have higher or lower rates of enrollment from less-developed countries?
\end{itemize}

\subsection{Results for Enrollment Patterns}

Following the set of pre-registered hypotheses, we examined correlations between coded features of course pages and patterns of enrollment. Table~\ref{tab:resultsS1} provides the Pearson correlation coefficient for each hypothesized relationship with the four enrollment metrics we consider: proportion of female learners, proportion of learners living in countries with an HDI lower than .7 (classified as low HDI), proportion of learners who have an education level up to but not including a college degree, and the average age of learners. Among the primary hypotheses, we find support for \textbf{H1} (that courses in STEM subjects have lower rates of female enrollment) and \textbf{H2} (that courses with photos of one or more female instructors have higher rates of female enrollment). Further, we did not find the existence of any significant relationships to support any of our secondary hypotheses. In addition, we registered a set of exploratory analyses that yielded multiple findings. Within the exploratory analyses, we found support for the existence of the relationship described in \textbf{H10} (that courses with prerequisites have lower female enrollment).

We expanded our hypothesis testing to include a few other tests so that we tested all of the coded features from our hypotheses against all four of the enrollment variables. These results are also included in Table~\ref{tab:resultsS1} and revealed several new significant relationships. Following this analysis, we decided to expand our testing to explore other relationships between more coded features and the four enrollment variables. We added those post-hoc findings at the bottom of Table~\ref{tab:resultsS1}.

\begin{table}
  \caption{Correlations between primary, secondary, exploratory and post-hoc features of Stanford Online courses and four sociodemographic enrollment variables. Absolute correlations above 0.25 are shown in bold font.}
  \label{tab:resultsS1}
\begin{tabular}{lllll}
\toprule
Variable & Prop. Female & Prop. HDI\textless0.7 & Prop. Not College Educated & Average Age\\ 
\midrule
\textit{Primary Features} & \\
STEM & \textbf{-0.609***} & \textbf{0.255*} & 0.141 & \textbf{-0.458***} \\
Course Staff Photos Gender & \textbf{0.570***} & \textbf{-0.414***} &  0.004 & 0.150 \\
Course Staff Photos Race &  0.073 & -0.061  &  -0.067 &  0.026 \\
\midrule


\textit{Secondary Features} & \\
Textio Tone "About" & -0.025 & -0.074  & -0.216  & -0.008  \\
Watson Sentiment "About" & -0.037 & 0.162 & -0.066 &  0.113 \\
Prestige Markers & -0.196 & 0.092 & -0.150  & 0.232*\\
\midrule


\textit{Exploratory Features} & \\
Watson Joy "About" & -0.033 & 0.093  & -0.005  & 0.153\\
Reference to Diversity & 0.196  & -0.045 & 0.052  & 0.108 \\
Prerequisites & \textbf{-0.471***} & 0.109 & -0.190 & 0.046 \\
Weekly Effort & \textbf{-0.625 ***} & 0.215  & 0.010 & \textbf{-0.335*} \\
Quizzes or Tests & 0.070  & -0.089  & 0.140  & 0.064 \\
Watson Disgust "About" & 0.084   & 0.088  & 0.173 & -0.023\\

\midrule


\textit{Post-hoc Features} & \\
Watson Sadness, About & 0.060  & -0.072  & \textbf{0.459***} & \textbf{-0.306**}\\
Textio Score, About & \textbf{0.350***} & -0.083 &  0.017 & \textbf{0.295**} \\

Textio Score, FAQ & \textbf{0.288**} & -0.122 & -0.157 & 0.214 \\

Course Level in Title & \textbf{-0.330**} & \textbf{0.324**} & \textbf{0.278**} & \textbf{-0.316**} \\

\bottomrule
\multicolumn{5}{l}{$^{***}p<0.01$, $^{**}p<0.05$, $^{*}p<0.10$}
\end{tabular}
\end{table}

\subsection{Discussion}

\subsubsection{Analysis of Correlations Between Hypothesized Variables}

We chose an absolute value of 0.250 as the cutoff for two variables to be considered significantly correlated. We also take into account p-value as a measure of significance. For a hypothesis to be supported by correlational evidence, we decided the two variables of interest would need to hold a correlation with an absolute value of 0.250 or greater and have a p-value less than .1. 

Through our analysis, we found correlational support for our first two primary hypotheses. The correlations we found indicated that courses in STEM subjects have lower rates of female enrollment (\textbf{H1}) and that courses with photos of one or more female instructors have higher rates of female enrollment (\textbf{H2}). The correlation between the variables in our third primary hypothesis that courses with a majority of white instructors shown in photos have lower rates of enrollment from less-developed countries (\textbf{H3}) was -0.086, a low enough absolute value to reject the hypothesis. 

Further, our analysis allowed us to refute all three of our secondary hypotheses. The absolute values for the correlations between Textio Tone Analysis for "About this Course" and female enrollment, Watson Overall Sentiment for "About this Course" and female enrollment, and prestige markers and enrollment from less-developed countries were all low enough to reject the corresponding hypotheses.

Within our exploratory analysis, we were able to support our fourth exploratory variable hypothesis that courses with prerequisites have lower female enrollment \textbf{H10}. The absolute values between the variables in the other exploratory hypotheses were low enough to be refuted. 

\subsubsection{Analysis of Correlations Between Other Coded Variables}
We found significant correlations and p-values for relationships that we did not hypothesize about as well. In the other relationships explored, we found that higher female enrollment was correlated with higher Textio scores for the text in "About this Course" sections and higher Textio scores for the text in the FAQ sections; but lower female enrollment was correlated if the course level was present in the title of the course or if the course had a higher weekly effort. We also found that low HDI enrollment was correlated positively with the course level being present in the title of the course and STEM courses, but negatively with courses that had images of female instructors. Enrollment from low SES learners (less than college educated learners) was positively correlated with sadness detected for the text in "About this Course" sections and the course level being present in the title of the course. Lastly, younger learners enrolled less when there was higher sadness detected for the text in "About this Course" section, higher weekly effort, STEM categorization, and the course level being present in the title of the course; but they enrolled more when there were higher Textio scores for the text in "About this Course" sections. All these relationships held correlations with absolute values above 0.250 and p-values below 0.10. These results are summarized in Table ~\ref{tab:resultsS1}.

\subsubsection{Instructor Gender}

1. on this platform XX\% of course pages did not have photos of instructors but gender could still be inferred from the name
2. this raised the question to what extent the observed correlation is due to the visual vs. verbal cue of gender
3. we checked this by comparing the courses with vs. without photos and noticing similar correlations between gender and female enrollment
4. on most platforms today, including the platform studied in study 2, instructor photos are commonplace and so this distinction may not be important in practice, and the visual cue is likely to dominate the verbal cue of the name being indicative of gender

\subsubsection{Moving Forward}

We use these results to inform the coding scheme for the dataset in the second part of our study. Given the correlational significance of some of the newly explored relationships along with our theory-based hypotheses, we were able to narrow the set of coded features that would be variables of interest to further investigate in our second study.

\section{STUDY II}

With Study II, we looked to another major platform to confirm the most robust patterns that we found in Study I; for this, we selected edX, an online learning environment and MOOC provider founded by Harvard University and MIT. edX is one of the largest and most popular MOOC providers with over 130 global partners (nonprofits, universities, companies, etc.) and 2,600 course offerings in a wide range of subjects \cite{edXAbout}.

With our second study, we aimed to possibly confirm or further refute the existence of significant relationships between coded features of course enrollment pages and enrollment patterns to identify which aspects of course enrollment pages may be serving as cues that cause social-identity threat among certain demographics. Relationships were considered significant in this part of the study if they held a p-value below 0.10. Robust relationships were those that had an absolute correlation above 0.250 along with a p-value below 0.10 in Study I and a p-value below 0.10 in Study II. 

\subsection{Method}

Using the coded features from the newly identified significant relationships as well as the coded features identified to be of interest in our original theory-based hypotheses, we developed the coding scheme for this second dataset of courses. We also included new variables for institution offering the course and geographic location of the institution, since edX courses are provided by multiple institutions. Table~\ref{tab:codesS2} shows our coding scheme organized according to the taxonomy of psychologically inclusive design \cite{kizilcec2019psychologically}. We used a p-value of 0.10 as the cutoff point for Study II, deeming relationships with p-values greater than 0.10 as spurious.

\begin{table}[!t]
  \caption{Features coded for each course in Study 2 organized based on the taxonomy of psychologically inclusive design~\cite{kizilcec2019psychologically}.}
  \label{tab:codesS2}
  \begin{tabular}{p{2.9cm}p{5cm}}
  \toprule
    \textbf{Type of Cue} & \textbf{Course Enrollment Page Features }\\
    \midrule
    Visual Content &
    Course Staff Photos Gender, Course Staff Photos Race\\
  
    Verbal Content & 
    Course Subject, STEM, Course Level in Title, Prerequisites, Weekly Effort, "About" Text (Watson Disgust, Sadness; Textio Score, Tone), "FAQ" Text (Watson Fear; Textio Score, Tone),
    Institution, Geographic Location\\
    
    Visual Design &  ---\\
     
    Interaction Design & ---\\
\bottomrule
\end{tabular}
\end{table}

Since edX offers thousands of courses, we could not code all of them like we did with the Stanford Online dataset. We decided to sample 105 courses from the edX site. We selected a wide range of subjects from a number of global institutions, oversampling US institutions. We ensured that each course subject offered by edX was sampled at least three times. The list of courses we sampled was limited to those offered by institutions who are members of the edX research data sharing program, which excludes some of the institutions offering courses on edX.
         
We used data obtained from edX official enrollment records in aggregate form to conduct our analysis. We used the same methods of correlational analysis between features from Study I. 

\subsection{Results}

Table~\ref{tab:resultsS2} provides the Pearson correlation coefficient for each coded feature of the edX courses with the four enrollment metrics we consider: proportion of female learners, proportion of learners living in countries with an HDI lower than .7, proportion of learners who have an education level up to but not including a college degree, and the average age of learners. 

In this dataset, we found that significant relationships existed between several of the examined variables. Fewer women enrolled in courses that were categorized as STEM, indicated prerequisites, or had higher weekly effort; more women enrolled in courses that had higher Watson scores for sadness in the "About this Course" section and more images of female instructors. Low HDI learners enrolled more in courses that were categorized as STEM, indicated prerequisites, had the course level in the title, or had higher weekly effort. Low SES learners enrolled less in courses with prerequisites and more in courses that had the course level in the title of the course. Lastly, older learners enrolled less in courses categorized as STEM, courses with higher weekly effort, and courses with the course level in the title of the course. 


\begin{table*}[!t]
\caption{Correlations between coded features of edX courses and four sociodemographic enrollment variables. Correlations with p-values below 0.10 are shown in bold font.}
\label{tab:resultsS2}
\begin{tabular}{lllll}
\toprule
Variable & Prop. Female & Prop. HDI\textless0.7 & Prop. Less than College Educated & Average Age \\ 
\midrule

STEM & \textbf{-0.631***} & \textbf{0.503*** } & 0.030 & \textbf{-0.272*** }\\

Course Level in Title & -0.095& \textbf{0.162*} & \textbf{0.216**} & \textbf{-0.232**}\\

Textio Score, About & 0.073 & 0.046 & \textbf{0.297***} & \textbf{-0.181*}\\

Watson Sadness, About & \textbf{ 0.229**} & -0.147 & 0.127 & -0.071\\

Course Staff Photos Gender & \textbf{0.346***} & -0.109 & 0.088 & 0.054  \\

Prerequisites & \textbf{-0.506***} & \textbf{0.421***} & \textbf{-0.305***} & -0.093\\

Weekly Effort & \textbf{ -0.339***} & \textbf{ 0.288***} & 0.029 & \textbf{-0.238**}\\

\bottomrule
\multicolumn{5}{l}{$^{***}p<0.01$, $^{**}p<0.05$, $^{*}p<0.10$}
\end{tabular}
\end{table*}
\subsection{Discussion}

The relationships found in this study confirm some findings from our initial study, contradict some of the initial findings, and reveal some new relationships as well. 

Firstly, we see that these new findings provide more support for the claims that courses categorized as STEM, courses with prerequisites, and courses with higher weekly effort have lower rates of female enrollment, but courses with images of female instructors have higher rates of female enrollment. Further, in both studies, we find evidence that low HDI learners enroll more in courses categorized as STEM and in courses that have the course level indicated in the title. We again see that the course level being in the title was positively correlated with enrollment from learners of lower socioeconomic status in this study as well. Lastly, we again see that courses categorized as STEM, courses with higher weekly effort, and courses that have the course level indicated in the title have negative correlations with average enrollment age. We consider these to be the most robust relationships as they were first identified as significant in Study I and continued to hold significance in Study II. These relationships are summarized in Table~\ref{tab:robustResults}. 

\begin{table*}[!t]
\caption{Summary of significant relationships across both studies. Estimates are from linear regression models with robust standard errors and course platform fixed effect. For Weekly Effort, 7 and 2.5 hours represent 1SD above/below the mean.}
\label{tab:robustResults}
\begin{tabular}{lll}
\toprule
Relationship & Effect Size  & Test Statistics \\ 
\midrule
\textit{Female Enrollment} & & \\
\quad STEM course & 29\% STEM vs. 49\% non-STEM & $t_{156}=21.9$, $p<0.001$ \\
\quad Prerequisites & 29\% with vs. 45\% without & $t_{156}=7.13$, $p<0.001$ \\
\quad Weekly Effort & 31\% for 7hrs vs. 44\% for 2.5hrs & $t_{136}=5.79$, $p<0.001$ \\
\quad Instructor Gender & 32\% male vs. 41\% both vs. 50\% female  & $F_{2,155}=15.2$, $p<0.001$ \\
\midrule
\textit{Developing Countries Enrollment} & \\
\quad STEM & 31\% STEM vs. 22\% non-STEM & $t_{156}=5.93$, $p<0.001$ \\
\quad Course Level in Title & 33\% with vs. 27\% without & $t_{156}=2.19$, $p=0.030$ \\
\midrule
\textit{Low-SES Enrollment} & \\
\quad Course Level in Title & 26\% with vs. 21\% without & $t_{156}=3.27$, $p=0.001$ \\
\midrule
\textit{Average Enrollment Age} & \\
\quad STEM & 31 STEM vs. 33 non-STEM & $t_{156}=4.45$, $p<0.001$ \\
\quad Course Level in Title & 31 with vs. 33 without & $t_{156}=3.65$, $p=0.001$ \\
\quad Weekly Effort & 31 for 7hrs vs. 33 for 2.5hrs & $t_{136}=3.42$, $p=0.001$ \\
%\quad ``About" Textio Score & & \\
\bottomrule
%\multicolumn{3}{l}{$^{***}p<0.01$, $^{**}p<0.05$, $^{*}p<0.10$}
\end{tabular}
\end{table*}

There existed a number of significant relationships identified in Study I that did not hold in Study II. Study I showed support for relationships between the following variables: Course Staff Photos Gender and low HDI enrollment, Watson Sadness for "About this Course" and low SES enrollment, Watson Sadness for "About this Course" and age of learners, Textio Score for "About this Course" and low SES enrollment, Textio Score for "About this Course" and age of learners, Course Level in Title and low SES enrollment, and Textio Score for FAQ section and female enrollment. These relationships did not have significant p-values in Study II. Further, most of the edX courses did not have an FAQ section (only six of them did), so we could not analyze this feature, though we saw evidence for potential relationships between Textio Score for FAQ and female enrollment in Study I. We do not consider any of these relationships to be highly robust as they did not show up as significant in Study II.

Study II revealed some new relationships that did not show in Study I. In Study II, we see evidence supporting the claims that courses with more sadness detected in "About this Course" sections enroll more female learners, low HDI learners enroll at higher rates in courses with prerequisites, low SES learners enroll at lower rates in courses with prerequisites, and low HDI learners enroll at higher rates in courses with higher weekly effort. We do not consider these relationships to be highly robust as they did not show up as significant in Study I. 

\begin{figure}[t]
\centering
\includegraphics[width=\columnwidth]{img/agg_gender_inst_stem_point_one.eps}
\caption{Female enrollment varies with instructor gender in STEM courses (red), non-STEM courses (blue), and all combined (black). Error bars show 1 SEM.}
\label{fig:gender_instructor}
\end{figure}

\begin{figure}[t]
\centering
\includegraphics[width=\columnwidth]{img/agg_effort_prereq_point.eps}
\caption{Female enrollment (top panels) and enrollment from developing countries (bottom) varies with whether a course specifies prerequisites (left) and its expected amount of effort (right). Error bars show 1 SEM.}
\label{fig:prereq_effort}
\end{figure}

\section{General Discussion}

We conducted a two-part study to identify which course features at the time of enrollment predict who enrolls in online courses. Our first study involved courses offered by a single institution and examined a broad range of features. Our second study served as a larger, broader domain with multiple institutions where we analyzed a smaller set of features. This progression in the variability of our study samples helps to validate the robustness of our findings.

From Study I, we saw the significance of the following variables in terms of potentially affecting enrollment from groups of learners from our hypothesized relationships: STEM, Course Staff Photos Gender, and Prerequisites. These variables all had significant correlations with female enrollment rates. In STEM courses and courses with prerequisites, we saw lower rates of female enrollment. We saw higher rates of female enrollment when courses had more images of female instructors. 

The exploration of variable relationships outside of our hypotheses led to more findings in Study I. We saw significant relationships between STEM courses and age of learners, Course Staff Photos Gender and low HDI, Weekly Effort and female enrollment, Weekly Effort and age of learners, Watson Sadness for "About this Course" and enrollment of learners with lower than a college education level, Watson Sadness for "About this Course" and age of learners, Textio Score for "About this Course" and female enrollment, Textio Score for "About this Course" and age of learners, Textio Score for FAQ and female enrollment, Course Level in Title and female enrollment, Course Level in Title and low HDI, and Course Level in Title and age of learners. These results are summarized in Table~\ref{tab:resultsS1}.

Study II provided more evidence for the relationships between Course Staff Photos Gender and female enrollment, STEM and female enrollment, Prerequisites and female enrollment, Weekly Effort and female enrollment, STEM and low HDI enrollment, Course Level in Title and low HDI enrollment, Course Level in title and low SES enrollment, STEM and age of enrolled learners, Course Level in title and age of enrolled learners, and Weekly Effort and age of enrolled learners. Other significant correlations from Study I did not replicate in Study II. 

The most notable evidence lies in these relationships that were strong and significant in both Study I and II. These results are summarized in Table~\ref{tab:robustResults} and visualized in Figures \ref{fig:gender_instructor} and \ref{fig:prereq_effort}. 

ADD BOXPLOT HERE. We use the following boxplot to examine more closely the Course Staff Photos Gender design feature. This feature was coded as -1 for no images of female instructors present, 0 for at least one image of a female instructor present, and 1 all of the photos being of female instructors. We can see from the above boxplot that is using data from both the edX and Stanford datasets combined that the presence of just one image of a female instructor makes a significant difference in female enrollment; female enrollment is higher in both datasets when the course enrollment page includes imagery of female instructors. 

The findings from this study may be generalized for the design of other digital environments, not just educational ones. Web-based platforms have an increasing role in various diverse domains, including transportation, housing, dating, and education. The rise of the internet and the power these platforms yield in terms of connectivity and usability have frequently been cited as equalizers and change-making agents for society by the press, in scholarly research as well as in popular culture. The design of these interfaces and technologies that pervade our everyday activities contain both subtle and obvious situational cues which impose and reflect bias and cultural assumptions, leading to further inequity under the guise of serving as purely beneficial conduits for the mass spread of information.

\subsection{Limitations}

Our study only investigates the enrollment rates and not performance rates of learners in MOOCs. Future studies can also look at the performance patterns of demographics of learners to help identify social-identity threat inducing cues.

Further, gender, age, and education level were all self-reported variables. There may be some discrepancies between the self-reported data and the actual data of learners. There also may be some self-selection bias, since we are examining those seeking out the platform websites in the first place, unlike Kizilcec and Saltarelli \cite{kizilcec2019psychologically} who look at marketing on Facebook as a step before examining platform page.

Lastly, our study is only correlational. We have no evidence establishing causation. Future work should conduct experiments with the most promising correlational evidence (between STEM categorization for a course and low HDI enrollment, images of female instructors and female enrollment, STEM categorization for a course and female enrollment, STEM categorization for a course and average age, Prerequisites and female enrollment, Weekly Effort and female enrollment, and weekly effort and average age) identified in this study as an effort to establish causation.

\section{Conclusion}
THIS SECTION NEEDS TO BE UPDATED
This study is a large-scale correlational field study aimed at investigating the effects of design choices that can serve as social-identity threat inducing cues. Such cues can exacerbate educational disparities and inequality. Our results show that there exist strong positively correlated relationships between STEM categorization for a course and low HDI enrollment as well as images of female instructors and female enrollment. We also found strong negatively correlated relationships between STEM categorization for a course and female enrollment, STEM categorization for a course and average age, prerequisites and female enrollment, weekly effort and female enrollment, and weekly effort and average age. This study can serve to guide future design decisions for online environments that are meant to be universally inclusive. More work is still needed to establish causation between the described variables. Given the rapid rise of online education, the increasing number of online learners, and the ubiquity of the internet in daily life, there exists a substantial need to continue building on this work to inform design practices that promote inclusivity and success for all users.
