# Supplementary material for: Identifying course characteristics associated with sociodemographic variation in enrollments across 159 online courses from 20 institutions
Source: PLoS One. 2020 Oct 14;15(10):e0239766. doi: 10.1371/journal.pone.0239766 (PMC7556443; doi:10.1371/journal.pone.0239766)
Supplement: S1 File — (ZIP) [file pone.0239766.s002.zip › library.bib]

Automatically generated by Mendeley Desktop 1.19.2
Any changes to this file will be lost if it is regenerated by Mendeley.

BibTeX export options can be customized via Preferences -> BibTeX in Mendeley Desktop

@article{Jones2009a,
abstract = {In his book "Creating Significant Learning Experiences" (2003), Dee Fink challenges professors to create a deep vision for the courses they teach. Educators often have a vision for what their courses could be, but often lack a model for instituting change. Fink's book provides that model. In this article, the author describes how this model helped him use more active learning experiences that not only deepened students' understanding of musical forms but also enabled students to creatively play with those forms.},
archivePrefix = {arXiv},
arxivId = {arXiv:1508.04870v1},
author = {Jones, Loretta},
doi = {10.1002/tl},
eprint = {arXiv:1508.04870v1},
file = {:Users/kizilcec/Google Drive/Mendeley/Self-Regulation and Learning Strategies.pdf:pdf},
isbn = {1536-0768},
issn = {1049510X},
journal = {Ethnicity and Disease},
number = {4 SUPPL.6},
pages = {45--53},
pmid = {35859038},
title = {{Preface: Community-partnered participatory research: How we can work together to improve community health}},
volume = {19},
year = {2009}
}
@article{Davis2009,
abstract = {Massive Open Online Course (MOOC) platform designs, such as those of edX and Coursera, afford linear learning sequences by building scaffolded knowledge from activity to activity and fromweek to week. We consider those sequences to be the courses' designed learning paths. But do learners actually adhere to these designed paths, or do they forge their own ways through the MOOCs? What are the im- plications of either following or not following the designed paths? Existing research has greatly emphasized, and suc- ceeded in, automatically predicting MOOC learner success and learner dropout based on behavior patterns derived from MOOC learners' data traces. However, those predictions do not directly translate into practicable information for course designers {\&} instructors aiming to improve engagement and retention—the two major issues plaguing today's MOOCs. In this work, we present a three-pronged approach to ex- ploring MOOC data for novel learning path insights, thus enabling course instructors {\&} designers to adapt a course's design},
author = {Davis, Dan and Chen, Guanliang and Hauff, Claudia and Houben, Geert-jan},
file = {:Users/kizilcec/Google Drive/Mendeley/EDM2016LEARNINGPATHS.pdf:pdf},
journal = {Proceedings of the 9th International Conference on Educational Data Mining},
keywords = {MOOC,MOOCS,MOOCs,dist ed,distance ed,distance education,distance learning,learning path analysis,mooc,moocs,visualization},
pages = {54--61},
title = {{Gauging MOOC Learners ' Adherence to the Designed Learning Path}},
year = {2009}
}
@article{Schneider2014a,
abstract = {We describe a framework and an implementation of learning process analytics for both learners and teachers to enhance a self- study class on psychological and educational theory. The environment is implemented in a Semantic MediaWiki using Semantic Forms and Semantic Result Formats. The design is in early development, but it is deployed and operational.},
author = {Schneider, Daniel K. and Class, Barbara and Benetos, Kalliopi and {Da Costa}, Julien and Follonier, Val{\'{e}}rie},
doi = {10.1145/2641580.2641605},
file = {:Users/kizilcec/Google Drive/Mendeley/p20.pdf:pdf},
isbn = {9781450330169},
issn = {07475632},
journal = {Proceedings of The International Symposium on Open Collaboration - OpenSym '14},
pages = {1--4},
title = {{Learning process analytics for a self-study class in a Semantic Mediawiki}},
url = {http://dl.acm.org/citation.cfm?doid=2641580.2641605},
year = {2014}
}
@article{Winne2013a,
abstract = {This chapter explicates an empirically grounded and detailed theoretical framework for understanding the various components of self-regulated learning. A key distinction is articulated between metacognitive knowledge and metacognitive monitoring. It is argued that it is the accurate monitoring of learning experiences that is critical for effective self-regulation during learning, and that various accuracy measures for judgments of learning differ in how well they assess this construct of monitoring accuracy. Particular emphasis is placed on the importance of improving the relative accuracy of metacognitive monitoring skills, and that typical instruction in study strategies may not be sufficient to improve monitoring. The results of studies and manipulations that have resulted in superior monitoring accuracy are reviewed, and the implications for the development of learning technologies are discussed. A key observation is that in order to provide the opportunity for the development of effective regulatory skills, learning environments need to be careful not to deprive students of the opportunity to engage in self-regulation or monitoring of their own understanding.$\backslash$n},
archivePrefix = {arXiv},
arxivId = {arXiv:1011.1669v3},
author = {Winne, Philip H and Hadwin, Allyson F},
doi = {10.1007/978-1-4419-5546-3},
eprint = {arXiv:1011.1669v3},
file = {:Users/kizilcec/Google Drive/Mendeley/chp{\%}3A10.1007{\%}2F978-1-4419-5546-3{\_}20(3).pdf:pdf},
isbn = {978-1-4419-5545-6},
issn = {13514180},
pages = {293--308},
pmid = {15991970},
title = {{International Handbook of Metacognition and Learning Technologies}},
url = {http://link.springer.com/10.1007/978-1-4419-5546-3},
volume = {28},
year = {2013}
}
@article{Shapiro2007a,
abstract = {More than 100 articles have examined the construct of stereotype threat and its implications. However, stereotype threat seems to mean different things to different researchers and has been employed to describe and explain processes and phenomena that appear to be fundamentally distinct. Complementing existing models, the authors posit a Multi-Threat Framework in which six qualitatively distinct stereotype threats arise from the intersection of two dimensions—the target of the threat (the self/one's group) and the source of the threat (the self/outgroup others/ingroup others). The authors propose that these threats constitute the core of the broader stereotype threat construct and provide the foundation for understanding additional, as of yet uncharacterized, stereotype threats. The proposed threats likely differentially peril those with different stigmatizable characteristics, have different eliciting conditions and moderators, are mediated by somewhat different processes, are coped with and compensated for in different ways, and require different interventions to overcome.},
author = {Shapiro, Jenessa R. and Neuberg, Steven L.},
doi = {10.1177/1088868306294790},
file = {:Users/kizilcec/Google Drive/Mendeley/1088868306294790.pdf:pdf},
isbn = {1088-8683$\backslash$n1532-7957},
issn = {10888683},
journal = {Personality and Social Psychology Review},
keywords = {Stereotype threat,Stereotyped attitudes,Stereotyped behaviors,Stigma,Threat},
number = {2},
pages = {107--130},
pmid = {18453458},
title = {{From stereotype threat to stereotype threats: Implications of a multi-threat framework for causes, moderators, mediators, consequences, and interventions}},
volume = {11},
year = {2007}
}
@article{Gasevic2014a,
abstract = {This paper reports on the results of an analysis of the research proposals submitted to the MOOC Research Initiative (MRI) funded by the Gates Foundation and administered by Athabasca University. The goal of MRI was to mobilize researchers to engage into critical interrogation of MOOCs. The submissions--266 in Phase 1, out of which 78 was recommended for resubmission in the extended form in Phase 2, and finally, 28 funded--were analyzed by applying conventional and automated content analysis methods as well as citation network analysis methods. The results revealed the main research themes that could form a framework of the future MOOC research: i) student engagement and learning success, ii) MOOC design and curriculum, iii) self-regulated learning and social learning, iv) social network analysis and networked learning, and v) motivation, attitude and success criteria. The theme of social learning received the greatest interest and had the highest success in attracting funding. The submissions that planned on using learning analytics methods were more successful. The use of mixed methods was by far the most popular. Design-based research methods were also suggested commonly, but the questions about their applicability arose regarding the feasibility to perform multiple iterations in the MOOC context and rather a limited focus on technological support for interventions. The submissions were dominated by the researchers from the field of education (75{\%} of the accepted proposals). Not only was this a possible cause of a complete lack of success of the educational technology innovation theme, but it could be a worrying sign of the fragmentation in the research community and the need to increased efforts towards enhancing interdisciplinarity.},
archivePrefix = {arXiv},
arxivId = {arXiv:1011.1669v3},
author = {Ga{\v{s}}evi{\'{c}}, Dragan and Kovanovi{\'{c}}, Vitomir and Joksimovi{\'{c}}, Sre{\'{c}}ko and Siemens, George},
doi = {http://dx.doi.org/10.19173/irrodl.v15i5.1954},
eprint = {arXiv:1011.1669v3},
file = {:Users/kizilcec/Google Drive/Mendeley/1954-15545-1-PB.pdf:pdf},
isbn = {1492-3831},
issn = {14923831},
journal = {International Review of Research in Open and Distance Learning},
keywords = {Content analysis,Education research,MOOC,MOOC research analysis,MOOC research initiative,Massive online open courses},
number = {5},
pages = {134--176},
pmid = {12089095},
title = {{Where is research on massive open online courses headed? A data analysis of the MOOC research initiative}},
volume = {15},
year = {2014}
}
@techreport{U.S.DepartmentofEducation.InstituteofEducationSciences2016,
author = {{U.S. Department of Education. Institute of Education Sciences}, National Center for Education Statistics},
title = {{Digest of Education Statistics}},
url = {https://nces.ed.gov/programs/digest/d17/tables/dt17{\_}326.10.asp?current=yes},
year = {2016}
}
@article{Winne2014a,
abstract = {New methods for gathering and analyzing data about events that comprise self-regulated learning (SRL) support discoveries about patterns among events and tests of hypotheses about roles patterns play in learning. Five such methodologies are discussed in the context of four key questions that shape investigations into patterns in SRL. A framework for this review is provided by a model that structures SRL in terms of: conditions of a task, operations, products generated by operations, evaluations of work and standards used in evaluations (COPES; Winne in Journal of Educational Psychology, 89, 397–410, 1997). Four recommendations are made for future work on SRL as patterned activity: prune models of SRL with experimental tests, explicitly include goals in data, ensure learners have options for SRL by training them in tactics and strategies, and provide learners access to accurate displays about the events and patterns that comprise SRL.},
author = {Winne, Philip H.},
doi = {10.1007/s11409-014-9113-3},
file = {:Users/kizilcec/Google Drive/Mendeley/art{\%}3A10.1007{\%}2Fs11409-014-9113-3.pdf:pdf},
isbn = {1556-1623},
issn = {15561631},
journal = {Metacognition and Learning},
keywords = {Metacognition,Pattern analysis,Self-regulated learning},
number = {2},
pages = {229--237},
title = {{Issues in researching self-regulated learning as patterns of events}},
volume = {9},
year = {2014}
}
@article{Forum2017,
author = {Forum, P Olicy},
file = {:Users/kizilcec/Google Drive/Mendeley/1530.full.pdf:pdf},
title = {{D 1530}},
year = {2017}
}
@article{Chi2010a,
abstract = {Pedagogical tutorial tactics are policies for a tutor to decide the next action when there are multiple actions available. When the contents were controlled so as to be the same, little evidence has shown that tutorial decisions would impact students' learning. In this paper, we applied Reinforcement Learning (RL) to induce two sets of tutorial tactics from pre-existing human interaction data. The NormGain set was derived with the goal of enhancing tutorial decisions that contribute to learning while the InvNormGain set was derived with the goal of enhancing those decisions that contribute less or even nothing to learning. The two sets were then compared with human students. Our results showed that when the contents were controlled so as to be the same, different pedagogical tutorial tactics would make a difference in learning and more specifically, the NormGain students outperformed their peers.},
archivePrefix = {arXiv},
arxivId = {arXiv:1011.1669v3},
author = {Chi, Min and Vanlehn, Kurt and Litman, Diane},
doi = {10.1007/978-3-642-13388-6_27},
eprint = {arXiv:1011.1669v3},
file = {:Users/kizilcec/Google Drive/Mendeley/7e6def2520956896c4f68c42e6f9ea68f5d7.pdf:pdf},
isbn = {3642133878},
issn = {03029743},
journal = {Lecture Notes in Computer Science (including subseries Lecture Notes in Artificial Intelligence and Lecture Notes in Bioinformatics)},
keywords = {Human learning,Intelligent tutoring systems,Pedagogical strategy,Reinforcement learning},
number = {PART 1},
pages = {224--234},
pmid = {25246403},
title = {{Do micro-level tutorial decisions matter: Applying reinforcement learning to induce pedagogical tutorial tactics}},
volume = {6094 LNCS},
year = {2010}
}
@article{Gasevic2017a,
abstract = {The use of analytic methods for extracting learning strategies from trace data has attracted considerable attention in the literature. However, there is a paucity of research examining any association between learning strategies extracted from trace data and responses to well-established self-report instruments and performance scores. This paper focuses on the link between the learning strategies identified in the trace data and student reported approaches to learning. The paper reports on the findings of a study conducted in the scope of an undergraduate engineering course (N = 144) that followed a flipped classroom design. The study found that learning strategies extracted from trace data can be interpreted in terms of deep and surface approaches to learning. The detected significant links with self-report measures are with small effect sizes for both the overall deep approach to learning scale and the deep strategy scale. However, there was no observed significance linking the surface approach to learning and surfacestrategy nor were there significant associations with motivation scales of approaches to learning. The significant effects on academic performance were found, and consistent with the literature that used self-report instruments showing that students who followed a deep approach to learning had a significantly higher performance.},
author = {Ga{\v{s}}evi{\'{c}}, Dragan and Jovanovi{\'{c}}, Jelena and Pardo, Abelardo and Dawson, Shane},
doi = {10.18608/jla.2017.42.10},
file = {:Users/kizilcec/Google Drive/Mendeley/Detecting learning strategies with analytics- Links with self-reported measures and academic performance.pdf:pdf},
issn = {19297750},
journal = {Journal of Learning Analytics},
keywords = {approaches to learning,learning analytics,learning strategy,self-reported measures},
number = {2},
pages = {113--128},
title = {{Detecting Learning Strategies with Analytics: Links with Self-Reported Measures and Academic Performance}},
url = {http://www.learning-analytics.info/journals/index.php/JLA/article/view/5085},
volume = {4},
year = {2017}
}
@article{Champaign2015a,
abstract = {The Writing Pal (W-Pal) is an intelligent tutoring system that was developed to improve students' writing proficiency; however, it remains relatively unclear whether and how this system promotes self-regulated learning. In previous studies, we have begun to investigate the characteristics of students' self-assessments, as well as whether interactions with W-Pal can lead to more accurate self-assessments and better writing performance. Here, we propose a series of three experiments that will test whether and how W-Pal can be used to enhance students' self-regulated learning strategies and, consequently, influence their writing habits and the overall quality of their essays. These studies will examine the role of self-assessment in the writing process, and investigate how explicit instruction on writing criteria and self-regulated learning strategies can improve students' writing processes and, ultimately, their writing proficiency.},
author = {Champaign, John and McCalla, Gord},
doi = {10.1007/978-3-319-19773-9},
file = {:Users/kizilcec/Google Drive/Mendeley/chp{\%}3A10.1007{\%}2F978-3-319-19773-9{\_}19.pdf:pdf},
isbn = {9783319197722},
issn = {16113349},
journal = {Lecture Notes in Computer Science (including subseries Lecture Notes in Artificial Intelligence and Lecture Notes in Bioinformatics)},
keywords = {ing,learning environment design,open-ended learning environments},
pages = {883},
title = {{2Nd Workshop on Simulated Learners}},
volume = {9112},
year = {2015}
}
@article{Deming2015,
archivePrefix = {arXiv},
arxivId = {arXiv:1011.1669v3},
author = {Deming, David and Goldin, Claudia and Katz, Lawrence F. and Yuchtman, Noam},
doi = {10.1257/aer.p20151024},
eprint = {arXiv:1011.1669v3},
file = {:Users/kizilcec/Google Drive/Mendeley/aer.p20151024.pdf:pdf},
isbn = {9788578110796},
issn = {00028282},
journal = {American Economic Review: Papers {\&} Proceedings},
number = {5},
pages = {496--501},
pmid = {25246403},
title = {{Can Online Learning Bend the Cost Curve of Higher Education?}},
volume = {105},
year = {2015}
}
@article{Walton,
author = {Walton, Gregory M and Wilson, Timothy D},
file = {:Users/kizilcec/Library/Containers/com.apple.mail/Data/Library/Mail Downloads/FE08BEFE-C308-4F44-ADD6-68EF7F54B965/WaltonWilsonInPress.pdf:pdf},
journal = {Psychological Review},
title = {{Wise Interventions: Psychological Remedies for Social and Personal Problems}}
}
@article{Dynarski2018,
author = {Dynarski, Susan},
file = {:Users/kizilcec/Google Drive/Mendeley/Online Courses Are Harming the Students Who Need the Most Help - The New York Times.pdf:pdf},
pages = {19--22},
title = {{Online Courses Are Harming the Students Who Need the Most Help}},
volume = {12},
year = {2018}
}
@article{Metaxa-Kakavouli2018,
abstract = {{\textcopyright} 2018 Copyright is held by the owner/author(s). We interact with dozens of web interfaces on a daily basis, making inclusive web design practices more important than ever. This paper investigates the impacts of web interface design on ambient belonging, or the sense of belonging to a community or culture. Our experiment deployed two content-identical webpages for an introductory computer science course, differing only in aesthetic features such that one was perceived as masculine while the other was gender-neutral. Our results confirm that young women exposed to the masculine page are negatively affected, reporting significantly less ambient belonging, interest in the course and in studying computer science broadly. They also experience significantly more concern about others' perception of their gender relative to young women exposed to the neutral page, while no similar effect is seen in young men. These results suggest that gender biases can be triggered by web design, highlighting the need for inclusive user interface design for the web.},
author = {Metaxa-Kakavouli, D. and Wang, Kelly and Landay, J.A. and Hancock, Jeff},
doi = {10.1145/3173574.3174188},
file = {:Users/kizilcec/Google Drive/Mendeley/paper614.pdf:pdf},
isbn = {9781450356206},
journal = {Conference on Human Factors in Computing Systems - Proceedings},
keywords = {Ambient belonging,Gender-inclusive interfaces,Inclusive design,Web interface psychology},
pages = {1--6},
title = {{Gender-inclusive design: Sense of belonging and bias in web interfaces}},
volume = {2018-April},
year = {2018}
}
@article{Escueta2017,
abstract = {In recent years, there has been widespread excitement around the potential for technology to transform learning. As investments in education technology continue to grow, students, parents, and teachers face a seemingly endless array of education technologies from which to choose— from digital personalized learning platforms to educational games to online courses. Amidst the excitement, it is important to step back and understand how technology can help—or in some cases hinder—how students learn. This review paper synthesizes and discusses experimental evidence on the effectiveness of technology-based approaches in education and outlines areas for future inquiry. In particular, we examine RCTs across the following categories of education technology: (1) access to technology, (2) computer-assisted learning, (3) technology-enabled behavioral interventions in education, and (4) online learning. While this review focuses on literature from developed countries, it also draws upon extensive research from developing countries. We hope this literature review will advance the knowledge base of how technology can be used to support education, outline key areas for new experimental research, and help drive improvements to the policies, programs, and structures that contribute to successful teaching and learning.},
author = {Escueta, Maya and Quan, Vincent and Nickow, Andre Joshua and Oreopoulos, Philip},
doi = {10.3386/w23744},
file = {:Users/kizilcec/Google Drive/Mendeley/w23744.pdf:pdf},
pages = {102},
title = {{Education Technology: An Evidence-Based Review}},
url = {http://www.nber.org/papers/w23744},
year = {2017}
}
@article{Heppen2017,
abstract = {Students who fail algebra are significantly less likely to graduate on time, and algebra failure rates are consistently high in urban districts. Identifying effective credit recovery strategies is critical for getting students back on track. Online courses are now widely used for credit recovery, yet there is no rigorous evidence about the relative efficacy of online versus face-to-face credit recovery courses. To address this gap, this study randomly assigned 1,224 ninth graders who failed algebra in 17 Chicago public high schools to take an online or face-to-face algebra credit recovery course. Compared to students in face-to-face credit recovery, students in online credit recovery reported that the course was more difficult, were less likely to recover credit, and scored lower on an algebra posttest. There were no statistically significant differences by condition on any outcomes measured during the second year of high school (standardized mathematics test and algebra subtest scores, likelihood of passing subsequent math classes, cumulative math credits, or on-track rates). The benefits and challenges of online learning for credit recovery are discussed in light of the findings to date. {\textcopyright} 2017 Taylor {\&} Francis Group, LLC.},
author = {Heppen, Jessica B. and Sorensen, Nicholas and Allensworth, Elaine and Walters, Kirk and Rickles, Jordan and Taylor, Suzanne Stachel and Michelman, Valerie},
doi = {10.1080/19345747.2016.1168500},
file = {:Users/kizilcec/Google Drive/Mendeley/The Struggle to Pass Algebra Online vs Face to Face Credit Recovery for At Risk Urban Students.pdf:pdf},
issn = {19345739},
journal = {Journal of Research on Educational Effectiveness},
keywords = {algebra,at-risk students,credit recovery,online learning,randomized controlled trial},
number = {2},
pages = {272--296},
publisher = {Taylor {\&} Francis},
title = {{The Struggle to Pass Algebra: Online vs. Face-to-Face Credit Recovery for At-Risk Urban Students}},
url = {http://dx.doi.org/10.1080/19345747.2016.1168500},
volume = {10},
year = {2017}
}
@article{UNESCO2017,
abstract = {Global education monitoring report: policy paper; Vol.:30; 2017},
author = {UNESCO},
file = {:Users/kizilcec/Google Drive/Mendeley/247862E.pdf:pdf},
keywords = {access to education,disadvantaged groups,educational fees,educational opportunities,educational statistics,free education,higher education,universal education},
number = {April},
pages = {1--10},
title = {{Six ways to ensure higher education leaves no one behind}},
year = {2017}
}
@article{VanHorn2015,
abstract = {Workers and employers in the United States face new realities and uncertainties that current public policies and programs were not designed to address. The Great Recession and other disruptive forces have altered the environment for workers, job seekers, businesses, educational institutions and government alike. Transforming U.S. Workforce Development Policies for the 21st Century tackles these issues straight on by presenting new visions for transformative education and workforce development policies and practice.},
author = {{Van Horn}, Carl and Edwards, Tammy and Greene, Todd},
file = {:Users/kizilcec/Google Drive/Mendeley/Transforming-Workforce-Development-Policies-for-the-21st-Century-.pdf:pdf},
isbn = {978-0-69240-536-9},
title = {{Transforming US Workforce Development Policies for the 21st Century}},
year = {2015}
}
@article{Kaiser2013a,
abstract = {This research tests the hypothesis that the presence (vs. absence) of organizational diversity structures causes high-status group members (Whites, men) to perceive organizations with diversity structures as procedurally fairer environments for underrepresented groups (racial minorities, women), even when it is clear that underrepresented groups have been unfairly disadvantaged within these organizations. Furthermore, this illusory sense of fairness derived from the mere presence of diversity structures causes high-status group members to legitimize the status quo by becoming less sensitive to discrimination targeted at underrepresented groups and reacting more harshly toward underrepresented group members who claim discrimination. Six experiments support these hypotheses in designs using 4 types of diversity structures (diversity policies, diversity training, diversity awards, idiosyncratically generated diversity structures from participants' own organizations) among 2 high-status groups in tests involving several types of discrimination (discriminatory promotion practices, adverse impact in hiring, wage discrimination). Implications of these experiments for organizational diversity and employment discrimination law are discussed.},
author = {Kaiser, Cheryl R. and Major, Brenda and Jurcevic, Ines and Dover, Tessa L. and Brady, Laura M. and Shapiro, Jenessa R.},
doi = {10.1037/a0030838},
file = {:Users/kizilcec/Google Drive/Mendeley/Presumed Fair 2013.pdf:pdf},
isbn = {0022-3514, 0022-3514},
issn = {00223514},
journal = {Journal of Personality and Social Psychology},
keywords = {Discrimination,Diversity,Multiculturalism,Procedural justice},
number = {3},
pages = {504--519},
pmid = {23163748},
title = {{Presumed fair: Ironic effects of organizational diversity structures}},
volume = {104},
year = {2013}
}
@inproceedings{Cheng2017,
address = {New York, New York, USA},
archivePrefix = {arXiv},
arxivId = {15334406},
author = {Cheng, Justin and Bernstein, Michael and Danescu-Niculescu-Mizil, Cristian and Leskovec, Jure},
booktitle = {Proceedings of the 2017 ACM Conference on Computer Supported Cooperative Work and Social Computing - CSCW '17},
doi = {10.1145/2998181.2998213},
eprint = {15334406},
file = {:Users/kizilcec/Google Drive/Mendeley/nihms933916.pdf:pdf},
isbn = {9781450343350},
issn = {1538-3598},
month = {feb},
pages = {1217--1230},
pmid = {26903338},
publisher = {ACM Press},
title = {{Anyone Can Become a Troll: Causes of Trolling Behavior in Online Discussions}},
url = {http://www.ncbi.nlm.nih.gov/pubmed/26903338 http://www.pubmedcentral.nih.gov/articlerender.fcgi?artid=PMC4968574 http://dl.acm.org/citation.cfm?doid=2998181.2998213},
year = {2017}
}
@article{Segal2018,
abstract = {Volunteers who help with online crowdsourcing such as cit-izen science tasks typically make only a few contributions before exiting. We propose a computational approach for in-creasing users' engagement in such settings that is based on optimizing policies for displaying motivational messages to users. The approach, which we refer to as Trajectory Cor-rected Intervention (TCI), reasons about the tradeoff between the long-term influence of engagement messages on partici-pants' contributions and the potential risk of disrupting their current work. We combine model-based reinforcement learn-ing with off-line policy evaluation to generate intervention policies, without relying on a fixed representation of the do-main. TCI works iteratively to learn the best representation from a set of random intervention trials and to generate can-didate intervention policies. It is able to refine selected poli-cies off-line by exploiting the fact that users can only be in-terrupted once per session. We implemented TCI in the wild with Galaxy Zoo, one of the largest citizen science platforms on the web. We found that TCI was able to outperform the state-of-the-art intervention policy for this domain, and sig-nificantly increased the contributions of thousands of users. This work demonstrates the benefit of combining traditional AI planning with off-line policy methods to generate intelli-gent intervention strategies.},
author = {Segal, Avi and Gal, Kobi and Kamar, Ece and Horvitz, Eric and Miller, Grant},
file = {:Users/kizilcec/Google Drive/Mendeley/aaai18.pdf:pdf},
journal = {Aaai},
title = {{Optimizing Interventions via Offline Policy Evaluation: Studies in Citizen Science}},
year = {2018}
}
@article{Bakshy2014,
abstract = {Online experiments are widely used to compare specific design alternatives, but they can also be used to produce generalizable knowledge and inform strategic decision making. Doing so often requires sophisticated experimental designs, iterative refinement, and careful logging and analysis. Few tools exist that support these needs. We thus introduce a language for online field experiments called PlanOut. PlanOut separates experimental design from application code, allowing the experimenter to concisely describe experimental designs, whether common "A/B tests" and factorial designs, or more complex designs involving conditional logic or multiple experimental units. These latter designs are often useful for understanding causal mechanisms involved in user behaviors. We demonstrate how experiments from the literature can be implemented in PlanOut, and describe two large field experiments conducted on Facebook with PlanOut. For common scenarios in which experiments are run iteratively and in parallel, we introduce a namespaced management system that encourages sound experimental practice.},
archivePrefix = {arXiv},
arxivId = {1409.3174},
author = {Bakshy, Eytan and Eckles, Dean and Bernstein, Michael S.},
doi = {10.1145/2566486.2567967},
eprint = {1409.3174},
file = {:Users/kizilcec/Google Drive/Mendeley/planout-www2014.pdf:pdf},
isbn = {9781450327442},
issn = {1450327443},
keywords = {3,5,a,b testing,categories and subject descriptors,evaluation,group and organization interfaces,h,methodology,online experiments,toolkits},
title = {{Designing and Deploying Online Field Experiments}},
url = {http://arxiv.org/abs/1409.3174},
year = {2014}
}
@article{Kizilcec2017,
author = {Kizilcec, Ren{\'{e}} F.},
file = {:Users/kizilcec/Google Drive/Mendeley/rfkizilcec{\_}dissertation{\_}rev4-augmented.pdf:pdf},
number = {June},
pages = {56},
title = {{Identity, Threat, and Belonging in Online Learning Environments}},
year = {2017}
}
@article{Goodman2017,
address = {Cambridge, MA},
author = {Goodman, Joshua and Melkers, Julia and Pallais, Amanda},
doi = {10.3386/w22754},
file = {:Users/kizilcec/Google Drive/Mendeley/Article.pdf:pdf},
institution = {National Bureau of Economic Research},
journal = {NBER Working Paper},
month = {sep},
number = {22754},
title = {{Can Online Delivery Increase Access to Education?}},
url = {http://www.nber.org/papers/w22754.pdf},
year = {2017}
}
@article{Hadwin2007a,
abstract = {This exploratory case study examined in depth the studying activities of eight students across two studying episodes, and compared traces of actual studying activities to self-reports of self-regulated learning. Students participated in a 2-hour activity using our gStudy software to complete a course assignment. We used log file data to construct profiles of self-regulated learning activity in four ways: (a) frequency of studying events, (b) patterns of studying activity, (c) timing and sequencing of events, and (d) content analyses of students' notes and summaries. Findings indicate that students' self-reports may not calibrate to actual studying activity. Analyses of log file traces of studying activities provide important information for defining strategies and sequences of fine-grained studying actions. We contrast these analytic methods and illustrate how trace-based profiles of students' self-regulated studying inform models of metacognitive monitoring, evaluation, and self-regulated adaptation.},
author = {Hadwin, Allyson F. and Nesbit, John C. and Jamieson-Noel, Dianne and Code, Jillianne and Winne, Philip H.},
doi = {10.1007/s11409-007-9016-7},
file = {:Users/kizilcec/Google Drive/Mendeley/art{\%}3A10.1007{\%}2Fs11409-007-9016-7(2).pdf:pdf},
isbn = {1556-1623},
issn = {15561623},
journal = {Metacognition and Learning},
keywords = {Instruments,Self-regulated learning,Trace data},
number = {2-3},
pages = {107--124},
title = {{Examining trace data to explore self-regulated learning}},
volume = {2},
year = {2007}
}
@article{Koedinger1996,
abstract = {This report describes an adaptation of the Practical Algebra Tutor, "PAT," for college-level developmental mathematics, and initial evaluations of PAT at two college sites. PAT is a software learning environment that presents students with real-world problem situations, modern mathematical representational tools to analyze these situations, and constant background support from a "cognitive tutor"-- an intelligent computer tutor based on the ACT theory of cognition. Previous classroom evaluations showed that high-school students using PAT outperformed students in regular classes by 15{\%} on standardized tests, and by 100{\%} on assessments of authentic problem-solving. In two colleges, PAT students performed more than 50{\%} better than students in regular classes on a performance-based assessment. This assessment requires students to use mathematical representations to analyze a real-world problem situation. It captures the reform objectives of the PAT approach, which are consistent with new national standards for mathematics.},
author = {Koedinger, Kenneth R. and Sueker, Erika L. F.},
file = {:Users/kizilcec/Google Drive/Mendeley/p180-koedinger.pdf:pdf},
isbn = {1-880094-23-1},
journal = {International Conference on Learning Science},
pages = {180--187},
title = {{PAT Goes to College: Evaluating a Cognitive Tutor for Developmental Mathematics}},
year = {1996}
}
@article{Jaywilliams2017,
abstract = {Randomized experiments in online educational environments are ubiquitous as a scientific method for investigating learning and motivation, but they rarely improve educational resources and produce practical benefits for learners. We suggest that tools for experimentally comparing resources are designed primarily through the lens of experiments as a scientific methodology, and therefore miss a tremendous opportunity for online experiments to serve as engines for dynamic improvement and personalization. We present the MOOClet requirements specification to guide the implementation of software tools for experiments to ensure that whenever alternative versions of a resource can be experimentally compared (by randomly assigning versions), the resource can also be dynamically improved (by changing which versions are presented), and personalized (by presenting different versions to different people). The MOOClet specification was used to implement DEXPER, a proof-of-concept web service backend that enables dynamic experimentation and personalization of resources embedded in frontend educational platforms. We describe three use cases of MOOClets for dynamic experimentation and personalization of motivational emails, explanations, and problems. {\&}copy; 2017 ACM.},
author = {Jaywilliams, Joseph and Rafferty, Anna N. and Maldonado, Samuel and Ang, Andrew and Tingley, Dustin and Kim, Juho},
doi = {10.1145/3051457.3054006},
file = {:Users/kizilcec/Google Drive/Mendeley/designing-tools-dynamic.pdf:pdf},
isbn = {1234567245},
journal = {L@S 2017 - Proceedings of the 4th (2017) ACM Conference on Learning at Scale},
pages = {287--290},
title = {{MOOClets: A framework for dynamic experimentation and personalization}},
url = {https://www.engineeringvillage.com/share/document.url?mid=cpx{\_}M3b02b95f15c0d34f127M776b10178163176{\&}database=cpx},
year = {2017}
}
@article{Pardo2016,
abstract = {"Teaching analytics" is the application of learning analytics techniques to understand teaching and learning processes, and eventually enable supportive interventions. However, in the case of (often, half-improvised) teaching in face-to-face classrooms, such interventions would require first an understanding of what the teacher actually did, as the starting point for teacher reflection and inquiry. Currently, such teacher enactment characterization requires costly manual coding by researchers. This paper presents a case study exploring the potential of machine learning techniques to automatically extract teaching actions during classroom enactment, from five data sources collected using wearable sensors (eye-tracking, EEG, accelerometer, audio and video). Our results highlight the feasibility of this approach, with high levels of accuracy in determining the social plane of interaction (90{\%}, k=0.8). The reliable detection of concrete teaching activity (e.g., explanation vs. questioning) accurately still remains challenging (67{\%}, k=0.56), a fact that will prompt further research on multimodal features and models for teaching activity extraction, as well as the collection of a larger multimodal dataset to improve the accuracy and generalizability of these methods.},
archivePrefix = {arXiv},
arxivId = {arXiv:1508.06655v1},
author = {Pardo, Abelardo and Han, Feifei and Ellis, Robert A.},
doi = {10.1145/2883851.2883883},
eprint = {arXiv:1508.06655v1},
file = {:Users/kizilcec/Google Drive/Mendeley/p422-pardo.pdf:pdf},
isbn = {9781450341905},
issn = {9781450321389},
journal = {Proceedings of the Sixth International Conference on Learning Analytics {\&} Knowledge - LAK '16},
keywords = {higher education,learning analytics,self-regulation,sem},
pages = {422--429},
title = {{Exploring the relation between self-regulation, online activities, and academic performance}},
url = {http://dl.acm.org/citation.cfm?doid=2883851.2883883},
year = {2016}
}
@article{Manuscript2013,
author = {Manuscript, Author and Stereotype, Tailoring and Interventions, Threat},
doi = {10.1037/a0030461.Are},
file = {:Users/kizilcec/Google Drive/Mendeley/nihms470880.pdf:pdf},
keywords = {18,a,black person on the,circumstance in which every,i was the only,intervention,it was unusual for,me to be in,move i made was,multi-threat framework,role models,self-affirmation,set,stereotype threat,tantamount to representation of},
number = {2},
pages = {277--288},
title = {{NIH Public Access}},
volume = {104},
year = {2013}
}
@article{Kim2008,
author = {Kim, Minjeong and Lennon, Sharron},
doi = {10.1002/mar.20204},
file = {:Users/kizilcec/Google Drive/Mendeley/mar.20204.pdf:pdf},
journal = {Psychology {\&} Marketing},
number = {2},
pages = {146--178},
title = {{The Effects of Visual and Verbal Information on Attitudes and Purchase Intentions in Internet Shopping}},
volume = {25},
year = {2008}
}
@article{Mukala2015c,
author = {Mukala, Patrick and Buys, Joos and Leemans, Maikel and van der Aalst, W.M.P},
file = {:Users/kizilcec/Google Drive/Mendeley/2015 - Learning Analytics on Coursera Event Data A Process Mining Approach.pdf:pdf},
journal = {Bpm},
keywords = {Coursera,Educational Da,Learning Analytics,MOOC},
pages = {18--32},
title = {{Learning Analytics on Coursera Event Data: A Process Mining Approach}},
url = {http://ceur-ws.org/Vol-1527/paper2.pdf},
year = {2015}
}
@article{Bogarin2014a,
abstract = {In this paper, we propose to use clustering to improve educational process mining. We want to improve both the performance and comprehensibility of the models obtained. We have used data from 84 undergraduate students who followed an online course using Moodle 2.0. We propose to group students firstly starting from data about Moodle's usage summary and/or the students' final marks in the course. Then, we propose to use data from Moodle's logs about each cluster/group of students separately in order to be able to obtain more specific and accurate models of students' behaviour. The results show that the fitness of the specific models is greater than the general model obtained using all the data, and the comprehensibility of the models can be also improved in some cases. Categories},
author = {Bogar{\'{i}}n, Alejandro and Romero, Crist{\'{o}}bal and Cerezo, Rebeca and S{\'{a}}nchez-Santill{\'{a}}n, Miguel},
doi = {10.1145/2567574.2567604},
file = {:Users/kizilcec/Google Drive/Mendeley/p11-bogarin.pdf:pdf},
isbn = {9781450326643},
journal = {Proceedins of the Fourth International Conference on Learning Analytics And Knowledge - LAK '14},
keywords = {clustering,educational data mining,learning,process mining},
pages = {11--15},
title = {{Clustering for improving educational process mining}},
url = {http://dl.acm.org/citation.cfm?doid=2567574.2567604},
year = {2014}
}
@article{Sonnenberg2015b,
abstract = {According to research examining self-regulated learning (SRL), we regard individual regulation as a specific sequence of regulatory activities. Ideally, students perform various learning activities, such as analyzing, monitoring, and evaluating cognitive and motivational aspects during learning. Metacognitive prompts can foster SRL by inducing regulatory activities, which, in turn, improve the learning outcome. However, the specific effects of metacognitive support on the dynamic characteristics of SRL are not understood. Therefore, the aim of our study was to analyze the effects of metacognitive prompts on learning processes and outcomes during a computer-based learning task. Participants of the experimental group (EG, n = 35) were supported by metacognitive prompts, whereas participants of the control group (CG, n = 35) received no support. Data regarding learning processes were obtained by concurrent think-aloud protocols. The EG exhibited significantly more metacognitive learning events than did the CG. Furthermore, these regulatory activities correspond positively with learning outcomes. Process mining techniques were used to analyze sequential patterns. Our findings indicate differences in the process models of the EG and CG and demonstrate the added value of taking the order of learning activities into account by discovering regulatory patterns.},
author = {Sonnenberg, Christoph and Bannert, Maria},
doi = {10.18608/jla.2015.21.5},
file = {:Users/kizilcec/Google Drive/Mendeley/Sonnenberg, Bannert - 2015 - Discovering the Effects of Metacognitive Prompts on the Sequential Structure of SRL-Processes Using Process.pdf:pdf},
isbn = {1929-7750},
issn = {1929-7750},
journal = {Journal of Learning Analytics},
keywords = {HeuristicsMiner algorithm,metacognitive prompting,process analysis,process mining,self regulated learning,think‐aloud data},
number = {1},
pages = {72--100},
title = {{Discovering the Effects of Metacognitive Prompts on the Sequential Structure of SRL-Processes Using Process Mining Techniques}},
volume = {2},
year = {2015}
}
@article{Ceravolo2015a,
abstract = {Process mining techniques enable the analysis of a wide variety of processes using event data. For example, event logs can be used to automatically learn a process model (e.g., a Petri net or BPMN model). Next to the automated discovery of the real underlying process, there are process mining techniques to analyze bottlenecks, to uncover hidden inefficiencies, to check compliance, to explain deviations, to predict performance, and to guide users towards “better” processes. Dozens (if not hundreds) of process mining techniques are available and their value has been proven in many case studies. However, existing techniques focus on the analysis of a single process rather than the comparison of different processes. In this paper, we propose comparative process mining using process cubes. An event has attributes referring to the dimensions of the process cube. Through slicing, dicing, rolling-up, and drilling-down we can view event data from different angles and produce process mining results that can be compared. To illustrate the process cube concept, we focus on educational data. In particular, we analyze data of students watching video lectures given by the first author. The dimensions of the process cube allow us to compare the process of students that passed the course versus the process of students that failed. We can also analyze differences between male and female students, between different parts of the course, and between Dutch students and international students. The initial analysis provided in this paper is used to elicit requirements for better tool support facilitating comparative process mining.},
author = {Ceravolo, Paolo and Accorsi, Rafael and Cudre-Mauroux, Philippe},
doi = {10.1007/978-3-662-46436-6},
file = {:Users/kizilcec/Google Drive/Mendeley/Comparative Process Mining in Education An Approach Based on Process Cubes.pdf:pdf},
isbn = {9783662464359},
issn = {18651348},
journal = {Lecture Notes in Business Information Processing},
pages = {110--134},
title = {{Data-Driven Process Discovery and Analysis: Third IFIP WG 2.6, 2.12 International Symposium, SIMPDA 2013 Riva del Garda, Italy, August 30, 2013 Revised Selected Papers}},
volume = {203},
year = {2015}
}
@article{Mukala2015d,
abstract = {Massive Open Online Courses (MOOCs) provide increasing opportunities for skills acquisition. Their widespread use can be justified by a number of critical motivating factors such as the possibility of free courses, the flexibility of the learning process as well as the reputation of some of the world most prestigious universities offering these courses. This level of popularity has created the need for a deep understanding of learning in MOOCs. This has been so far achieved through Learning Analytics (LA) using data mining techniques. Nevetheless, it is difficult to perform a sytematic analysis of learning processes based on students' behaviour using these techniques alone. Therefore, we propose to apply process mining since it provides important techniques for understanding learning processes based on students'activities trails from MOOC plat- forms logs. In this paper, we analyze a Coursera MOOC dataset using several process mining techniques and provide some indications in terms of useful insights and guidance that could inspire intervention measures to improve both the quality and delivery of MOOCs. Keywords:},
author = {Mukala, Patrick and Buijs, Joos and Leemans, Maikel and van der Aalst, Wil},
file = {:Users/kizilcec/Google Drive/Mendeley/692148582484352.pdf:pdf},
journal = {Technische Universiteit Eindhoven},
keywords = {coursera,educational data min-,ing,learning analytics,mooc,online learning,process mining},
title = {{Exploring Students' Learning Behaviour in MOOCs using Process Mining Techniques}},
url = {http://bpmcenter.org/wp-content/uploads/reports/2015/BPM-15-10.pdf},
year = {2015}
}
@article{Guo2014b,
abstract = {The current generation of Massive Open Online Courses (MOOCs) attract a diverse student audience from all age groups and over 196 countries around the world. Researchers, educators, and the general public have recently become interested in how the learning experience in MOOCs differs from that in traditional courses. A major component of the learning experience is how students navigate through course content. This paper presents an empirical study of how students navigate through MOOCs, and is, to our knowledge, the first to investigate how navigation strategies differ by demographics such as age and country of origin. We performed data analysis on the activities of 140, 546 students in four edX MOOCs and found that certificate earners skip on average 22{\%} of the course content, that they frequently employ non-linear navigation by jumping backward to earlier lecture sequences, and that older students and those from countries with lower student-teacher ratios are more comprehensive and non-linear when navigating through the course. From these findings, we suggest design recommendations such as for MOOC platforms to develop more detailed forms of certification that incentivize students to deeply engage with the content rather than just doing the minimum necessary to earn a passing grade. Finally, to enable other researchers to reproduce and build upon our findings, we have made our data set and analysis scripts publicly available.},
archivePrefix = {arXiv},
arxivId = {arXiv:1011.1669v3},
author = {Guo, Philip J. and Reinecke, Katharina},
doi = {10.1145/2556325.2566247},
eprint = {arXiv:1011.1669v3},
file = {:Users/kizilcec/Google Drive/Mendeley/Guo, Reinecke - 2014 - Demographic differences in how students navigate through MOOCs.pdf:pdf},
isbn = {9781450326698},
issn = {0952-3987},
journal = {Proceedings of the first ACM conference on Learning @ scale conference - L@S '14},
pages = {21--30},
pmid = {25246403},
title = {{Demographic differences in how students navigate through MOOCs}},
url = {http://dl.acm.org/citation.cfm?doid=2556325.2566247},
year = {2014}
}
@article{Behavior2016a,
author = {Behavior, Human},
doi = {10.1016/j.chb.2016.02.025},
file = {:Users/kizilcec/Google Drive/Mendeley/Trace Data Results{\_}most{\_}effective{\_}intervention{\_}submission{\_}anon v3(2).pdf:pdf},
number = {June},
title = {{Measuring the impact of technological scaffolding interventions on micro ‐ level processes of self ‐ regulated workplace learning}},
year = {2016}
}
@article{Autor2014a,
author = {Autor, David},
file = {:Users/kizilcec/Google Drive/Mendeley/843.full.pdf:pdf},
journal = {Science},
number = {6186},
pages = {843--851},
title = {{Skills, education, and the rise of earnings inequality among the" other 99 percent"}},
url = {https://dspace.mit.edu/handle/1721.1/96768},
volume = {344},
year = {2014}
}
@article{Bannert2014a,
abstract = {Referring to current research on self-regulated learning, we analyse individual regulation in terms of a set of specific sequences of regulatory activities. Successful students perform regulatory activities such as analysing, planning, monitoring and evaluating cognitive and motivational aspects during learning not only with a higher frequency than less successful learners, but also in a different order-or so we hypothesize. Whereas most research has concentrated on frequency analysis, so far, little is known about how students' regulatory activities unfold over time. Thus, the aim of our approach is to also analyse the temporal order of spontaneous individual regulation activities. In this paper, we demonstrate how various methods developed in process mining research can be applied to identify process patterns in self-regulated learning events as captured in verbal protocols. We also show how theoretical SRL process models can be tested with process mining methods. Thinking aloud data from a study with 38 participants learning in a self-regulated manner from a hypermedia are used to illustrate the methodological points. {\textcopyright} 2013 Springer Science+Business Media New York.},
author = {Bannert, Maria and Reimann, Peter and Sonnenberg, Christoph},
doi = {10.1007/s11409-013-9107-6},
file = {:Users/kizilcec/Google Drive/Mendeley/art{\%}3A10.1007{\%}2Fs11409-013-9107-6(1).pdf:pdf},
isbn = {15561623},
issn = {15561631},
journal = {Metacognition and Learning},
keywords = {Fuzzy Miner,Process mining,Self-regulated learning,Temporal patterns in SRL},
number = {2},
pages = {161--185},
pmid = {97500647},
title = {{Process mining techniques for analysing patterns and strategies in students' self-regulated learning}},
volume = {9},
year = {2014}
}
@article{Beheshitha2015a,
abstract = {Research on self-regulated learning has taken main two paths: self-regulated learning as aptitudes and more recently, self-regulated learning as events. This paper proposes the use of the Fuzzy miner process mining technique to examine the relationship between students' self-reported aptitudes (i.e., achievement goal orientation and approaches to learning) and strategies followed in self-regulated learning. A pilot study is conducted to probe the method and the preliminary results are reported.},
author = {Beheshitha, Sanam Shirazi and Ga{\v{s}}evi{\'{c}}, Dragan and Hatala, Marek},
doi = {10.1145/2723576.2723628},
file = {:Users/kizilcec/Google Drive/Mendeley/p265-beheshitha.pdf:pdf},
isbn = {9781450334174},
journal = {Proceedings of the Fifth International Conference on Learning Analytics And Knowledge - LAK '15},
keywords = {clustering,learning patterns,process mining,self-regulated learning},
pages = {265--269},
title = {{A process mining approach to linking the study of aptitude and event facets of self-regulated learning}},
url = {http://dl.acm.org/citation.cfm?id=2723576.2723628},
year = {2015}
}
@article{Bull2016,
abstract = {This paper describes open learner models as visualisations of learning for learners, with a particular focus on how information about their learning can be used to help them reflect on their skills, identify gaps in their skills, and plan their future learning. We offer an approach that, in addition to providing visualisations of their learning, allows learners to propose changes to their learner model. This aims to help improve the accuracy of the learner model by taking into account student viewpoints on their learning, while also promoting learner reflection on their learning as part of a discussion of the content of their learner model. This aligns well with recent calls for learning analytics for learners. Building on previous research showing that learners will use open learner models, we here investigate their initial reactions to open learner model features to identify the likelihood of uptake in contexts where an open learner model is offered on an optional basis. We focus on university students' perceptions of a range of visualisations and their stated preferences for a facility to view evidence for the learner model data and to propose changes to the values.},
author = {Bull, Susan and Ginon, Blandine and Boscolo, Clelia and Johnson, Matthew},
doi = {10.1145/2883851.2883853},
file = {:Users/kizilcec/Google Drive/Mendeley/p30-bull.pdf:pdf},
isbn = {9781450341905},
journal = {Proceedings of the Sixth International Conference on Learning Analytics {\&} Knowledge - LAK '16},
pages = {30--39},
title = {{Introduction of learning visualisations and metacognitive support in a persuadable open learner model}},
url = {http://dl.acm.org/citation.cfm?doid=2883851.2883853},
year = {2016}
}
@article{Gasevic2015a,
abstract = {The analysis of data collected from the interaction of users with educational and information technology has attracted much attention as a promising approach for advancing our understanding of the learning process. This promise motivated the emergence of the new research field, learning analytics, and its closely related discipline, educational data mining. This paper first introduces the field of learning analytics and outlines the lessons learned from well-known case studies in the research literature. The paper then identifies the critical topics that require immediate research attention for learning analytics to make a sustainable impact on the research and practice of learning and teaching. The paper concludes by discussing a growing set of issues that if unaddressed, could impede the future maturation of the field. The paper stresses that learning analytics are about learning. As such, the computational aspects of learning analytics must be well integrated within the existing educational research.},
author = {Ga{\v{s}}evi{\'{c}}, Dragan and Dawson, Shane and Siemens, George},
doi = {10.1007/s11528-014-0822-x},
file = {:Users/kizilcec/Google Drive/Mendeley/art{\%}3A10.1007{\%}2Fs11528-014-0822-x.pdf:pdf},
isbn = {8756-3894},
issn = {8756-3894},
journal = {TechTrends},
keywords = {analytics,educational research,learning,learning sciences,learning technology,self-regulated learning},
number = {1},
pages = {64--71},
pmid = {100143871},
title = {{Let ' s not forget : Learning analytics are about learning}},
volume = {59},
year = {2015}
}
@article{Beheshitha2016,
abstract = {When designing learning analytics tools for use by learners we have an opportunity to provide tools that consider a particular learner's situation and the learner herself. To afford actual impact on learning, such tools have to be informed by theories of educa- tion. Particularly, educational research shows that individual dif- ferences play a significant role in explaining students' learning process. However, limited empirical research in learning analytics has investigated the role of theoretical constructs, such as motiva- tional factors, that are underlying the observed differences be- tween individuals. In this work, we conducted a field experiment to examine the effect of three designed learning analytics visuali- zations on students' participation in online discussions in authen- tic course settings. Using hierarchical linear mixed models, our results revealed that effects of visualizations on the quantity and quality of messages posted by students with differences in achievement goal orientations could either be positive or negative. Our findings highlight the methodological importance of consid- ering individual differences and pose important implications for future design and research of learning analytics visualizations.},
author = {Beheshitha, Sanam Shirazi and Hatala, Marek and Ga{\v{s}}evi{\'{c}}, Dragan and Joksimovi{\'{c}}, Sre{\'{c}}ko},
doi = {10.1145/2883851.2883904},
file = {:Users/kizilcec/Google Drive/Mendeley/p54-shirazi-beheshtiha.pdf:pdf},
isbn = {9781450341905},
journal = {Learning Analytics and Knowledge (LAK'16)},
keywords = {Achievement Goal Orientation,Dashboards,Learning Analytics,Online Discussions,Visualizations},
pages = {54--63},
title = {{The Role of Achievement Goal Orientations When Studying Effect of Learning Analytics Visualizations}},
year = {2016}
}
@article{Mukala2015e,
abstract = {Web-based learning is now offered in multiple forms. One of these is the phenomenon of Massive Open Online Courses (MOOCs). Several approaches in Learning Analytics (LA) attempt to analyze and explain students learning patterns in MOOCs. In addition to traditional data mining techniques, online surveys constitute another way used in LA for analyzing students' learning habits in MOOCs. However, such an approach can be error-prone with data collection. Therefore, we adopt the use of process mining techniques. Process mining techniques provide more robust ways of extracting, analyzing and visualizing students' activities trail. In this paper, we make use of alignment-based conformance checking to extract and analyse students' learning patterns in MOOCs. The aim is to provide a guideline and demonstrate how process mining can provide critical insights in tems of students' learning and quiz submissions behavior, their resulting performance and the correlation therein.},
author = {Mukala, Patrick and Buijs, Joos and Aalst, Wil Van Der},
file = {:Users/kizilcec/Google Drive/Mendeley/BPM-15-09.pdf:pdf},
keywords = {conformance checking,coursera,educational data min-,ing,learning analytics,mooc,online learning,process mining},
title = {{Uncovering Learning Patterns in a MOOC through Conformance Alignments}},
year = {2015}
}
@article{Sabourin2013a,
abstract = {Inquiry-based learning has been proposed as a natural and authentic way for students to engage with science. Inquiry-based learning environments typically require students to guide their own learning and inquiry processes as they gather data, make and test hypotheses and draw conclusions. Some students are highly self-regulated learners and are able to guide and monitor their own learning activities effectively. Unfortunately, many students lack these skills and are consequently less successful in open-ended, inquiry-based environments. This work examines differences in inquiry behavior patterns in an open-ended, game-based learning environment, Crystal Island. Differential sequence mining is used to identify meaningful behavior patterns utilized by Low, Medium, and High self-regulated learners. Results indicate that self-regulated learners engage in more effective problem solving behaviors and demonstrate different patterns of use of the provided cognitive tools. The identified patterns help provide further insight into the role of SRL in inquiry-based learning and inform future approaches for scaffolding.},
author = {Sabourin, Jennifer and Mott, Bradford and Lester, James},
doi = {10.1007/978-3-642-39112-5-22},
file = {:Users/kizilcec/Google Drive/Mendeley/chp{\%}3A10.1007{\%}2F978-3-642-39112-5{\_}22.pdf:pdf},
isbn = {9783642391118},
issn = {03029743},
journal = {Lecture Notes in Computer Science (including subseries Lecture Notes in Artificial Intelligence and Lecture Notes in Bioinformatics)},
keywords = {Game-based learning,Inquiry-based learning,Self-regulation},
pages = {209--218},
title = {{Discovering behavior patterns of self-regulated learners in an inquiry-based learning environment}},
volume = {7926 LNAI},
year = {2013}
}
@article{Khalil2017,
author = {Khalil, Mohammad and Ebner, Martin},
doi = {10.1007/978-3-319-60447-3},
file = {:Users/kizilcec/Google Drive/Mendeley/When Learning Analytics Meets MOOCs - a Review on iMooX Case Studies.pdf:pdf},
isbn = {978-3-319-60446-6},
keywords = {completionrate,engagement,evaluation,learning analytics,literature,massive open online courses,moocs,prototype},
pages = {3--19},
title = {{Innovations for Community Services}},
url = {http://link.springer.com/10.1007/978-3-319-60447-3},
volume = {717},
year = {2017}
}
@article{Wingham1995a,
author = {Wingham, D},
file = {:Users/kizilcec/Google Drive/Mendeley/The shape of work to come - Nature News {\&} Comment.pdf:pdf},
keywords = {Incomplete},
pages = {7--9},
title = {{The shape of things to come}},
year = {1995}
}
@article{Coffrin2014a,
abstract = {In the last five years, the world has seen a remarkable level of interest in Massive Open Online Courses, or MOOCs. A consistent message from universities participating in MOOC delivery is their eagerness to understand students' online learning processes. This paper reports on an exploratory investigation of students' learning processes in two MOOCs which have different curriculum and assessment designs. When viewed through the lens of common MOOC learning analyt- ics, the high level of initial student interest and, ultimately, the high level of attrition, makes these two courses appear very similar to each other, and to MOOCs in general. With the goal of developing a greater understanding of students' patterns of learning behavior in these courses, we investi- gated alternative learning analytic approaches and visual representations of the output of these analyses. Using these approaches we were able to meaningfully classify student types and visualize patterns of student engagement which were previously unclear. The findings from this research contribute to the educational community's understanding of students' engagement and performance in MOOCs, and also provide the broader learning analytics community with suggestions of new ways to approach learning analytic data analysis and visualization.},
author = {Coffrin, Carleton and Corrin, Linda and de Barba, Paula and Kennedy, Gregor},
doi = {10.1145/2567574.2567586},
file = {:Users/kizilcec/Google Drive/Mendeley/pub.pdf:pdf},
isbn = {9781450326643},
journal = {Proceedins of the Fourth International Conference on Learning Analytics And Knowledge - LAK '14},
number = {January},
pages = {83--92},
title = {{Visualizing patterns of student engagement and performance in MOOCs}},
url = {http://dl.acm.org/citation.cfm?doid=2567574.2567586},
year = {2014}
}
@article{Yeomans2017a,
abstract = {Among all of the learners in Massive Open Online Courses (MOOCs) who intend to complete a course, the majority fail to do so. This intention-action gap is found in many domains of human experience, and research in similar goal pursuit domains suggests that plan-making is a cheap and effective nudge to encourage follow-through. In a natural field experiment in three HarvardX courses, some students received open-ended planning prompts at the beginning of a course. These prompts increased course completion by 29{\%}, and payment for certificates by 40{\%}. This effect was largest for students enrolled in traditional schools. Furthermore, the contents of students' plans could predict which students were least likely to succeed -in particular, students whose plans focused on specific times were unlikely to complete the course. Our results suggest that planning prompts can help learners adopted productive frames of mind at the outset of a learning goal that encourage and forecast student success.},
author = {Yeomans, Michael and Reich, Justin},
doi = {10.1145/3027385.3027416},
file = {:Users/kizilcec/Google Drive/Mendeley/planning.pdf:pdf},
isbn = {9781450348706},
journal = {Proceedings of the Seventh International Learning Analytics {\&} Knowledge Conference on - LAK '17},
keywords = {all or part of,classroom use is granted,learning analytics,moocs,motivation,or hard copies of,permission to make digital,sample,this,without fee provided that,work for personal or},
pages = {464--473},
title = {{Planning prompts increase and forecast course completion in massive open online courses}},
url = {http://dl.acm.org/citation.cfm?doid=3027385.3027416},
year = {2017}
}
@article{Siadaty2016a,
abstract = {This paper reports the results of a study of the association of a set of technological scaffolding interventions - implemented in a learning software called Learn-B - with micro-level processes of self-regulated learning in the workplace. The study was conducted in the context of two European organizations, in which the study participants (N = 53) used the learning software Learn-B for two months in their regular activities. Data about perceived usefulness of the technological scaffolding interventions and traces about the events of the actual use of the technological interventions and micro-level processes of self-regulated learning were collected and analyzed. The analysis of the data showed that when directly asked about their own perspectives, the participants tended to rely on their organizational context in their planning phase. The results also indicate that the participants did consider the social context of their organization when planning their learning goals, but it was not found as the most influential factor. The analysis of the trace data revealed a moderate balance between reliance on both social and organizational contexts. The analysis of the theorized contingencies via trace data showed that the participants' usefulness perceptions of the proposed interventions for their self-regulated processes, poorly matched with their actual learning actions.},
author = {Siadaty, Melody and Ga{\v{s}}evi{\'{c}}, Dragan and Hatala, Marek},
doi = {10.1016/j.chb.2015.10.035},
file = {:Users/kizilcec/Google Drive/Mendeley/1-s2.0-S0747563215302132-main(1).pdf:pdf},
isbn = {0747-5632},
issn = {07475632},
journal = {Computers in Human Behavior},
keywords = {Learning analytics,Learning scaffolding,Micro-level processes,Self-regulated learning,Trace data,Workplace learning},
pages = {1007--1019},
title = {{Associations between technological scaffolding and micro-level processes of self-regulated learning: A workplace study}},
volume = {55},
year = {2016}
}
@article{Yeager2016b,
abstract = {There are many promising psychological interventions on the horizon, but there is no clear methodology for preparing them to be scaled up. Drawing on design thinking, the present research formalizes a methodology for redesigning and tailoring initial interventions. We test the methodology using the case of fixed versus growth mindsets during the transition to high school. Qualitative inquiry and rapid, iterative, randomized “A/B” experiments were conducted with ∼3,000 participants to inform intervention revisions for this population. Next, 2 experimental evaluations showed that the revised growth mindset intervention was an improvement over previous versions in terms of short-term proxy outcomes (Study 1, N = 7,501), and it improved 9th grade core-course GPA and reduced D/F GPAs for lower achieving students when delivered via the Internet under routine conditions with ∼95{\%} of students at 10 schools (Study 2, N = 3,676). Although the intervention could still be improved even further, the current research provides a model for how to improve and scale interventions that begin to address pressing educational problems. It also provides insight into how to teach a growth mindset more effectively. (PsycINFO Database Record (c) 2016 APA, all rights reserved)(journal abstract)},
archivePrefix = {arXiv},
arxivId = {arXiv:1011.1669v3},
author = {Yeager, David S. and Romero, Carissa and Paunesku, Dave and Hulleman, Christopher S. and Schneider, Barbara and Hinojosa, Cintia and Lee, Hae Yeon and O'Brien, Joseph and Flint, Kate and Roberts, Alice and Trott, Jill and Greene, Daniel and Walton, Gregory M. and Dweck, Carol S.},
doi = {10.1037/edu0000098},
eprint = {arXiv:1011.1669v3},
file = {:Users/kizilcec/Google Drive/Mendeley/yeager{\_}2016-national-pilot.pdf:pdf},
isbn = {9780874216561},
issn = {1939-2176},
journal = {Journal of Educational Psychology},
keywords = {adolescence,growth mindset,incremental theory of intelligence,motivation,psychological},
number = {3},
pages = {374--391},
pmid = {15991970},
title = {{Using design thinking to improve psychological interventions: The case of the growth mindset during the transition to high school.}},
url = {http://doi.apa.org/getdoi.cfm?doi=10.1037/edu0000098},
volume = {108},
year = {2016}
}
@article{Harackiewicz2018a,
abstract = {Recent years have seen the development of many theoretically-based interventions aimed at improving educational outcomes in higher education. Based in social-psychological and motivation theories, well-crafted interventions have proven remarkably effective, because they target specific educational problems and the processes that underlie them. In this review, we evaluate the current state of the literature on targeted interventions in higher education with an eye toward emerging theoretical and conceptual questions about intervention science. We review three types of interventions, which focus on the value students perceived in academic tasks, their framing of academic challenges, and their personal values. We consider interventions that (a) target academic outcomes (e.g., grades, major/career plans, course-taking, retention) in higher education, as well as the pipeline to college, and (b) have been evaluated in at least two studies. Finally, we discuss implications for intervention science moving forward.},
author = {Harackiewicz, Judith M. and Priniski, Stacy J.},
doi = {10.1146/annurev-psych-122216-011725},
file = {:Users/kizilcec/Google Drive/Mendeley/annurev-psych-122216-011725.pdf:pdf},
issn = {0066-4308},
journal = {Annual Review of Psychology},
keywords = {achievement gaps,belonging,intervention,utility value,values affirmation},
number = {1},
pages = {annurev--psych--122216--011725},
pmid = {28934586},
title = {{Improving Student Outcomes in Higher Education: The Science of Targeted Intervention}},
url = {http://www.annualreviews.org/doi/10.1146/annurev-psych-122216-011725},
volume = {69},
year = {2018}
}
@article{International2016a,
author = {International, The Sixth and Analytics, Learning and Conference, Knowledge},
file = {:Users/kizilcec/Google Drive/Mendeley/LAK2016 INDEX.pdf:pdf},
isbn = {1978750447},
title = {{The Sixth International Learning Analytics {\&} Knowledge Conference Edinburgh , United Kingdom}},
year = {2016}
}
@article{Bakharia2016a,
abstract = {In this paper we present a learning analytics conceptual framework that supports enquiry-based evaluation of learn- ing designs. The dimensions of the proposed framework emerged from a review of existing analytics tools, the analy- sis of interviews with teachers, and user scenarios to under- stand what types of analytics would be useful in evaluating a learning activity in relation to pedagogical intent. The proposed framework incorporates various types of analyt- ics, with the teacher playing a key role in bringing context to the analysis and making decisions on the feedback pro- vided to students as well as the scaffolding and adaptation of the learning design. The framework consists of five di- mensions: temporal analytics, tool-specific analytics, cohort dynamics, comparative analytics and contingency. Specific metrics and visualisations are defined for each dimension of the conceptual framework. Finally the development of a tool that partially implements the conceptual framework is discussed.},
author = {Bakharia, Aneesha and Corrin, Linda and Barba, Paula De and Kennedy, Gregor and Gasevic, Dragan and Mulder, Raoul and Williams, David and Dawson, Shane and Lockyer, Lori},
doi = {10.1145/2883851.2883944},
file = {:Users/kizilcec/Google Drive/Mendeley/LAK16{\_}paper{\_}221.pdf:pdf},
isbn = {9781450341905},
issn = {16130073},
journal = {Proceedings of LAK16 6th International Conference on Analytics and Knowledge 2016},
keywords = {intervention design,learning analytics,learning design},
number = {April},
pages = {329--338},
title = {{A Conceptual Framework linking Learning Design with Learning Analytics}},
year = {2016}
}
@article{Warburton2006a,
abstract = {We hypothesized that increasing or decreasing levels of control in an ostracized individual could moderate aggressive responding to ostracism. Participants were either ostracized or included in a spontaneous game of toss, and then exposed to a series of blasts of aversive noise, the onsets over which they had either control or no control. Aggression was defined as the amount of hot sauce participants allocated to a stranger, knowing the stranger did not like hot foods, but would have to consume the entire sample. Ostracized participants without control allocated more than four times as much sauce as any other group; ostracized participants who experienced restored control were no more aggressive than either of the groups who were included. Aggressive responding to ostracism may depend on the degree to which control needs are threatened in the target, and is discussed in terms of Williams's (2001) needs threat model of ostracism. ?? 2005 Elsevier Inc. All rights reserved.},
author = {Warburton, Wayne a. and Williams, Kipling D and Cairns, David R},
doi = {10.1016/j.jesp.2005.03.005},
isbn = {0022-1031},
issn = {00221031},
journal = {Journal of Experimental Social Psychology},
keywords = {Aggression,Control,Ostracism,Social exclusion},
number = {2},
pages = {213--220},
title = {{When ostracism leads to aggression: The moderating effects of control deprivation}},
volume = {42},
year = {2006}
}
@article{Shelton2005,
abstract = {Two studies investigated the implications of ethnic minorities' prejudice expectations for their affective and behavioral outcomes during interethnic interactions. In both studies, the more ethnic minorities expected Whites to be prejudiced, the more negative experiences they had during interethnic interactions. This finding held true for chronic prejudice expectations in a diary study of college roommates (Study 1) and for situationally induced prejudice expectations in a laboratory interaction (Study 2). In Study 2, the authors extended this work to examine the relationship between ethnic minorities' prejudice expectancies and their White partners' psychological experience during interethnic interactions. Consistent with predictions, the more ethnic minorities expected Whites to be prejudiced, the more their White partners had positive experiences during interethnic interactions. These divergent experiences of ethnic minorities and Whites have important implications for the psychological success of interactions between members of these groups.},
author = {Shelton, J N},
doi = {10.1177/0146167205274894},
isbn = {0146-1672},
issn = {0146-1672},
journal = {Personality and Social Psychology Bulletin},
keywords = {expectancies,interracial interactions,prejudice,stigma},
number = {9},
pages = {1189--1202},
pmid = {16055639},
title = {{Expecting To Be the Target of Prejudice: Implications for Interethnic Interactions}},
url = {http://psp.sagepub.com/cgi/doi/10.1177/0146167205274894},
volume = {31},
year = {2005}
}
@article{Perna2014a,
author = {Perna, Laura W and Ruby, Alan and Boruch, Robert F and Wang, Nicole and Scull, Janie and Evans, Chad},
doi = {10.3102/0013189X14562423},
journal = {Educational Researcher},
keywords = {faces numerous challenges,igher education in the,leading the list are,nations,opportunity for students to,par-,postsecondary education,retention,technology,the needs,to expand access and,united states and other},
number = {December},
pages = {421--432},
title = {{Moving Through MOOCs: Understanding the Progression of Users in Massive Open Online Courses}},
year = {2014}
}
@article{DanMyers2014,
abstract = {The willingness of individuals to trust each other is fundamental to economic and political life. In this paper we investigate the affective basis of trust. We explore whether and how manipulations of emotion influence behavior in the trust game. We also provide the first clear evaluation of a common method for manipulating emotions, the Autobiographical Emotional Memory Task (AEMT), to see how well it performs on different emotions as well as its ability to target specific emotions. Our findings suggest that negative emotions can decrease trust, but only if those negative emotions produce low certainty appraisals. Anxiety, a low certainty emotion, has a negative impact on trust while Anger and Guilt, two emotions that differ in their control-appraisals but induce the same high level of certainty, appear to have no clear effect on trusting behavior. We also find that the AEMT is ineffective with positive emotions and is not nearly as targeted as previous studies assume. To rectify this later problem we conduct mediation analyses to evaluate the influence of AEMT on trust via the targeted emotion. Our estimation strategy is the first to properly conduct mediation analysis for an outcome variable that is censored.},
author = {Johns, Michael and Inzlicht, Michael and Schmader, Toni},
doi = {10.1037/a0013834},
isbn = {9781621005001},
issn = {1939-2222},
journal = {Journal of Experimental Psychology: General},
keywords = {1989,about the experience of,college students,emotion regulation,executive function,faced by african american,in discussing the challenges,offered the following observation,racial identity in academic,shelby steele,stereotype threat},
number = {4},
pages = {691--705},
pmid = {18999361},
title = {{Stereotype threat and executive resource depletion: Examining the influence of emotion regulation.}},
url = {http://scholar.harvard.edu/dtingley/files/emotionmanipulationm11.pdf http://doi.apa.org/getdoi.cfm?doi=10.1037/a0013834},
volume = {137},
year = {2008}
}
@inproceedings{Sorden2012,
author = {Sorden, Stephen D and Ramirez-Romero, Jose Luis},
booktitle = {2012 IEEE 12th International Conference on Advanced Learning Technologies},
doi = {10.1109/ICALT.2012.114},
isbn = {978-1-4673-1642-2},
keywords = {blended learning,collaborative learning,satisfaction,social presence,student},
month = {jul},
pages = {129--133},
publisher = {Ieee},
title = {{Collaborative Learning, Social Presence and Student Satisfaction in a Blended Learning Environment}},
url = {http://ieeexplore.ieee.org/lpdocs/epic03/wrapper.htm?arnumber=6268056},
year = {2012}
}
@inproceedings{Zhang2009,
author = {Zhang, Chi and Zigurs, Ilze},
booktitle = {AMCIS},
keywords = {Interaction,Learning satisfaction,Presence,Second Life.,Social presence,Technology-mediated learning,Virtual learning,Virtual world},
pages = {2--9},
title = {{An Exploratory Study of the Impact of a Virtual World Learning Environment on Student Interaction and Learning Satisfaction}},
url = {http://aisel.aisnet.org/amcis2009/424/},
year = {2009}
}
@article{Witmer1998,
abstract = {The effectiveness of virtual environments (VEs) has often been linked to the sense of presence reported by users of those VEs. (Presence is defined as the subjective experience of being in one place or environment, even when one is physically situated in another.) We believe that presence is a normal awareness phenomenon that requires directed attention and is based in the interaction between sensory stimulation, environmental factors that encourage involvement and enable immersion, and internal tendencies to become involved. Factors believed to underlie presence were described in the premier issue of Presence: Teleoperators and Virtual Environments. We used these factors and others as the basis for a presence questionnaire (PQ) to measure presence in VEs. In addition we developed an immersive tendencies questionnaire (ITQ) to measure differences in the tendencies of individuals to experience presence. These questionnaires are being used to evaluate relationships among reported presence and other research variables. Combined results from four experiments lead to the following conclusions: the PQ and ITQ are internally consistent measures with high reliability; there is a weak but consistent positive relation between presence and task performance in VEs; individual tendencies as measured by the ITQ predict presence as measured by the PQ; and individuals who report more simulator sickness symptoms in VE report less presence than those who report fewer symptoms.},
author = {Witmer, B G and Singer, M J},
journal = {Presence},
number = {3},
pages = {225--240},
title = {{Measuring presence in virtual environments: A presence questionnaire}},
url = {http://www.mitpressjournals.org/doi/abs/10.1162/105474698565686},
volume = {7},
year = {1998}
}
@article{Walton2014a,
abstract = {Over the past 20 years, a large body of laboratory and field research has shown that, when people perform in settings in which their group is negatively stereotyped, they may experience a phenomenon called stereotype threat that can undermine motivation and trust and cause underperformance. This review describes that research and places it into an organizational context. First, we describe the processes by which stereotype threat can impair outcomes among people in the workplace. Next, we delineate the situational cues in organizational settings that can exacerbate stereotype threat, and explain how and why these cues affect stereotyped individuals. Finally, we discuss relatively simple empirically based strategies that organizations can implement to reduce stereotype threat and create conditions in which employees and applicants from all groups can succeed.},
author = {Walton, Gregory M and Murphy, Mary C and Ryan, Ann Marie},
doi = {10.1146/annurev-orgpsych-032414-111322},
issn = {2327-0608},
journal = {Annual Review of Organizational Psychology and Organizational Behavior},
keywords = {gender,performance,race,stereotype threat},
number = {1},
pages = {150203175735006},
title = {{Stereotype Threat in Organizations: Implications for Equity and Performance}},
url = {http://www.annualreviews.org/doi/abs/10.1146/annurev-orgpsych-032414-111322},
volume = {2},
year = {2014}
}
@article{winne1998studying,
author = {Winne, Philip H and Hadwin, Allyson F},
journal = {Metacognition in educational theory and practice},
pages = {27--30},
title = {{Studying as self-regulated learning}},
volume = {93},
year = {1998}
}
@article{Kalyuga1999,
author = {Kalyuga, Slava and Chandler, Paul and Sweller, John},
journal = {Applied cognitive psychology},
pages = {351--371},
title = {{Managing split-attention and redundancy in multimedia instruction}},
url = {http://agora.unige.ch/tecfa/teaching/staf15/ref/kalyuga.pdf},
volume = {13},
year = {1999}
}
@article{Gunawardena1995,
abstract = {This paper examines research on social presence theory and the implications for analyzing interaction, communication, collaborative learning, and the social context of computer-mediated communication (CMC). Two studies that examined whether social presence is largely an attribute of the communication medium or users' perception of the medium are discussed. It can be concluded from the results that even though CMC is considered to be a medium that is low in social context cues, it can be perceived as interactive, active, interesting, and stimulating by conference participants. However, it is the kind of interactions that take place between the participants, and the sense of community that is created during the conference, that will impact participants' perceptions of CMC as a "social" medium. Therefore, the impetus falls upon the moderators of computer conferences to create a sense of online community in order to promote interaction and collaborative learning.},
author = {Gunawardena, Charlotte N},
issn = {1077-9124},
journal = {International Journal of Educational Telecommunications},
keywords = {social presence},
mendeley-tags = {social presence},
number = {2},
pages = {147--166},
title = {{Social Presence Theory and Implications for Interaction and Collaborative Learning in Computer Conferences}},
url = {http://www.editlib.org/p/15156/},
volume = {1},
year = {1995}
}
@article{Bloch1995,
author = {Bloch, Peter H},
journal = {Journal of Marketing},
number = {3},
pages = {16--29},
title = {{Seeking the Ideal Form: Product Design and Consumer Response}},
volume = {59},
year = {1995}
}
@phdthesis{Andersen1979,
author = {Andersen, Janis F},
school = {Doctoral dissertation. ProQuest Information {\&} Learning},
title = {{The relationship between teacher immediacy and teaching effectiveness}},
year = {1979}
}
@book{Thaler2008,
address = {New Haven, C.T.},
author = {Thaler, Richard H and Sunstein, Cass R},
pages = {293},
publisher = {Yale University Press},
title = {{Nudge: Improving Decisions About Health, Wealth, and Happiness}},
year = {2008}
}
@incollection{Hannum2010,
abstract = {This paper outlines policies related to rural-urban educational inequality, then investigates evidence about disparities in access to primary and secondary education. Analyzing data from the China Health and Nutrition Survey and the 2000 Census, we focus on children in two age overlapping groups: “compulsory age,” or 7 to 16 year-olds, and “secondary age,” or 13 to 18 year-olds. Analyses show that the level of education in rural and urban areas is increasing rapidly, and that a large majority of urban and rural compulsory age children are now enrolled. Among the few children who remain locked out of access to compulsory education, the vast majority are rural; minority children and children in western regions are disproportionately represented; and girls are slightly overrepresented. Our investigation of secondary age children shows that as rural access to secondary level schooling has risen, so has urban access, such that a substantial rural penalty persists. There are significant geographic and ethnic disparities in the level of rural access, and in the rural-urban gap. The specific educational penalty for living in a rural area varies across regions, particularly at the secondary level. Moreover, our census analyses indicate that on average, the educational penalty for living in a rural area is substantially greater for minorities than for Han, and somewhat greater for girls than for boys, at both the compulsory and secondary ages.},
address = {Cambridge, MA},
author = {Hannum, Emily},
booktitle = {One country, two societies? Rural-urban inequality in contemporary China},
editor = {Whyte, Martin King},
pages = {125--146},
publisher = {Harvard University Press},
title = {{Urban-rural disparities in access to primary and secondary education under market reforms}},
year = {2010}
}
@article{Nisbett2001,
abstract = {The authors find East Asians to be holistic, attending to the entire field and assigning causality to it, making relatively little use of categories and formal logic, and relying on "dialectical" reasoning, whereas Westerners are more analytic, paying attention primarily to the object and the categories to which it belongs and using rules, including formal logic, to understand its behavior. The 2 types of cognitive processes are embedded in different naive metaphysical systems and tacit epistemologies. The authors speculate that the origin of these differences is traceable to markedly different social systems. The theory and the evidence presented call into question long-held assumptions about basic cognitive processes and even about the appropriateness of the process-content distinction.},
author = {Nisbett, Richard E and Peng, K and Choi, I and Norenzayan, A},
doi = {10.1037/0033-295X.108.2.291},
isbn = {0033-295X{\$}\backslash{\$}r1939-1471},
issn = {0033-295X},
journal = {Psychological review},
number = {2},
pages = {291--310},
pmid = {11381831},
title = {{Culture and systems of thought: holistic versus analytic cognition.}},
volume = {108},
year = {2001}
}
@article{Walther1992,
author = {Walther, Joseph B and Burgoon, Judee K},
doi = {10.1111/j.1468-2958.1992.tb00295.x},
issn = {0360-3989},
journal = {Human Communication Research},
keywords = {relational communication},
mendeley-tags = {relational communication},
month = {sep},
number = {1},
pages = {50--88},
title = {{Relational Communication in Computer-Mediated Interaction}},
url = {http://doi.wiley.com/10.1111/j.1468-2958.1992.tb00295.x},
volume = {19},
year = {1992}
}
@article{Kolloffel2012,
annote = {don't let learners choose

preference and ability are unrelated},
author = {Koll{\"{o}}ffel, Bas},
doi = {10.1016/j.compedu.2011.09.016},
issn = {03601315},
journal = {Computers {\&} Education},
keywords = {computer interface,human,interactive learning environments},
month = {feb},
number = {2},
pages = {697--706},
publisher = {Elsevier Ltd},
title = {{Exploring the relation between visualizer–verbalizer cognitive styles and performance with visual or verbal learning material}},
url = {http://linkinghub.elsevier.com/retrieve/pii/S0360131511002338},
volume = {58},
year = {2012}
}
@article{Hall2014,
abstract = {The poor are universally stigmatized. The stigma of poverty includes being perceived as incompetent and feeling shunned and disrespected. It can lead to cognitive distancing, diminish cognitive performance, and cause the poor to forego beneficial programs. In the present research, we examined how self-affirmation can mitigate the stigma of poverty through randomized field experiments involving low-income individuals at an inner-city soup kitchen. Because of low literacy levels, we used an oral rather than written affirmation procedure, in which participants verbally described a personal experience that made them feel successful or proud. Compared with nonaffirmed participants, affirmed individuals exhibited better executive control, higher fluid intelligence, and a greater willingness to avail themselves of benefits programs. The effects were not driven by elevated positive mood, and the same intervention did not affect the performance of wealthy participants. The findings suggest that self-affirmation can improve the cognitive performance and decisions of the poor, and it may have important policy implications.},
author = {Hall, Crystal C and Zhao, Jiaying and Shafir, Eldar},
doi = {10.1177/0956797613510949},
isbn = {1467-9280 (Electronic){\$}\backslash{\$}n0956-7976 (Linking)},
issn = {1467-9280},
journal = {Psychological science},
keywords = {behavioral intervention,benefits take-up,executive control,fluid intelligence,intervention,poverty,self-affirmation},
number = {2},
pages = {619--625},
pmid = {24357617},
title = {{Self-Affirmation Among the Poor: Cognitive and Behavioral Implications.}},
url = {http://www.ncbi.nlm.nih.gov/pubmed/24357617},
volume = {25},
year = {2014}
}
@article{Baddeley2003,
author = {Baddeley, Alan D},
doi = {10.1038/nrn1201},
issn = {1471-003X},
journal = {Nature reviews. Neuroscience},
keywords = {Brain,Brain: anatomy {\&} histology,Brain: physiology,Humans,Imagination,Imagination: physiology,Memory,Memory: physiology,Models,Neurological,Phonetics,Short-Term,Short-Term: physiology,Spatial Behavior,Spatial Behavior: physiology,Visual Perception,Visual Perception: physiology},
month = {oct},
number = {10},
pages = {829--839},
pmid = {14523382},
title = {{Working memory: looking back and looking forward.}},
url = {http://www.ncbi.nlm.nih.gov/pubmed/14523382},
volume = {4},
year = {2003}
}
@article{Oettingen2009a,
abstract = {Mentally contrasting a desired future with present reality is a self-regulation strategy that leads to goal commitment in line with a person's expectations of success. One possible mediator variable of these effects is level of energization. In Study 1, energization assessed by physiological measures was found to mediate the effect of mental contrasting on goal commitment. In Study 2, feelings of energization, as assessed by self-report, mediated the effect of mental contrasting on goal commitment as gauged by performance on an acute stress paradigm (giving a talk in front of a camera). Results imply that when expectations of success are high, mental contrasting provides the level of energy needed to commit to realizing desired futures.},
author = {Oettingen, Gabriele and Mayer, Doris and {Timur Sevincer}, A and Stephens, Elizabeth J and Pak, Hyeon-ju and Hagenah, Meike},
doi = {10.1177/0146167208330856},
issn = {0146-1672},
journal = {Personality {\&} social psychology bulletin},
keywords = {Adult,Arousal,Blood Pressure,Culture,Emotions,Fantasy,Female,Goals,Heart Rate,Humans,Intention,Internal-External Control,Interpersonal Relations,Male,Motivation,Problem Solving,Self Concept,Speech,Young Adult},
month = {may},
number = {5},
pages = {608--622},
pmid = {19213924},
title = {{Mental contrasting and goal commitment: the mediating role of energization.}},
url = {http://www.ncbi.nlm.nih.gov/pubmed/19213924},
volume = {35},
year = {2009}
}
@article{Oettingen2012,
author = {Oettingen, Gabriele and Marquardt, Michael K and Gollwitzer, Peter M},
doi = {10.1016/j.jesp.2012.03.008},
issn = {00221031},
journal = {Journal of Experimental Social Psychology},
keywords = {Achievement feedback,Creativity,Expectations vs. fantasies,Mental contrasting,Self-regulation,Thinking about the future},
month = {sep},
number = {5},
pages = {990--996},
publisher = {Elsevier Inc.},
title = {{Mental contrasting turns positive feedback on creative potential into successful performance}},
url = {http://linkinghub.elsevier.com/retrieve/pii/S002210311200056X},
volume = {48},
year = {2012}
}
@article{Emerson2014,
abstract = {Significant disparities remain between racial and ethnic minorities' and Whites' experiences of American workplaces. Traditional prejudice and discrimination approaches explain these gaps in hiring, promotion, satisfaction, and well-being by pointing to the prejudice of people within organizations such as peers, managers, and executives. Grounded in social identity threat theory, this theoretical review instead argues that particular situational cues-often communicated by well-meaning, largely unprejudiced employees and managers-signal to stigmatized groups whether their identity is threatened and devalued or respected and affirmed. First, we provide an overview of how identity threat shapes the psychological processes of racial and ethnic minorities by heightening vigilance to certain situational cues in the workplace. Next, we outline several of these cues and their role in creating and sustaining perceptions of identity threat (or safety). Finally, we provide empirically grounded suggestions that organizations may use to increase identity safety among their employees of color. Taken together, the research demonstrates how situational cues contribute to disparate psychological experiences for racial and ethnic minorities at work, and suggests that by altering threatening cues, organizations may create more equitable, respectful, and inclusive environments where all people may thrive.},
author = {Emerson, Katherine T U and Murphy, Mary C},
doi = {10.1037/a0035403},
isbn = {1099-9809},
issn = {1099-9809},
journal = {Cultural diversity {\&} ethnic minority psychology},
keywords = {identity safety,organizations,racial and ethnic,situational cues,social identity threat},
number = {4},
pages = {508--520},
pmid = {25133411},
title = {{Identity threat at work: how social identity threat and situational cues contribute to racial and ethnic disparities in the workplace.}},
url = {http://www.ncbi.nlm.nih.gov/pubmed/25133411},
volume = {20},
year = {2014}
}
@book{Knowles1975,
address = {Prentice Hall/Cambridge},
author = {Knowles, M S},
publisher = {Englewood Cliffs},
title = {{Self-Directed Learning. A guide for learners and teachers}},
year = {1975}
}
@incollection{Fischer1985,
address = {Beverly Hills, CA},
author = {Fischer, Claude S},
booktitle = {Technology, space, and society: Emerging trends},
edition = {Ed.},
editor = {Castells, Manuel},
keywords = {Macro Approaches to HCI},
mendeley-tags = {Macro Approaches to HCI},
pages = {169--196},
publisher = {Sage},
title = {{Studying technology and social life}},
year = {1985}
}
@article{Boroditsky2011,
abstract = {This chapter focuses on work examining the role that spatial metaphors and basic spatial representations play in constructing representations of time across languages. One factor that affects the perceived direction of time is writing direction. People who read text arranged from left to right tend to lay out time as proceeding from left to right, and people who read text arranged from right to left arrange time from right to left. Because people tend to recruit spatial representations to think about time, representations of time also differ depending on what spatial representations are most cognitively available to co-opt for time. Cross-cultural differences in thought can be more than a matter of style or preference. Pormpuraawans think about time in ways that other groups cannot. Many Americans simply could not lay out time in absolute coordinates even if they wanted to, because they lack the basic spatial knowledge necessary to do so. ?? 2011 Elsevier Inc. All rights reserved.},
author = {Boroditsky, Lera},
doi = {10.1016/B978-0-12-385948-8.00020-7},
isbn = {9780123859488},
issn = {978-0-12-385948-8},
journal = {Space, Time and Number in the Brain},
pages = {333--341},
pmid = {1000159861},
title = {{How Languages Construct Time}},
year = {2011}
}
@phdthesis{Paunesku2013,
author = {Paunesku, David},
school = {Stanford University},
title = {{Scaled-up social psychology: intervening wisely and broadly in education}},
type = {Doctoral dissertation},
year = {2013}
}
@article{Ross1989,
abstract = {It is hypothesized that people possess implicit theories regarding the inherent consistency of their attributes, as well as a set of principles concerning the conditions that are likely to promote personal change or stability. The nature of these theories is discussed in the context of a study of beliefs about life-span development. It is then suggested that people use their implicit theories of self to construct their personal histories. This formulation is used to interpret the results of a wide-ranging set of studies of memory of personal attributes. It is concluded that implicit theories of stability and change can lead to biases in recall. The extent and practical implications of these biases are discussed.},
annote = {self-report of personal memories can be biased, because we apply implicity theories of stability and change to recall information},
author = {Ross, Michael},
doi = {10.1037/0033-295X.96.2.341},
isbn = {0033-295X},
issn = {0033-295X},
journal = {Psychological Review},
number = {2},
pages = {341--357},
title = {{Relation of implicit theories to the construction of personal histories.}},
volume = {96},
year = {1989}
}
@book{page2008difference,
author = {Page, Scott E},
publisher = {Princeton University Press},
title = {{The Difference: How the Power of Diversity Creates Better Groups, Firms, Schools, and Societies}},
year = {2008}
}
@article{Bjork2013,
author = {Bjork, Robert A and Dunlosky, John and Kornell, Nate},
doi = {10.1146/annurev-psych-113011-143823},
issn = {0066-4308},
journal = {Annual Review of Psychology},
keywords = {illusions of comprehension,judgments of learning,learning from errors,learning versus,metacognition,performance,studying},
number = {1},
pages = {417--444},
title = {{Self-Regulated Learning: Beliefs, Techniques, and Illusions}},
url = {http://www.annualreviews.org/doi/abs/10.1146/annurev-psych-113011-143823},
volume = {64},
year = {2013}
}
@book{Duncan2011,
author = {Duncan, G J and Murnane, R J},
publisher = {Russell Sage Foundation},
title = {{Whither opportunity?: Rising inequality, schools, and children's life chances}},
year = {2011}
}
@article{Baker2016,
abstract = {The initial vision for intelligent tutoring systems involved powerful, multi-faceted systems that would leverage rich models of students and pedagogies to create complex learning interactions. But the intelligent tutoring systems used at scale today are much simpler. In this article, I present hypotheses on the factors underlying this development, and discuss the potential of educational data mining driving human decision-making as an alternate paradigm for online learning, focusing on intelligence amplification rather than artificial intelligence.},
author = {Baker, Ryan S},
doi = {10.1007/s40593-016-0105-0},
issn = {15604306},
journal = {International Journal of Artificial Intelligence in Education},
keywords = {Automated adaptation,Decision-making,Intelligence amplification,Intelligent tutoring system},
number = {2},
pages = {600--614},
title = {{Stupid Tutoring Systems, Intelligent Humans}},
volume = {26},
year = {2016}
}
@article{Meier2007,
author = {Meier, Anne and Spada, Hans and Rummel, Nikol},
doi = {10.1007/s11412-006-9005-x},
issn = {1556-1607},
journal = {International Journal of Computer-Supported Collaborative Learning},
keywords = {a,assessment,collaboration,communication,coordination,group information processing,h,interpersonal relationship,meier,motivation,n,rating scheme,rummel,spada,videoconferencing},
month = {feb},
number = {1},
pages = {63--86},
title = {{A rating scheme for assessing the quality of computer-supported collaboration processes}},
url = {http://www.springerlink.com/index/10.1007/s11412-006-9005-x},
volume = {2},
year = {2007}
}
@book{Boud1995,
author = {Boud, David},
pages = {256},
publisher = {Routledge},
title = {{Enhancing learning through self-assessment}},
year = {1995}
}
@article{Niemi2003,
author = {Niemi, Hannele and Nevgi, Anne and Virtanen, P{\"{a}}ivi},
doi = {10.1080/1358165032000156437},
issn = {1358-1651},
journal = {Journal of Educational Media},
month = {mar},
number = {1},
pages = {49--71},
title = {{Towards self-regulation in web-based learning}},
url = {http://www.tandfonline.com/doi/abs/10.1080/1358165032000156437},
volume = {28},
year = {2003}
}
@article{Gluszek2010,
abstract = {The present review seeks to bridge research on accents, stigma, and communication by examining the empirical literature on nonnative accents, considering the perspectives of both speakers and listeners. The authors suggest that an accent, or one's manner of pronunciation, differs from other types of stigma. They consider the role of communicative processes in the manner in which accents influence people and identify social and contextual factors related to accents that affect the speaker, the listener, and the interaction between them. The authors propose a framework of stigma of accents and possible future avenues of research to examine the social psychological and communicative effects of accents. They also discuss implications for stigma of other types of accents (e.g., other native, regional, and ethnic). Understanding how stigma of accents and communication affect each other provides a new theoretical approach to studying this type of stigma and can eventually lead to interventions.},
author = {Gluszek, Agata and Dovidio, John F},
doi = {10.1177/1088868309359288},
isbn = {1088868309359},
issn = {1088-8683},
journal = {Personality and Social Psychology Review},
keywords = {accents,communication,country but born elsewhere,intergroup relations,issues surrounding international migrants,living in one,prejudice,stereotyping,stigma,whether legal or undocumented},
month = {may},
number = {2},
pages = {214--237},
pmid = {20220208},
title = {{The Way They Speak: A Social Psychological Perspective on the Stigma of Nonnative Accents in Communication}},
url = {http://journals.sagepub.com/doi/10.1177/1088868309359288},
volume = {14},
year = {2010}
}
@article{Zhou2015,
abstract = {This study was intended to investigate the use of language learning strategy employed by English-major pre-service teachers in Midwest China in relation to their gender and personality types. The modified Strategy Inventory for Language Learning (SILL) and adopted personality type inventory were used to collect the data. ANOVA and Chi-square tests were performed for data analysis. The results revealed that gender and personality types have some effects on pre-service teachers' strategy use at the overall, category and individual levels. The variation patterns of the strategy use were found in terms of the two variables. The implications of these findings for ESL teaching and learning were also discussed.},
author = {Zhou, Chaoying and Intaraprasert, Channarong},
doi = {10.5539/elt.v8n1p155},
issn = {19164750},
journal = {English Language Teaching},
keywords = {extroversion-introversion scale,gender,judging-perceiving scale,language learning strategies,personality types},
number = {1},
pages = {155--169},
title = {{Language learning strategies employed by Chinese English-major pre-service teachers in relation to gender and personality types}},
volume = {8},
year = {2015}
}
@article{Gelfand2011,
abstract = {With data from 33 nations, we illustrate the differences between cultures that are tight (have many strong norms and a low tolerance of deviant behavior) versus loose (have weak social norms and a high tolerance of deviant behavior). Tightness-looseness is part of a complex, loosely integrated multilevel system that comprises distal ecological and historical threats (e.g., high population density, resource scarcity, a history of territorial conflict, and disease and environmental threats), broad versus narrow socialization in societal institutions (e.g., autocracy, media regulations), the strength of everyday recurring situations, and micro-level psychological affordances (e.g., prevention self-guides, high regulatory strength, need for structure). This research advances knowledge that can foster cross-cultural understanding in a world of increasing global interdependence and has implications for modeling cultural change.},
author = {Gelfand, M J and Raver, J L and Nishii, L and Leslie, L M and Lun, J and Lim, B C and Duan, L and Almaliach, A and Ang, S and Arnadottir, J and Aycan, Z and Boehnke, K and Boski, P and Cabecinhas, R and Chan, D and Chhokar, J and D'Amato, A and Ferrer, M and Fischlmayr, I C and Fischer, R and Fulop, M and Georgas, J and Kashima, E S and Kashima, Y and Kim, K and Lempereur, A and Marquez, P and Othman, R and Overlaet, B and Panagiotopoulou, P and Peltzer, K and Perez-Florizno, L R and Ponomarenko, L and Realo, A and Schei, V and Schmitt, M and Smith, P B and Soomro, N and Szabo, E and Taveesin, N and Toyama, M and {Van de Vliert}, E and Vohra, N and Ward, C and Yamaguchi, S},
doi = {10.1126/science.1197754},
isbn = {1095-9203 (Electronic){\$}\backslash{\$}r0036-8075 (Linking)},
issn = {0036-8075},
journal = {Science (New York, N.Y.)},
month = {may},
number = {6033},
pages = {1100--1104},
pmid = {21617077},
title = {{Differences Between Tight and Loose Cultures: A 33-Nation Study}},
url = {http://www.sciencemag.org/cgi/doi/10.1126/science.1197754},
volume = {332},
year = {2011}
}
@article{Nguyen2008,
abstract = {A meta-analysis of stereotype threat effects was conducted and an overall mean effect size of |.26| was found, but true moderator effects existed. A series of hierarchical moderator analyses evidenced differential effects of race- versus gender-based stereotypes. Women experienced smaller performance decrements than did minorities when tests were difficult: mean ds = |.36| and |.43|, respectively. For women, subtle threat-activating cues produced the largest effect, followed by blatant and moderately explicit cues: ds = |.24|, |.18|, and |.17|, respectively; explicit threat-removal strategies were more effective in reducing stereotype threat effects than subtle ones: ds = |.14| and |.33|, respectively. For minorities, moderately explicit stereotype threat-activating cues produced the largest effect, followed by blatant and subtle cues: ds = |.64|, |.41|, and |.22|, respectively; explicit removal strategies enhanced stereotype threat effects compared with subtle strategies: ds = |.80| and |.34|, respectively. In addition, stereotype threat affected moderately math-identified women more severely than highly math-identified women: ds = |.52| and |.29|, respectively; low math-identified women suffered the least from stereotype threat: d= |.11|. Theoretical and practical implications of these findings are discussed.},
author = {Nguyen, Hannah-Hanh D and Ryan, Ann Marie},
doi = {10.1037/a0012702},
isbn = {0021-9010},
issn = {0021-9010},
journal = {The Journal of applied psychology},
keywords = {1995,cognitive ability test performance,gender gap in math,meta-analysis,performance,racial gap in test,research literature on stereotype,s,scores,seminal experiments,since steele and aronson,stereotype threat effects,the,threat effects on test},
number = {6},
pages = {1314--1334},
pmid = {19025250},
title = {{Does stereotype threat affect test performance of minorities and women? A meta-analysis of experimental evidence.}},
volume = {93},
year = {2008}
}
@article{Kelley2009,
abstract = {In his book "Creating Significant Learning Experiences" (2003), Dee Fink challenges professors to create a deep vision for the courses they teach. Educators often have a vision for what their courses could be, but often lack a model for instituting change. Fink's book provides that model. In this article, the author describes how this model helped him use more active learning experiences that not only deepened students' understanding of musical forms but also enabled students to creatively play with those forms.},
archivePrefix = {arXiv},
arxivId = {arXiv:1508.04870v1},
author = {Kelley, Bruce C},
doi = {10.1002/tl},
eprint = {arXiv:1508.04870v1},
isbn = {1536-0768},
issn = {02710633},
journal = {New Directions for Teaching and Learning},
number = {119},
pages = {35--41},
pmid = {35859038},
title = {{Inspiration and intellect: Significant learning in musical forms and analysis}},
year = {2009}
}
@article{Butler2015,
abstract = {The teaching of foreign languages to young learners is growing in popularity around the world. Research in this field, particularly of English as a second/foreign language education in East Asia, is a relatively new area of empirical inquiry, and it has the potential to make significant contributions to child second-language acquisition (Child-SLA) theory building, research methodologies, and policies in East Asia and beyond. This article reviews relevant peer-reviewed literature on English education among young learners in East Asia (China, Japan, South Korea, and Taiwan). I begin by reviewing policy literature to illustrate the social and policy contexts of early English education, identifying major policy-related concerns. Next, I review empirical studies of English learning and teaching, organizing them by their relevance to the previously identified policy concerns. The article concludes with suggestions for future research.},
author = {Butler, Yuko Goto},
doi = {10.1017/S0261444815000105},
isbn = {doi:10.1017/S0261444815000105},
issn = {0261-4448},
journal = {Language Teaching},
number = {3},
pages = {303--342},
title = {{English language education among young learners in East Asia: A review of current research (2004–2014)}},
url = {http://www.journals.cambridge.org/abstract{\_}S0261444815000105},
volume = {48},
year = {2015}
}
@book{Tesser2008,
author = {Tesser, A and Schwarz, N},
publisher = {Blackwell},
title = {{Blackwell Handbook of Social Psychology: Intraindividual Processes}},
url = {http://books.google.com/books?hl=en{\&}lr={\&}id=4AVi-a7{\_}BCAC{\&}oi=fnd{\&}pg=PR5{\&}dq=Blackwell+Handbook+of+Social+Psychology:+Intraindividual+Processes{\&}ots=klUym{\_}4k-W{\&}sig=MCr9aZQmIvaNYSGC-1I-WZ1PrR8},
year = {2001}
}
@article{Wheeler2001a,
abstract = {Considerable recent research has examined the effects that activated stereotypes have on behavior. Research on both self-stereotype activation and other-stereotype activation has tended to show that people behave in ways consistent with the stereotype (e.g., walking more slowly if the elderly stereotype is activated). Interestingly, however, the dominant account for the behavioral effects of self-stereotype activation involves a hot motivational factor (i.e., stereotype threat), whereas the dominant account for the behavioral effects of other-stereotype activation focuses on a rather cold cognitive explanation (i.e., ideomotor processes). The current review compares and contrasts the behavioral research on self- and other-stereotype activation and concludes that both motivational and cognitive explanations might account for effects in each domain.},
author = {Wheeler, S C and Petty, R E},
doi = {10.1037/0033-2909.127.6.797},
isbn = {1939-1455(Electronic);0033-2909(Print)},
issn = {0033-2909},
journal = {Psychological bulletin},
number = {6},
pages = {797--826},
pmid = {11726072},
title = {{The effects of stereotype activation on behavior: a review of possible mechanisms.}},
volume = {127},
year = {2001}
}
@article{Zhang2015,
abstract = {This is one of the first studies to investigate gender achievement gap in the National College Entrance Exam in a typical municipality in China, which is the crucial examination for the transition from high school to higher education in that country. Using ordinary least square model and quantile regression model, the study consistently finds that the gender difference on average is not significant in mathematics, but is significantly negative (females worse) at the top of the distribution and is sig- nificantly positive (females better) in Chinese and English. Negative gender gaps are found among some disadvan- taged subgroup such as urban female students with sibling. For students at the bottom of the distribution, boys perform significantly worse than girls.},
author = {Zhang, Yu and Tsang, Mun},
doi = {10.1007/s12564-014-9351-8},
issn = {1876407X},
journal = {Asia Pacific Education Review},
keywords = {China,National College Entrance Exam,academic achievement,gender gap},
pages = {27--36},
title = {{Gender gap in the National College Entrance Exam performance in China: A case study of a typical Chinese municipality}},
volume = {16},
year = {2015}
}
@article{Yee2006,
abstract = {Abstract In social psychology, perspective-taking has been shown to be a reliable method in reducing negative social stereotyping. These exercises have until now only relied on asking a person to imagine themselves in the mindset of another person. We argue that ...},
author = {Yee, Nick and Bailenson, Jeremy N},
journal = {Proceedings of PRESENCE},
pages = {147--156},
title = {{Walk a mile in digital shoes: The impact of embodied perspective-taking on the reduction of negative stereotyping in immersive virtual environments}},
year = {2006}
}
@article{Aida1994,
abstract = {(none)},
author = {Aida, Yukie},
journal = {The Modern Language Journal},
number = {2},
pages = {155--168},
title = {{Examination of Horwitz, Horwitz, and Cope's construct of foreign language anxiety: The case of students of Japanese}},
volume = {78},
year = {1994}
}
@article{Koestner2002,
author = {Koestner, Richard and Lekes, Natasha and Powers, Theodore a. and Chicoine, Emanuel},
doi = {10.1037//0022-3514.83.1.231},
issn = {0022-3514},
journal = {Journal of Personality and Social Psychology},
number = {1},
pages = {231--244},
title = {{Attaining personal goals: Self-concordance plus implementation intentions equals success.}},
url = {http://doi.apa.org/getdoi.cfm?doi=10.1037/0022-3514.83.1.231},
volume = {83},
year = {2002}
}
@article{Oettingen2005,
author = {Oettingen, Gabriele and Mayer, Doris and Thorpe, J S},
journal = {Motivation and Emotion},
keywords = {1957,1990,1991,1998,2001,a review,ajzen,atkinson,carver,commitment,desirability and feasibility,expectations,fantasies,for,goals,gollwitzer,latham,locke,personal growth,scheier,see oettingen,suggest that people base,their goal setting on,theories of motivation,xenophobia},
number = {4},
title = {{Turning Fantasies About Positive and Negative Futures into Self-Improvement Goals}},
url = {http://link.springer.com/article/10.1007/s11031-006-9016-y},
volume = {29},
year = {2005}
}
@article{Blanchard1994,
abstract = {Campus racial harassment provided the context for an experiment, replicated over 3 different campus samples, regarding the effects of social influence on Whites' reactions to racism. Hearing someone condemn racism led Ss to express significantly stronger antiracist opinions than occurred fol lowing exposure to a no-influence control condition. Furthermore, hearing someone condone racism led Ss to adopt significantly less strong antiracist positions than when no other opinions were introduced. The robust social influence effects were obtained regardless of whether the source was White or Black or whether Ss responded publicly or privately. A social context approach to interracial settings is discussed.},
author = {Blanchard, Fletcher A and Crandall, Christian S and Brigham, John C and Vaughn, Leigh Ann},
doi = {10.1037/0021-9010.79.6.993},
isbn = {0021-9010},
issn = {0021-9010},
journal = {Journal of Applied Psychology},
number = {6},
pages = {993--997},
pmid = {659},
title = {{Condemning and condoning racism: A social context approach to interracial settings.}},
url = {http://doi.apa.org/getdoi.cfm?doi=10.1037/0021-9010.79.6.993},
volume = {79},
year = {1994}
}
@incollection{Nass1990,
address = {Newbury Park, CA},
author = {Nass, C and Mason, L},
booktitle = {Organization and communication technology},
chapter = {3},
edition = {Eds.},
editor = {Fulk, J and Steinfeld, C},
keywords = {Thinking Dimensionally},
mendeley-tags = {Thinking Dimensionally},
pages = {46--67},
publisher = {Sage},
title = {{On the study of technology and task: A variable-based approach}},
url = {http://scholar.google.com/scholar?hl=en{\&}btnG=Search{\&}q=intitle:On+the+study+of+technology+and+task:+A+variable-based+approach{\#}0},
year = {1990}
}
@article{Kirk2013,
abstract = {Purpose: The present experiment aimed to test the impact of a self-regulatory strategy of goal pursuit-called mental contrasting with implementation intentions (MCII)-on an integrative bargaining task. Design/methodology/approach: Participants were randomly assigned to dyads and negotiated over the sale of a car. Before negotiating, participants were prompted to engage in MCII, or one or the other of its two component strategies: to contrast mentally achieving success in the integrative bargaining task with the reality standing in the way of this success (MC), to form implementation intentions on how to bargain (i.e. if-then plans) (II), or both to contrast mentally and form implementation intentions (MCII). Findings: The strategy of mental contrasting with implementation intentions led dyads to reach the largest joint agreements, compared to dyads that only used mental contrasting or if-then plans. Moreover, participants who mentally contrasted formed more cooperative implementation intentions than participants who did not mentally contrast, mediating the effect of condition on joint gain. Research limitations/implications: The findings suggest that the self-regulatory strategy of mental contrasting with implementation intentions (MCII) leads to higher joint gain, and that this effect is mediated by mental contrasting's promotion of cooperative planning. More research should be done to understand the specific negotiation behaviors engendered by MCII, as well as its applicability to other negotiation scenarios. Originality/value: These findings have implications for both self-regulation and negotiation research. The result that MCII fosters integrative solutions reflects its potential to help people form cooperative plans and reach high joint-value agreements in integrative scenarios. For negotiation research, the paper identifies an effective self-regulatory strategy for producing high-quality agreements. (PsycINFO Database Record (c) 2013 APA, all rights reserved) (journal abstract)},
author = {Kirk, Dan and Oettingen, Gabriele and Gollwitzer, Peter M},
doi = {10.1108/10444061311316771},
isbn = {1044-4068},
issn = {1044-4068},
journal = {International Journal of Conflict Management},
keywords = {implementation intentions,integrative bargaining,mental contrasting,self-regulation},
month = {apr},
number = {2},
pages = {148--165},
title = {{Promoting integrative bargaining: mental contrasting with implementation intentions}},
url = {http://www.emeraldinsight.com/10.1108/10444061311316771 http://www.emeraldinsight.com/doi/10.1108/10444061311316771},
volume = {24},
year = {2013}
}
@article{Terenzini2001,
author = {Terenzini, Patrick T and Cabrera, Alberto F and Colbeck, Carol L and Bjorklund, Stefani A and Parente, John M},
journal = {The Journal of Higher Education},
number = {5},
pages = {509--531},
title = {{Racial and Ethnic Diversity in the Classroom}},
volume = {72},
year = {2001}
}
@article{schloemer2006students,
author = {Schloemer, Paul and Brenan, Kathleen},
journal = {Journal of Education for Business},
number = {2},
pages = {81--87},
publisher = {Taylor {\&} Francis},
title = {{From students to learners: Developing self-regulated learning}},
volume = {82},
year = {2006}
}
@article{DeBarba2016,
author = {de Barba, P G and Kennedy, G E and Ainley, M D},
doi = {10.1111/jcal.12130},
issn = {02664909},
journal = {Journal of Computer Assisted Learning},
keywords = {10.1111/jcal.12130 and learning analytics,MOOC,motivation,participation,performance,persistence},
number = {March 2015},
title = {{The role of students' motivation and participation in predicting performance in a MOOC Motivation and participation in MOOCs}},
url = {http://doi.wiley.com/10.1111/jcal.12130},
year = {2016}
}
@article{Kalyuga2003,
author = {Kalyuga, Slava and Ayres, Paul and Chandler, Paul and Sweller, John},
journal = {Educational Psychologist},
number = {1},
pages = {23--31},
title = {{The Expertise Reversal Effect}},
url = {http://www.tandfonline.com/doi/abs/10.1207/S15326985EP3801{\_}4},
volume = {38},
year = {2003}
}
@article{Wang2011,
abstract = {Following calls for further research in education inequality beyond input and output measures, especially with a qualitative approach, and building on the implications of capability deprivation on equality (Unterhalter, 2003a,b), we extend the findings of Sen's (1979, 1990, 1992, 2000) capability approach to higher education (HE). This article employs social exclusion theory as the analytical framework to examine educational inequalities in China posed by the HE admission system in Post-Mao era. This paper is driven by certain key motivations and makes a significant contribution to the extant literature. Firstly, the paper seeks to outline a usable definition of social exclusion in the context of HE enrolment. Following this, Sen's (1979, 1990, 1992, 2000) capability approach is adopted for the first time as a theoretical construct to examine the situation facing HE in China. Sen's approach facilitates an appraisal of the process of exclusion in HE enrolment. The importance of the capability approach is that it allows one to recognize different needs and choices confronting different social groups by distinguishing between different types of social exclusion in this area. Finally, this information is used to evaluate responses which are available to the existing issues within the current Chinese HE enrolment mechanism i.e. that the mechanism is fundamentally flawed and risks reducing, rather than enhancing, capability by excluding certain groups of students from fair competition in terms of access.},
author = {Wang, Li},
doi = {10.1016/j.ijedudev.2010.08.002},
journal = {International Journal of Educational Development},
keywords = {China,capability approach,education inequality,social exclusion},
pages = {277--286},
title = {{Social exclusion and inequality in higher education in China: A capability perspective}},
volume = {31},
year = {2011}
}
@article{Bailenson2004,
author = {Bailenson, Jeremy N and Aharoni, Eyal and Beall, Andrew C and Guadagno, Rosanna E and Dimov, Aleksandar and Blascovich, Jim},
journal = {Presence},
keywords = {Embodied virtual agents,copresence,social interaction,social presence,virtual environments,virtual reality},
title = {{Comparing behavioral and self-report measures of embodied agents' social presence in immersive virtual environments}},
url = {http://www.temple.edu/ispr/prev{\_}conferences/proceedings/2004/Bailsenson, Aharoni, Beall, Guadagno, Dimov, Blascovich.pdf},
year = {2004}
}
@article{Jessop2014,
abstract = {BACKGROUND: There is limited evidence that self-affirmation manipulations can promote health behavior change.

PURPOSE: The purpose of this study was to explore whether the efficacy of a self-affirmation manipulation at promoting exercise could be enhanced by an implementation intention intervention.

METHODS: Participants (Study 1 N = 120, Study 2 N = 116) were allocated to one of four conditions resulting from the two (self-affirmation manipulation: no affirmation, affirmation) by two (implementation intention manipulation: no implementation intention, implementation intention) experimental design. Exercise behavior was assessed 1 week post-intervention.

RESULTS: Contrary to prediction, those participants receiving both manipulations were significantly less likely to increase the amount they exercised compared to those receiving only the self-affirmation manipulation.

CONCLUSION: Incorporating an implementation intention manipulation alongside a self-affirmation manipulation had a detrimental effect on exercise behavior; participants receiving both manipulations exercised significantly less in the week following the intervention.},
author = {Jessop, Donna C and Sparks, Paul and Buckland, Nicola and Harris, Peter R and Churchill, Sue},
doi = {10.1007/s12160-013-9536-0},
issn = {1532-4796},
journal = {Annals of behavioral medicine : a publication of the Society of Behavioral Medicine},
keywords = {buckland,c,d,exercise,falmer,harris,health-risk information,implementation intentions,jessop,n,p,pevensey 1,r,school of psychology,self-affirmation,sparks,university of sussex},
month = {apr},
number = {2},
pages = {137--147},
pmid = {24154987},
title = {{Combining self-affirmation and implementation intentions: evidence of detrimental effects on behavioral outcomes.}},
url = {http://www.ncbi.nlm.nih.gov/pubmed/24154987},
volume = {47},
year = {2014}
}
@article{Wedekind2002,
abstract = {Among the theories that have been proposed to explain the evolution of altruism are direct reciprocity and indirect reciprocity. The idea of the latter is that helping someone or refusing to do so has an impact on one's reputation within a group. This reputation is constantly assessed and reassessed by others and is taken into account by them in future social interactions. Generosity in indirect reciprocity can evolve if and only if it eventually leads to a net benefit in the long term. Here, we show that this key assumption is met. We let 114 students play for money in an indirect and a subsequent direct reciprocity game. We found that although being generous, i.e., giving something of value to others, had the obvious short-term costs, it paid in the long run because it builds up a reputation that is rewarded by third parties (who thereby themselves increase their reputation). A reputation of being generous also provided an advantage in the subsequent direct reciprocity game, probably because it builds up trust that can lead to more stable cooperation.},
author = {Wedekind, Claus and Braithwaite, Victoria a},
issn = {0960-9822},
journal = {Current biology : CB},
keywords = {Altruism,Experimental,Games,Time},
month = {jun},
number = {12},
pages = {1012--1015},
pmid = {12123575},
title = {{The long-term benefits of human generosity in indirect reciprocity.}},
url = {http://www.ncbi.nlm.nih.gov/pubmed/12123575},
volume = {12},
year = {2002}
}
@misc{Lewin2012,
author = {Lewin, Tamar},
booktitle = {New York Times},
pages = {26--29},
title = {{Instruction for masses knocks down campus walls}},
url = {http://massiveopenonlinecourses-repository.yolasite.com/resources/12{\_}04-04-12-Tamar Lewin-Instruction for Masses Knocks Down Campus Walls-NYT.pdf},
year = {2012}
}
@incollection{Anderson2002,
address = {Albany, N.Y.},
author = {Anderson, J D},
booktitle = {The racial crisis in American higher education: Continuing challenges for the twenty-first century},
chapter = {1},
editor = {Smith, Wiliam A and Altbach, P G and Lomotey, K},
pages = {3--22},
publisher = {State University of New York Press},
title = {{Race in American higher education}},
year = {2002}
}
@article{Cook2012a,
author = {Cook, Jonathan E and Purdie-Vaughns, Valerie and Garcia, Julio and Cohen, Geoffrey L},
doi = {10.1037/a0026312},
issn = {1939-1315},
journal = {Journal of Personality and Social Psychology},
keywords = {2004,african americans,belonging,dickerson,evaluation and rejection,for,identity threat,kemeny,middle school development,or school often expose,people to,poses threats to the,self,social environments like work,the risk of negative,this social evaluative,threat,values affirmation},
number = {3},
pages = {479--496},
title = {{Chronic threat and contingent belonging: Protective benefits of values affirmation on identity development.}},
url = {http://doi.apa.org/getdoi.cfm?doi=10.1037/a0026312},
volume = {102},
year = {2012}
}
@article{Yang2015,
abstract = {(none)},
author = {Yang, Yunfan and Wang, Huan and Zhang, Linxiu and Sylvia, Sean and Luo, Renfu and Shi, Yaojiang and Wang, Wei and Rozelle, Scott},
doi = {10.1086/679070},
isbn = {0013-0079},
issn = {00130079},
journal = {Economic Development and Cultural Change},
number = {2},
pages = {319--359},
title = {{The Han-minority achievement gap, language and returns to schools in China}},
volume = {63},
year = {2015}
}
@article{Sacerdote2001,
author = {Sacerdote, Bruce},
journal = {The Quarterly Journal of Economics},
number = {2},
pages = {681--704},
title = {{Peer Effects with Random Assignment: Results for Dartmouth Roommates}},
url = {http://qje.oxfordjournals.org/content/116/2/681.full.pdf},
volume = {116},
year = {2001}
}
@article{Steele2002,
abstract = {Topics discussed in this chapter include the following: generalizability of stereotype threat effects, the nature of stereotype threat, moderation of stereotype threat effects, mediators of stereotype threat, toward a general theory of social identity threat, and remedying the detrimental effects of stereotype and social identity threats.},
author = {Steele, Claude M and Spencer, Steven J and Aronson, Joshua},
doi = {10.1016/S0065-2601(02)80009-0},
isbn = {0-12-015234-7},
issn = {00652601},
journal = {Advances in Experimental Social Psychology},
pages = {379--440},
pmid = {15710206},
title = {{Contending with group image: The psychology of stereotype and identity threat}},
volume = {34},
year = {2002}
}
@article{Ma2014,
abstract = {Intelligent Tutoring Systems (ITS) are computer programs that model learners' psychological states to provide individualized instruction. They have been developed for diverse subject areas (e.g., algebra, medicine, law, reading) to help learners acquire domain-specific, cognitive and metacognitive knowl- edge. A meta-analysis was conducted on research that compared the outcomes from students learning from ITS to those learning from non-ITS learning environments. The meta-analysis examined how effect sizes varied with type of ITS, type of comparison treatment received by learners, type of learning outcome, whether knowledge to be learned was procedural or declarative, and other factors. After a search of major bibliographic databases, 107 effect sizes involving 14,321 participants were extracted and analyzed. The use of ITS was associated with greater achievement in comparison with teacher-led, large-group instruction (g ? .42), non-ITS computer-based instruction (g ? .57), and textbooks or workbooks (g ? .35). There was no significant difference between learning from ITS and learning from individualized human tutoring (g?–.11) or small-group instruction (g?.05). Significant, positive mean effect sizes were found regardless of whether the ITS was used as the principal means of instruction, a supplement to teacher-led instruction, an integral component of teacher-led instruction, or an aid to homework. Significant, positive effect sizes were found at all levels of education, in almost all subject domains evaluated, and whether or not the ITS provided feedback or modeled student misconceptions. The claim that ITS are relatively effective tools for learning is consistent with our analysis of potential publication bias.},
author = {Ma, Wenting and Adesope, Olusola O. and Nesbit, John C. and Liu, Qing},
doi = {10.1037/a0037123},
file = {:Users/kizilcec/Google Drive/Mendeley/009c34216cac062888c5ccf055453db17881.pdf:pdf},
isbn = {0022-0663},
issn = {1939-2176},
journal = {Journal of Educational Psychology},
keywords = {effect size,intelligent tutoring system,meta-analysis,student model},
number = {4},
pages = {901--918},
title = {{Intelligent tutoring systems and learning outcomes: A meta-analysis.}},
url = {http://psycnet.apa.org/psycinfo/2014-25074-001/ http://doi.apa.org/getdoi.cfm?doi=10.1037/a0037123},
volume = {106},
year = {2014}
}
@article{Parker2001,
author = {Parker, Ian},
journal = {The New Yorker},
keywords = {How Interfaces Change Culture},
mendeley-tags = {How Interfaces Change Culture},
month = {may},
pages = {76--87},
title = {{Absolute PowerPoint}},
year = {2001}
}
@article{Lin1999,
abstract = {While instruction on control of variables has been shown to be effective, especially when it encourages students to focus explicitly on rules or procedures, little evidence of application to novel problems has been obtained. We hypothesized that prompting students to understand their own learning processes while doing experiments involving control of variables would allow them to activate their reper- toire of knowledge and strategies and learn in a way that would enhance transfer of learning. Students were assigned to one of four versions of a computer-based biology simulation learning environment, each em- ploying a different type of prompt: reason justification, rule based, emotion focused, or none (control). Learning in this computer environment, college biology students designed and conducted experiments in- volving control of variables. Students' ability to solve both contextually similar (near transfer) and con- textually dissimilar (far transfer) problems was assessed. The treatment groups performed equally well on contextually similar problems. However, on a contextually dissimilar problem, the reason justification group had significantly higher scores than the other groups. Qualitative data showed that the reason justi- fication prompts directed students' attention to understanding when, why, and how to employ experiment design principles and strategies, and this in turn helped students to transfer their understanding to a novel problem.},
author = {Lin, Xiaodong and Lehman, James D},
doi = {10.1002/(SICI)1098-2736(199909)36:7<837::AID-TEA6>3.3.CO;2-L},
isbn = {0022-4308},
issn = {00224308},
journal = {Journal of Research in Science Teaching},
keywords = {control of variables,reflect,transfer},
number = {7},
pages = {837--858},
title = {{Supporting Learning of Variable Control in a Computer-Based Biology Environment: Effects of Prompting College Students to Reflect on Their Own Thinking}},
volume = {36},
year = {1999}
}
@incollection{Chaffee1991,
address = {Newbury Park, CA},
annote = {http://researchnotes.maksl.com/index.php?title=Chaffee,{\_}S.{\_}H.{\_}(1991).{\_}Communication{\_}Concepts{\_}I:{\_}Explication.{\_}Newbury{\_}Park,{\_}CA:{\_}SAGE.},
author = {Chaffee, Steven H},
booktitle = {Communication},
pages = {1--51},
publisher = {SAGE},
title = {{Communication Concepts I: Explication}},
year = {1991}
}
@book{Blau1967,
address = {New York, N.Y.},
author = {Blau, Peter M and Duncan, Otis Dudley},
publisher = {John Wiley {\&} Sons},
title = {{The American Occupational Structure}},
year = {1967}
}
@article{Covarrubias2016,
author = {Covarrubias, Rebecca and Herrmann, Sarah D and Fryberg, Stephanie A},
doi = {10.1080/01973533.2015.1129609},
issn = {0197-3533},
journal = {Basic and Applied Social Psychology},
month = {jan},
number = {1},
pages = {47--57},
title = {{Affirming the Interdependent Self: Implications for Latino Student Performance}},
url = {http://www.tandfonline.com/doi/full/10.1080/01973533.2015.1129609},
volume = {38},
year = {2016}
}
@article{Butler2014,
abstract = {As English has increasingly become associated with social and economic power in the context of globalisation, there has been a growing concern regarding achievement gaps in English that appear to be correlated to learners' socio-economic status (SES). The present study aims to examine how parents' SES and their behaviours and beliefs about English education relate to their children's English language learning, and how such relationships may differ across different grade levels. The participants were fourth-, sixth- and eighth-grade students who had learned English from the third-grade level (572 students in total) together with their parents in a medium-sized city in China. An extensive parental survey revealed that while parental beliefs about English education and their beliefs about their children's success in acquiring English did not differ between different SES groups, their direct behaviours (such as providing direct assistance for their children to learn English) and their indirect behaviours (such as the home literacy environment and indirect modelling they provided) showed significant differences by the fourth-grade level. Combined with the students' learning outcome data, it was found that while the parents' SES did not show much effect on their children's listening and reading/writing performance during their elementary school years, it did indicate an effect on their speaking abilities at the fourth-grade level, if not earlier. This paper suggests the importance of incorporating socio-economic dimensions in theorising second and foreign language acquisition (SLA), which are largely missing in current major approaches in SLA.},
author = {Butler, Yuko Goto},
doi = {10.1080/02671522.2013.776625},
issn = {0267-1522},
journal = {Research Papers in Education},
keywords = {English education,Mainland China,foreign language education,parental factors,primary schools,socio-economic status},
number = {4},
pages = {410--437},
publisher = {Routledge},
title = {{Parental factors and early English education as a foreign language: A case study in Mainland China}},
url = {http://www.tandfonline.com/doi/abs/10.1080/02671522.2013.776625},
volume = {29},
year = {2014}
}
@article{Slade2013,
author = {Slade, S and Prinsloo, P},
journal = {American Behavioral Scientist},
title = {{Learning analytics: ethical issues and dilemmas}},
url = {http://oro.open.ac.uk/36594/},
year = {2013}
}
@article{Pintrich2004,
author = {Pintrich, Paul R},
journal = {Educational psychology review},
number = {4},
pages = {385--407},
publisher = {Springer},
title = {{A conceptual framework for assessing motivation and self-regulated learning in college students}},
volume = {16},
year = {2004}
}
@article{Brady2016,
author = {Brady, Shannon T and Reeves, Stephanie L and Garcia, Julio and Purdie-Vaughns, Valerie and Cook, Jonathan E and Taborsky-Barba, Suzanne and Tomasetti, Sarah and Davis, Eden M and Cohen, Geoffrey L},
doi = {10.1037/edu0000091},
issn = {1939-2176},
journal = {Journal of Educational Psychology},
keywords = {10,1037,academic achievement,doi,dx,edu0000091,how to sustain motivation,http,in psychology and education,is a classic question,motivation,org,over time and in,psychological intervention,self-affirmation,supp,supplemental materials,the difference,the face of adversity,threat},
number = {3},
pages = {353--373},
title = {{The psychology of the affirmed learner: Spontaneous self-affirmation in the face of stress.}},
url = {http://doi.apa.org/getdoi.cfm?doi=10.1037/edu0000091},
volume = {108},
year = {2016}
}
@article{Li2013a,
abstract = {China's urban-rural disparities are a fundamental source of China's overall educational inequalities. This article addresses the issue with data collected through interviews with members at various Chinese higher education institutions. It interrogates China's current policies together with the socio-political institutional arrangements that underlie them and assesses the effectiveness of existing schemes to support higher education students. Based on China's experience, it challenges market transition theory's claim and debates the classical economic theory which postulates that expansion of education will reduce inequality. Believing that the educational gap is only part of China's urban-rural disparities, of which many resulted from social institutional arrangements, it calls for changes to established institutions and a reconsideration of the role of private financing mainly through tuition fees. {\textcopyright}2013 Education Research Institute, Seoul National University, Seoul, Korea.},
author = {Li, Mei and Yang, Rui},
doi = {10.1007/s12564-013-9262-0},
issn = {15981037},
journal = {Asia Pacific Education Review},
keywords = {China,educational inequality,higher education,urban-rural disparities},
pages = {315--323},
title = {{Interrogating institutionalized establishments: Urban-rural inequalities in China's higher education}},
volume = {14},
year = {2013}
}
@article{Mayer2002,
author = {Mayer, Richard E},
doi = {10.1016/S0079-7421(02)80005-6},
isbn = {9780125433419},
journal = {Psychology of Learning and Motivation},
keywords = {multimedia learning},
mendeley-tags = {multimedia learning},
pages = {85--139},
publisher = {Elsevier},
series = {Psychology of Learning and Motivation},
title = {{Multimedia Learning}},
url = {http://dx.doi.org/10.1016/S0079-7421(02)80005-6},
volume = {41},
year = {2002}
}
@article{Stephens2012,
abstract = {American universities increasingly admit first-generation college students whose parents do not have 4-year degrees. Once admitted, these students tend to struggle academically, compared with continuing-generation students--students who have at least 1 parent with a 4-year degree. We propose a cultural mismatch theory that identifies 1 important source of this social class achievement gap. Four studies test the hypothesis that first-generation students underperform because interdependent norms from their mostly working-class backgrounds constitute a mismatch with middle-class independent norms prevalent in universities. First, assessing university cultural norms, surveys of university administrators revealed that American universities focus primarily on norms of independence. Second, identifying the hypothesized cultural mismatch, a longitudinal survey revealed that universities' focus on independence does not match first-generation students' relatively interdependent motives for attending college and that this cultural mismatch is associated with lower grades. Finally, 2 experiments at both private and public universities created a match or mismatch for first-generation students and examined the performance consequences. Together these studies revealed that representing the university culture in terms of independence (i.e., paving one's own paths) rendered academic tasks difficult and, thereby, undermined first-generation students' performance. Conversely, representing the university culture in terms of interdependence (i.e., being part of a community) reduced this sense of difficulty and eliminated the performance gap without adverse consequences for continuing-generation students. These studies address the urgent need to recognize cultural obstacles that contribute to the social class achievement gap and to develop interventions to address them.},
author = {Stephens, Nicole M and Fryberg, Stephanie A and Markus, Hazel Rose and Johnson, Camille S and Covarrubias, Rebecca},
doi = {10.1037/a0027143},
isbn = {1939-1315 (Electronic) 0022-3514 (Linking)},
issn = {0022-3514},
journal = {Journal of Personality and Social Psychology},
keywords = {2012,culture,department of psychology,first-generation students,fryberg,higher education,kellogg school of management,nicole m,northwestern uni-,online first march 5,social class,social inequality,stephanie a,stephens,this article was published,university of ari-,versity},
number = {6},
pages = {1178--1197},
pmid = {22390227},
title = {{Unseen disadvantage: How American universities' focus on independence undermines the academic performance of first-generation college students.}},
volume = {102},
year = {2012}
}
@article{Cohen2008b,
abstract = {Two tasks where failures of cognitive control are especially prevalent are task-switching and spatial Simon task paradigms. Both tasks require considerable strategic control for the participant to avoid the costs associated with switching tasks (task-switching paradigm) and to minimize the influence of spatial location (Simon task). In the current study, we assessed whether the use of a self-regulatory strategy known as "implementation intentions" would have any beneficial effects on performance in each of these task domains. Forming an implementation intention (i.e., an if-then plan) is a self-regulatory strategy in which a mental link is created between a pre-specified future cue and a desired goal-directed response, resulting in facilitated goal attainment (Gollwitzer in European Review of Social Psychology, 4, 141-185, 1993, American Psychologist, 54, 493-503, 1999). In Experiment 1, forming implementation intentions in the context of a task-switching paradigm led to a reduction in switch costs. In Experiment 2, forming implementation intentions reduced the effects of spatial location in a Simon task for the stimulus specified in the implementation intention. Results supported the prediction that the need for high levels of cognitive control can be alleviated to some degree by making if-then plans that specify how one responds to that critical stimuli.},
author = {Cohen, Anna-Lisa and Bayer, Ute C and Jaudas, Alexander and Gollwitzer, Peter M},
doi = {10.1007/s00426-006-0074-2},
issn = {1430-2772},
journal = {Psychological research},
keywords = {Adult,Cognition Disorders,Cognition Disorders: diagnosis,Female,Humans,Intention,Male,Neuropsychological Tests,Reaction Time,Self Efficacy,Young Adult},
month = {jan},
number = {1},
pages = {12--26},
pmid = {16924541},
title = {{Self-regulatory strategy and executive control: implementation intentions modulate task switching and Simon task performance.}},
url = {http://www.ncbi.nlm.nih.gov/pubmed/16924541},
volume = {72},
year = {2008}
}
@article{Danaher2008,
abstract = {This is a rebuttal to Danaher {\&} Crandall's (2008) rejoinder to Stricker {\&} Ward's (2004) article. The article reports 2 field experiments concerning the effects of inquir- ing about gender and ethnicity on the performance of women and Black students taking operational tests. The rejoinder's conclusion (after reanalyzing our data) that several thousand more young women would pass the AP calculus test if they were not asked about their gender, thereby reducing stereotype threat, is unwarranted because of flawed estimates and extrapolations. Our findings are selectively described, distorting their overall thrust. Criticisms of our statistical analyses are debatable or incorrect. Our original conclusion appears justified: Inquiring about gender and ethnicity did not affect test performance of women or Black students.},
author = {Danaher, Kelly and Crandall, Christian S},
doi = {10.1111/j.1559-1816.2008.00362.x},
isbn = {1559-1816},
issn = {00219029},
journal = {Journal of Applied Social Psychology},
number = {6},
pages = {1639--1655},
title = {{Stereotype threat in applied settings re-examined}},
volume = {38},
year = {2008}
}
@article{schunk2005self,
author = {Schunk, Dale H},
journal = {Educational Psychologist},
number = {2},
pages = {85--94},
publisher = {Taylor {\&} Francis},
title = {{Self-regulated learning: The educational legacy of Paul R. Pintrich}},
volume = {40},
year = {2005}
}
@article{Cobb2009,
author = {Cobb, Susan Copley},
journal = {Journal of Interactive Online Learning},
number = {3},
pages = {241--254},
title = {{Social Presence and Online Learning : A Current View from a Research Perspective}},
volume = {8},
year = {2009}
}
@article{Zhong2016,
author = {Zhong, Sheng-Hua and Zhang, Qun-Bo and Li, Zheng-Ping and Liu, Yan},
doi = {10.7763/IJIET.2016.V6.824},
issn = {20103689},
journal = {International Journal of Information and Education Technology},
number = {12},
pages = {954--960},
title = {{Motivations and Challenges in MOOCs with Eastern Insights}},
url = {http://www.ijiet.org/show-80-933-1.html},
volume = {6},
year = {2016}
}
@article{Woolley2010,
abstract = {Psychologists have repeatedly shown that a single statistical factor--often called "general intelligence"--emerges from the correlations among people's performance on a wide variety of cognitive tasks. But no one has systematically examined whether a similar kind of "collective intelligence" exists for groups of people. In two studies with 699 people, working in groups of two to five, we find converging evidence of a general collective intelligence factor that explains a group's performance on a wide variety of tasks. This "c factor" is not strongly correlated with the average or maximum individual intelligence of group members but is correlated with the average social sensitivity of group members, the equality in distribution of conversational turn-taking, and the proportion of females in the group.},
author = {Woolley, Anita Williams and Chabris, Christopher F and Pentland, Alex and Hashmi, Nada and Malone, Thomas W},
doi = {10.1126/science.1193147},
issn = {1095-9203},
journal = {Science (New York, N.Y.)},
keywords = {Adolescent,Adult,Aged,Emotional Intelligence,Female,Group Processes,Humans,Intelligence,Interpersonal Relations,Male,Middle Aged,Regression Analysis,Sex Factors,Social Perception,Young Adult},
month = {oct},
number = {6004},
pages = {686--688},
pmid = {20929725},
title = {{Evidence for a collective intelligence factor in the performance of human groups.}},
url = {http://www.ncbi.nlm.nih.gov/pubmed/20929725},
volume = {330},
year = {2010}
}
@article{Taddy2016,
abstract = {Randomized controlled trials play an important role in how Internet companies predict the impact of policy decisions and product changes. In these “digital experiments,” different units (people, devices, products) respond differently to the treatment. This article presents a fast and scalable Bayesian nonparametric analysis of such heterogenous treatment effects and their measurement in relation to observable covariates. New results and algorithms are provided for quantifying the uncertainty associated with treatment effect measurement via both linear projections and nonlinear regression trees (CART and random forests). For linear projections, our inference strategy leads to results that are mostly in agreement with those from the frequentist literature. We find that linear regression adjustment of treatment effect averages (i.e., post-stratification) can provide some variance reduction, but that this reduction will be vanishingly small in the low-signal and large-sample setting of digital experiments. For regression trees, we provide uncertainty quantification for the machine learning algorithms that are commonly applied in tree-fitting. We argue that practitioners should look to ensembles of trees (forests) rather than individual trees in their analysis. The ideas are applied on and illustrated through an example experiment involving 21 million unique users of EBay.com.},
archivePrefix = {arXiv},
arxivId = {1412.8563},
author = {Taddy, Matt and Gardner, Matt and Chen, Liyun and Draper, David},
doi = {10.1080/07350015.2016.1172013},
eprint = {1412.8563},
issn = {0735-0015},
journal = {Journal of Business {\&} Economic Statistics},
keywords = {apache spark,ate,average treatment effect,bayesian bootstrap,big data,covariate interactions,treatment-},
number = {4},
pages = {661--672},
title = {{A Nonparametric Bayesian Analysis of Heterogenous Treatment Effects in Digital Experimentation}},
url = {https://www.tandfonline.com/doi/full/10.1080/07350015.2016.1172013},
volume = {34},
year = {2016}
}
@incollection{Walton2017,
address = {New York, NY, USA},
author = {Walton, Gregory M and Brady, Shannon T},
booktitle = {Handbook of Competence and Motivation (2nd Edition): Theory and Application},
chapter = {15},
editor = {Elliot, Andrew J and Dweck, Carol S and Yeager, David S},
isbn = {9781462529605},
pages = {272--293},
publisher = {Guilford Press},
title = {{The many questions of belonging.}},
year = {2017}
}
@article{Turner2009,
author = {Turner, F},
doi = {10.1177/1461444808099575},
issn = {1461-4448},
journal = {New Media {\&} Society},
month = {feb},
number = {1-2},
pages = {73--94},
title = {{Burning Man at Google: a cultural infrastructure for new media production}},
url = {http://nms.sagepub.com/cgi/doi/10.1177/1461444808099575},
volume = {11},
year = {2009}
}
@book{Cronbach1982,
author = {Cronbach, L J and Shapiro, K},
publisher = {Jossey-Bass},
title = {{Designing evaluations of educational and social programs}},
year = {1982}
}
@article{Baumeister1995,
abstract = {A hypothesized need to form and maintain strong, stable interpersonal relationships is evaluated in light of the empirical literature. The need is for frequent, nonaversive interactions within an ongoing relational bond. Consistent with the belongingness hypothesis, people form social attachments readily under most conditions and resist the dissolution of existing bonds. Belongingness appears to have multiple and strong effects on emotional patterns and on cognitive processes. Lack of attachments is linked to a variety of ill effects on health, adjustment, and well-being. Other evidence, such as that concerning satiation, substitution, and behavioral consequences, is likewise consistent with the hypothesized motivation. Several seeming counterexamples turned out not to disconfirm the hypothesis. Existing evidence supports the hypothesis that the need to belong is a powerful, fundamental, and extremely pervasive motivation.},
author = {Baumeister, Roy F and Leary, M R},
issn = {0033-2909},
journal = {Psychological Bulletin},
keywords = {Cognition,Emotions,Female,Humans,Interpersonal Relations,Male,Motivation,Object Attachment},
month = {may},
number = {3},
pages = {497--529},
pmid = {7777651},
title = {{The need to belong: desire for interpersonal attachments as a fundamental human motivation.}},
url = {http://www.ncbi.nlm.nih.gov/pubmed/7777651},
volume = {117},
year = {1995}
}
@article{Kraus2012,
abstract = {Social class is shaped by an individual's material resources as well as perceptions of rank vis-a `-vis others in society, and in this article, we examine how class influences behavior. Diminished resources and lower rank create contexts that constrain social outcomes for lower-class individuals and enhance contextualist tendencies—that is, a focus on external, uncontrollable social forces and other individuals who influence one's life outcomes. In contrast, abundant resources and elevated rank create contexts that enhance the personal freedoms of upper-class individuals and give rise to solipsistic social cognitive tendencies—that is, an individualistic focus on one's own internal states, goals, motivations, and emotions. Guided by this framework, we detail 9 hypotheses and relevant empirical evidence concerning how class-based con- textualist and solipsistic tendencies shape the self, perceptions of the social environment, and relation- ships to other individuals. Novel predictions and implications for research in other socio-political contexts are considered.},
author = {Kraus, Michael W and Piff, Paul K and Mendoza-Denton, Rodolfo and Rheinschmidt, Michelle L and Keltner, Dacher},
doi = {10.1037/a0028756},
isbn = {1939-1471(Electronic);0033-295X(Print)},
issn = {1939-1471},
journal = {Psychological Review},
keywords = {culture,inequality,social class,social cognition,socioeconomic status},
number = {3},
pages = {546--572},
pmid = {22775498},
title = {{Social class, solipsism, and contextualism: How the rich are different from the poor}},
url = {http://doi.apa.org/getdoi.cfm?doi=10.1037/a0028756},
volume = {119},
year = {2012}
}
@article{Tu2002,
author = {Tu, C H and McIsaac, M},
journal = {The American journal of distance education},
number = {3},
pages = {131--150},
title = {{The relationship of social presence and interaction in online classes}},
url = {http://www.tandfonline.com/doi/abs/10.1207/S15389286AJDE1603{\_}2},
volume = {16},
year = {2002}
}
@article{Kappes2011,
abstract = {Self-regulation by mentally contrasting a positive future with negative reality leads people to differentiate in their goal commitments: They commit to goals when expectations of success are high and let go when expectations of success are low. On the contrary, when indulging in the positive future or dwelling on negative reality, people fail to consider expectations of success and do not form selective goal commitments (Oettingen, Pak, {\&} Schnetter, 2001). Whereas prior research has examined the effects of experimentally induced mental contrasting, we address sad mood as a contextual influence promoting self-initiated mental contrasting. Across various mood inductions, sad moods--which are associated with problem solving strategies--facilitated self-initiated mental contrasting more than neutral moods (Studies 1, 5) or happy moods (Studies 2, 3, 4, 6). Importantly, mood did not affect the relation between mental contrasting and selective formation of goal commitment (Studies 5, 6). The results suggest that sad moods aid in self-regulation by making people self-initiate goal commitments that are sensitive to their expectations of success.},
author = {Kappes, Heather Barry and Oettingen, Gabriele and Mayer, Doris and Maglio, Sam},
doi = {10.1037/a0023983},
issn = {1931-1516},
journal = {Emotion (Washington, D.C.)},
keywords = {Adolescent,Adult,Affect,Female,Goals,Humans,Imagination,Male,Motivation,Music,Music: psychology,Problem Solving,Thinking,Young Adult},
month = {oct},
number = {5},
pages = {1206--1222},
pmid = {21707148},
title = {{Sad mood promotes self-initiated mental contrasting of future and reality.}},
volume = {11},
year = {2011}
}
@article{goodman2017,
address = {Cambridge, MA},
author = {Goodman, Joshua and Melkers, Julia and Pallais, Amanda},
doi = {10.3386/w22754},
institution = {National Bureau of Economic Research},
journal = {NBER Working Paper},
month = {oct},
title = {{Can Online Delivery Increase Access to Education?}},
url = {http://www.nber.org/papers/w22754.pdf},
year = {2017}
}
@article{Stevenson1990a,
abstract = {School achievement among black, white, and Hispanic elementary school children was investigated, and efforts were made to study the beliefs about academic achievement of the children and their mothers. A total of approximately 3,000 first, third, and fifth graders enrolled in 20 schools in the Chicago metropolitan area were given achievement tests in mathematics and reading. Black and Hispanic children performed at a significantly lower level than white children, but at fifth grade ethnic differences in mathematics scores were no longer significant when mothers' education was statistically controlled. This was not the case in reading, where differences were found after controlling for the effects of mothers' education. Interviews with subsamples of approximately 1,000 mothers and children revealed greater emphasis on and concern about education among minority families than among white families. Black and Hispanic children and mothers evaluated the children and their academic abilities highly; they were positive about education and held high expectations about the children's future prospects for education. Mothers of minority children and teachers in minority schools believed more strongly than white mothers and teachers in the value of homework, competency testing, and a longer school day as means of improving children's education.},
author = {Stevenson, H W and Chen, C and Uttal, D H},
doi = {http://dx.doi.org/10.2307/1131111},
issn = {0009-3920},
journal = {Child development},
number = {2},
pages = {508--523},
pmid = {2344786},
title = {{Beliefs and achievement: a study of black, white, and Hispanic children.}},
volume = {61},
year = {1990}
}
@misc{Higgins2014a,
abstract = {We develop a new method for blocking in randomized experiments that works for an arbitrary number of treatments. We analyze the following prob- lem: given a threshold for the minimum number of units to be contained in a block, and given a distance measure between any two units in the finite population, block the units so that the maximum distance between any two units within a block is minimized. This blocking criterion can minimize covariate imbalance, which is a common goal in experimental design. Find- ing an optimal blocking is an NP-hard problem. However, using ideas from graph theory, we provide the first polynomial time approximately optimal blocking algorithm for this problem. We derive the variances of estimators for sample average treatment effects under the Neyman-Rubin potential out- comes model for arbitrary blocking assignments and an arbitrary number of treatments.{\$}\backslash{\$}n},
author = {Higgins, Michael J and Sekhon, Jasjeet S},
title = {{Improving Experiments by Optimal Blocking: Minimizing the Maximum Within-block Distance}},
year = {2014}
}
@book{Mullainathan2014,
author = {Mullainathan, Sendhil and Shafir, Eldar},
publisher = {Picador},
title = {{Scarcity: The New Science of Having Less and How It Defines Our Lives}},
year = {2014}
}
@article{McPherson2001,
author = {McPherson, M and Smith-Lovin, L and Cook, J M},
journal = {Annual Review of Sociology},
keywords = {human ecology,voluntary},
number = {2001},
pages = {415--444},
title = {{Birds of a feather: Homophily in social networks}},
url = {http://www.jstor.org/stable/10.2307/2678628},
volume = {27},
year = {2001}
}
@article{Weinstein2011,
author = {Weinstein, Claire Ellen and Acee, Taylor W and Jung, JaeHak},
doi = {10.1002/tl.443},
isbn = {1536-0768},
issn = {02710633},
journal = {New Directions for Teaching and Learning},
number = {126},
pages = {45--53},
title = {{Self-Regulation and Learning Strategies}},
volume = {2011},
year = {2011}
}
@article{Moreno1999,
annote = {clarify difference between modality and contiguity effect
follow up studies to Mayer {\&} Moreno 1998},
author = {Moreno, Roxana and Mayer, Richard E},
doi = {10.1037//0022-0663.91.2.358},
issn = {0022-0663},
journal = {Journal of Educational Psychology},
number = {2},
pages = {358--368},
title = {{Cognitive principles of multimedia learning: The role of modality and contiguity.}},
url = {http://doi.apa.org/getdoi.cfm?doi=10.1037/0022-0663.91.2.358},
volume = {91},
year = {1999}
}
@book{Dewey1913,
address = {Cambridge, MA},
author = {Dewey, John},
publisher = {Houghton-Mifflin},
title = {{Interest and Effort in Education}},
year = {1913}
}
@article{Mueller2001,
author = {Mueller, Stephen L and Thomas, Anisya S},
issn = {0883-9026},
journal = {Journal of Business Venturing},
number = {1},
pages = {51--75},
title = {{Culture and entrepreneurial potential: A nine country study of locus of control and innovativeness}},
url = {http://www.worldcat.org/title/culture-and-entrepreneurial-potentiala-nine-country-study-of-locus-of-control-and-innovativeness/oclc/4932045209{\&}referer=brief{\_}results},
volume = {16},
year = {2001}
}
@article{Nass2000,
author = {Nass, Clifford and Moon, Youngme},
doi = {10.1111/0022-4537.00153},
issn = {0022-4537},
journal = {Journal of Social Issues},
month = {jan},
number = {1},
pages = {81--103},
title = {{Machines and Mindlessness: Social Responses to Computers}},
url = {http://doi.wiley.com/10.1111/0022-4537.00153},
volume = {56},
year = {2000}
}
@article{Sweller1999,
abstract = {This book details the findings from a research team that used cognitive principles and a large range of experiments to devise a variety of instructional designs. Their recommendations are based on 20 years of objective, published research. Although the program focused on technical subjects, the findings can easily be applied to a range of language-based, non-technical areas. Topics include aspects of cognitive architecture relevant to instructional design, cognitive load theory, instructional designs associated with learning to solve problems, and mixing audio and visual materials. The book provides instructional designers, teachers, trainers, and education students with techniques to develop students' understanding, learning, and problem solving. There are eight chapters: (1)"Our Cognitive Architecture," (2) "Element Interactivity and Intrinsic Cognitive Load," (3) "Cognitive Load Theory," (4) "Instructional Designs Associated with Learning to Solve Problems," (5) "Formatting Text and Diagrams: Worked Examples and the Split-Attention Effect," (6) "Formatting Text and Diagrams: Initial Instructions and the Split-Attention and Redundancy Effects," (7) "Mixing Audio and Visual Materials," and (8) "Some Consequences of our Cognitive Processes for Instructional Procedures." (SM)},
author = {Sweller, John},
isbn = {0-86431-312-8},
journal = {Australian Education Review},
keywords = {Cognitive Development,Cognitive Processes,Elementary Secondary Education,Foreign Countries,Mathematics Education,Problem Solving,Science Education},
publisher = {Australian Education Review},
title = {{Instructional Design in Technical Areas}},
url = {http://www.eric.ed.gov/ERICWebPortal/search/detailmini.jsp?{\_}nfpb=true{\&}{\_}{\&}ERICExtSearch{\_}SearchValue{\_}0=ED431763{\&}ERICExtSearch{\_}SearchType{\_}0=no{\&}accno=ED431763},
volume = {43},
year = {1999}
}
@article{Dewitte2003a,
author = {Dewitte, Siegfried and Verguts, T and Lens, W},
journal = {Current Psychology},
number = {1},
pages = {73--89},
title = {{Implementation Intentions Do Not Enhance All Types of Goals: The Moderating Role of Goal Difficulty}},
url = {http://link.springer.com/article/10.1007/s12144-003-1014-6},
volume = {22},
year = {2003}
}
@article{Friborg2005a,
abstract = {Resilience is a construct of increasing interest, but validated scales measuring resilience factors among adults are scarce. Here, a scale named the Resilience Scale for Adults (RSA) was crossvalidated and compared with measures of personality (Big Five/5PFs), cognitive abilities (Raven's Advanced Matrices, Vocabulary, Number series), and social intelligence (TSIS). All measures were given to 482 applicants for the military college. Confirmatory factor analyses confirmed the fit of the five-factor model, measuring 'personal strength', 'social competence', 'structured style', 'family cohesion' and 'social resources'. Using Big Five to discriminate between well adjusted and more vulnerable personality profiles, all resilience factors were positively correlated with the well adjusted personality profile. RSA-personal strength was most associated with 5PFs-emotional stability, RSA-social competence with 5PFs-extroversion and 5PFs-agreeableness, as well as TSIS-social skills, RSA-structured style with 5PFs-conscientiousness. Unexpectedly but interestingly, measures of RSA-family cohesion and RSA-social resources were also related to personality. Furthermore, the RSA was unrelated to cognitive abilities. This study supported the convergent and discriminative validity of the scale, and thus the inference that individuals scoring high on this scale are psychologically healthier, better adjusted, and thus more resilient.},
author = {Friborg, Oddgeir and Barlaug, Dag and Martinussen, Monica and Rosenvinge, Jan H and Hjemdal, Odin},
issn = {1049-8931},
journal = {International journal of methods in psychiatric research},
keywords = {deg ree,g rey deg ree,g rey fuzzy com,g rey fuzzy rela,hen sive eva lua,m em bersh ip,p re 2,tion},
number = {1},
pages = {29--42},
pmid = {16097398},
title = {{Resilience in relation to personality and intelligence.}},
url = {http://www.ncbi.nlm.nih.gov/pubmed/16097398},
volume = {14},
year = {2005}
}
@article{Orbeil1997,
author = {Orbeil, S and Hodgldns, S and Sheeran, P},
doi = {10.1177/0146167297239004},
issn = {0146-1672},
journal = {Personality and Social Psychology Bulletin},
month = {sep},
number = {9},
pages = {945--954},
title = {{Implementation Intentions and the Theory of Planned Behavior}},
url = {http://psp.sagepub.com/cgi/doi/10.1177/0146167297239004},
volume = {23},
year = {1997}
}
@article{Kaiser2013,
abstract = {This research tests the hypothesis that the presence (vs. absence) of organizational diversity structures causes high-status group members (Whites, men) to perceive organizations with diversity structures as procedurally fairer environments for underrepresented groups (racial minorities, women), even when it is clear that underrepresented groups have been unfairly disadvantaged within these organizations. Furthermore, this illusory sense of fairness derived from the mere presence of diversity structures causes high-status group members to legitimize the status quo by becoming less sensitive to discrimination targeted at underrepresented groups and reacting more harshly toward underrepresented group members who claim discrimination. Six experiments support these hypotheses in designs using 4 types of diversity structures (diversity policies, diversity training, diversity awards, idiosyncratically generated diversity structures from participants' own organizations) among 2 high-status groups in tests involving several types of discrimination (discriminatory promotion practices, adverse impact in hiring, wage discrimination). Implications of these experiments for organizational diversity and employment discrimination law are discussed.},
author = {Kaiser, Cheryl R and Major, Brenda and Jurcevic, Ines and Dover, Tessa L and Brady, Laura M and Shapiro, Jenessa R},
doi = {10.1037/a0030838},
isbn = {0022-3514, 0022-3514},
issn = {1939-1315},
journal = {Journal of Personality and Social Psychology},
keywords = {an overwhelming,discrimination,diversity,diversity is big business,even when not required,in the united states,law,majority of organizations incorporate,multiculturalism,procedural justice,promoting diversity within,their values and mission,to do so by},
number = {3},
pages = {504--519},
pmid = {23163748},
title = {{Presumed fair: Ironic effects of organizational diversity structures.}},
url = {http://doi.apa.org/getdoi.cfm?doi=10.1037/a0030838},
volume = {104},
year = {2013}
}
@book{Lewin1936,
address = {New York, N.Y.},
author = {Lewin, Kurt and Heider, Fritz and Heider, Grace M},
publisher = {McGraw-Hill},
title = {{Principles of topological psychology}},
year = {1936}
}
@article{Lipowski2014,
author = {Lipowski, Stacy L and Pyc, Mary A and Dunlosky, John and Rawson, Katherine A},
doi = {10.1037/a0035202},
issn = {1939-0599},
journal = {Developmental Psychology},
keywords = {2011,and memory particu-,butler,children,dunlosky,encoding involves testing versus,for recent reviews of,free recall,item-specific processing,memory is enhanced when,relational processing,restudy alone,roediger,see rawson,testing effects},
number = {4},
pages = {994--1000},
title = {{Establishing and explaining the testing effect in free recall for young children.}},
url = {http://doi.apa.org/getdoi.cfm?doi=10.1037/a0035202},
volume = {50},
year = {2014}
}
@article{Harp1998,
author = {Harp, Shannon F and Mayer, Richard E},
doi = {10.1037//0022-0663.90.3.414},
issn = {0022-0663},
journal = {Journal of Educational Psychology},
number = {3},
pages = {414--434},
title = {{How seductive details do their damage: A theory of cognitive interest in science learning.}},
url = {http://doi.apa.org/getdoi.cfm?doi=10.1037/0022-0663.90.3.414},
volume = {90},
year = {1998}
}
@article{Kalyuga2004,
annote = {redundancy effect - audio/visual},
author = {Kalyuga, Slava and Chandler, Paul and Sweller, John},
doi = {10.1518/hfes.46.3.567.50405},
issn = {1547-8181},
journal = {Human Factors: The Journal of the Human Factors and Ergonomics Society},
number = {3},
pages = {567--581},
title = {{When Redundant On-Screen Text in Multimedia Technical Instruction Can Interfere With Learning}},
url = {http://hfs.sagepub.com/cgi/doi/10.1518/hfes.46.3.567.50405},
volume = {46},
year = {2004}
}
@article{Inglehart2010,
abstract = {A revised version of modernization theory implies that certain cultural variables (deeply-instilled attitudes among the public of a society) play an important role in democratization—and considerable empirical evidence supports this claim. Nevertheless, these variables are rarely used in econometric analysis of democratization. Why? One important reason is a tendency to view subjective mass orientations as volatile, relatively "soft" data. Analyzing data from many Large-N comparative survey projects, this article demonstrates that: (1) certain mass attitudes that are linked with modernization constitute attributes of given societies that are fully as stable as standard social indicators; (2) when treated as national-level variables, these attitudes seem to have predictive power comparable to that of widely-used social indicators in explaining important societal-level variables such as democracy; (3) national-level mean scores are a legitimate social indicator; and (4) one gets maximum analytic leverage by analyzing data from the full range of societies. We find numerous strong correlations between these subjective indicators and important societal attributes such as democracy, which suggest that causal linkages exist—but we do not attempt to demonstrate them here. Previous research has tested some of these linkages, finding support for causal interpretations, but conclusive tests of all the linkages shown here would require several book-length treatments. We briefly review some of the evidence supporting the conclusion that modernization leads to enduring mass attitudinal changes that are conducive to democracy.},
author = {Inglehart, Ronald and Welzel, Christian},
doi = {10.1017/S1537592710001258},
isbn = {1537-5927},
issn = {1537-5927},
journal = {Perspectives on Politics},
month = {jun},
number = {02},
pages = {551--567},
title = {{Changing Mass Priorities: The Link between Modernization and Democracy}},
url = {http://www.journals.cambridge.org/abstract{\_}S1537592710001258},
volume = {8},
year = {2010}
}
@article{Maltzman1979,
author = {Maltzman, Irving},
doi = {10.1111/j.1469-8986.1979.tb02990.x},
issn = {0048-5772},
journal = {Psychophysiology},
month = {may},
number = {3},
pages = {274--282},
title = {{Orienting Reflexes and Significance: A Reply to O'Gorman}},
url = {http://doi.wiley.com/10.1111/j.1469-8986.1979.tb02990.x},
volume = {16},
year = {1979}
}
@book{Bandura1997,
address = {New York, NY, USA},
author = {Bandura, Albert},
publisher = {Freeman},
title = {{Self-efficacy: The exercise of control.}},
year = {1997}
}
@article{Boucher,
author = {Boucher, Kathryn L and Murphy, Mary C},
journal = {Self, Social Identity, and Education},
title = {{Why so few?: The role of social identity and situational cues in understanding the underrepresentation of women in STEM fields}}
}
@article{Wise,
author = {Wise, Alyssa Friend and Azevedo, Roger and Carolina, North and Taub, Michelle and Carolina, North and Wise, Alyssa Friend},
keywords = {learning,learning analytics,prompting,scaffolding,socially shared regulation of},
title = {{CSCL and Learning Analytics : Opportunities to Support Social Interaction , Self-Regulation and Socially Shared Regulation Collective and individual discussion analytics : Connecting learning intentions , discourse patterns and responsive action}}
}
@article{Martijn2008,
author = {Martijn, Carolien and Alberts, Hugo and Sheeran, Paschal and Peters, Gjalt-Jorn Y and Mikolajczak, Jochen and de Vries, Nanne K},
doi = {10.1016/j.jesp.2008.01.005},
issn = {00221031},
journal = {Journal of Experimental Social Psychology},
keywords = {2000,a variety of factors,aarts,act upon their good,dijksterhuis,e,explain,g,goal blockage,goals,have been documented to,implementation intentions,intentions including,internet,past behavior and habits,persistence,self-regulation,why people fail to},
month = {jul},
number = {4},
pages = {1137--1143},
title = {{Blocked goals, persistent action: Implementation intentions engender tenacious goal striving}},
url = {http://linkinghub.elsevier.com/retrieve/pii/S0022103108000255},
volume = {44},
year = {2008}
}
@incollection{Borup2011,
abstract = {Instructors in a blended learning format struggle to find an effective balance between face-to-face instruction that is high in fidelity and online instruction that is high in flexibility. This chapter presents three cases where asynchronous video communication was used to help offer students instruction high in fidelity and flexibility. Although the medium for sharing asynchronous video varied between the three cases, findings indicate that video was a useful tool to improve instructor immediacy and/or social presence with a minimum amount of face-to-face instruction. The instructors in all three cases saw asynchronous video communications as an effective way to communicate with students, and the majority of students responded positively to asynchronous video communications.},
author = {Borup, Jered and Graham, Charles R and Velasquez, Andrea},
doi = {10.4018/978-1-60960-479-0.ch003},
isbn = {9781609604790},
pages = {38--57},
title = {{The Use of Asynchronous Video Communication to Improve Instructor Immediacy and Social Presence in a Blended Learning Environment}},
year = {2011}
}
@article{Koedinger1997,
author = {Koedinger, Kenneth R and Anderson, John R and Hadley, William H and Mark, Mary A},
file = {:Users/kizilcec/Google Drive/Mendeley/koedinger97.pdf:pdf},
journal = {International Journal of Artificial Intelligence in Education},
pages = {30--43},
title = {{Intelligent Tutoring Goes To School in the Big City}},
volume = {8},
year = {1997}
}
@article{Rice1993,
author = {Rice, Ronald E},
doi = {10.1111/j.1468-2958.1993.tb00309.x},
issn = {0360-3989},
journal = {Human Communication Research},
month = {jun},
number = {4},
pages = {451--484},
title = {{Media Appropriateness.}},
url = {http://doi.wiley.com/10.1111/j.1468-2958.1993.tb00309.x},
volume = {19},
year = {1993}
}
@article{Schippers2015,
abstract = {The gender and ethnicity gap in academic achievement constitutes one of today's key social problems. The current study, therefore, assessed the effects of a brief, evidence-based online intervention aimed at enhancing goal-directed conceptualization and action among first year college students (N=703) at a large European business school. The academic performance of these students was contrasted with that of three pre-intervention control cohorts (N=896, 825 and 720), with particular attention paid to the role of gender and ethnicity. The intervention boosted academic achievement and increased retention rates, particularly for ethnic minority and male students (who had underperformed in previous years). The gap in performance between men and women, and for ethnic minorities versus nationals, became considerably smaller within the intervention cohort. After Year 1, the gender gap closed by 98{\%}, and the ethnicity gap by 38{\%} (rising to 93{\%} after the second year). All groups in the intervention cohort performed significantly better than control cohorts, but the effect was particularly large for males and ethnic minorities. The increase in performance was largest for ethnic minority males: they earned 44{\%} more credits, and their retention rate increased 54{\%}. Overall, the results indicate that a comprehensive goal-setting intervention implemented early in students' academic careers can significantly and substantially reduce gender and ethnic minority inequalities in achievement.},
author = {Schippers, Micha{\'{e}}la C and Scheepers, Ad W a and Peterson, Jordan B},
doi = {10.1057/palcomms.2015.14},
issn = {2055-1045},
journal = {Palgrave Communications},
number = {May},
pages = {15014},
title = {{A scalable goal-setting intervention closes both the gender and ethnic minority achievement gap}},
url = {http://www.palgrave-journals.com/articles/palcomms201514},
volume = {1},
year = {2015}
}
@article{Plant1998,
author = {Plant, E Ashby and Devine, Patricia G},
journal = {Journal of Personality and Social Psychology},
keywords = {affected the expression of,and social climate have,dice,half-century,lon-,motivation,of prejudice are no,preju-,scale development,self-regulation,sexism,shifts in the political,such that overt expressions,t hroughout the last},
number = {3},
pages = {811--832},
title = {{Internal and External Motivation to Respond Without Prejudice}},
volume = {75},
year = {1998}
}
@article{Sabourin2013,
abstract = {Inquiry-based learning has been proposed as a natural and authentic way for students to engage with science. Inquiry-based learning environments typically require students to guide their own learning and inquiry processes as they gather data, make and test hypotheses and draw conclusions. Some students are highly self-regulated learners and are able to guide and monitor their own learning activities effectively. Unfortunately, many students lack these skills and are consequently less successful in open-ended, inquiry-based environments. This work examines differences in inquiry behavior patterns in an open-ended, game-based learning environment, Crystal Island. Differential sequence mining is used to identify meaningful behavior patterns utilized by Low, Medium, and High self-regulated learners. Results indicate that self-regulated learners engage in more effective problem solving behaviors and demonstrate different patterns of use of the provided cognitive tools. The identified patterns help provide further insight into the role of SRL in inquiry-based learning and inform future approaches for scaffolding.},
author = {Sabourin, Jennifer and Mott, Bradford and Lester, James},
doi = {10.1007/978-3-642-39112-5-22},
isbn = {9783642391118},
issn = {03029743},
journal = {Lecture Notes in Computer Science (including subseries Lecture Notes in Artificial Intelligence and Lecture Notes in Bioinformatics)},
keywords = {Game-based learning,Inquiry-based learning,Self-regulation},
pages = {209--218},
title = {{Discovering behavior patterns of self-regulated learners in an inquiry-based learning environment}},
volume = {7926 LNAI},
year = {2013}
}
@article{Fo2015,
author = {Fo, Jens and Higgins, E Tory},
number = {8},
pages = {631--636},
title = {{How Global Versus Local Perception Fits Regulatory Focus}},
volume = {16},
year = {2015}
}
@article{Steenbergen-Hu2013,
abstract = {In this study, we meta-analyzed empirical research of the effectiveness of intelligent tutoring systems (ITS) on K–12 students' mathematical learning. A total of 26 reports containing 34 independent samples met study inclusion criteria. The reports appeared between 1997 and 2010. The majority of included studies compared the effectiveness of ITS with that of regular classroom instruction. A few studies compared ITS with human tutoring or homework practices. Among the major findings are (a) overall, ITS had no negative and perhaps a small positive effect on K–12 students' mathematical learning, as indicated by the average effect sizes ranging from g = 0.01 to g = 0.09, and (b) on the basis of the few studies that compared ITS with homework or human tutoring, the effectiveness of ITS appeared to be small to modest. Moderator analyses revealed 2 findings of practical importance. First, the effects of ITS appeared to be greater when the interventions lasted for less than a school year than when they lasted for 1 school year or longer. Second, the effectiveness of ITS for helping students drawn from the general population was greater than for helping low achievers. This finding draws attentions to the issue of whether computerized learning might contribute to the achievement gap between students with different achievement levels and aptitudes. (PsycINFO Database Record (c) 2013 APA, all rights reserved). (journal abstract)},
author = {Steenbergen-Hu, Saiying and Cooper, Harris},
doi = {10.1037/a0032447},
file = {:Users/kizilcec/Google Drive/Mendeley/ITS k-12 Published.pdf:pdf},
isbn = {0022-0663$\backslash$n1939-2176$\backslash$n1-4338-1713-6$\backslash$n978-14338-1713-7},
issn = {00220663},
journal = {Journal of Educational Psychology},
keywords = {Achievement,Effectiveness,Intelligent tutoring systems,Mathematical learning,Meta-analysis},
number = {4},
pages = {970--987},
title = {{A meta-analysis of the effectiveness of intelligent tutoring systems on K-12 students' mathematical learning}},
volume = {105},
year = {2013}
}
@article{Gay2004,
author = {Gay, G},
journal = {Journal of Curriculum and Supervision},
number = {3},
pages = {193--216},
title = {{Beyond Brown: Promoting equality through multicultural education}},
volume = {19},
year = {2004}
}
@article{Campbell-Sills2007,
abstract = {Resilience refers to an individual's ability to thrive despite adversity. The current study examined the psychometric properties of the Connor-Davidson Resilience Scale (CD-RISC). Three undergraduate samples (ns {\textless}500) were used to determine the factor structure of the CD-RISC. The first two samples were used to conduct exploratory factor analysis (EFA), and the third was used for confirmatory factor analysis. The EFA showed that the CD-RISC had an unstable factor structure across two demographically equivalent samples. A series of empirically driven modifications was made, resulting in a 10-item unidimensional scale that demonstrated good internal consistency and construct validity. Overall, the 10-item CD-RISC displays excellent psychometric properties and allows for efficient measurement of resilience.},
archivePrefix = {arXiv},
arxivId = {NIHMS150003},
author = {Campbell-Sills, Laura and Stein, Murray B},
doi = {10.1002/jts.20271},
eprint = {NIHMS150003},
isbn = {0894-9867},
issn = {0894-9867},
journal = {Journal of traumatic stress},
month = {dec},
number = {6},
pages = {1019--1028},
pmid = {18157881},
title = {{Psychometric analysis and refinement of the Connor-davidson Resilience Scale (CD-RISC): Validation of a 10-item measure of resilience.}},
url = {http://www.ncbi.nlm.nih.gov/pubmed/18157881},
volume = {20},
year = {2007}
}
@article{Dee2014,
abstract = {Abstract: One provocative explanation for the continued persistence of minority achievement gaps involves the performance-dampening anxiety thought to be experienced by minority students in highly evaluative settings (i.e., “stereotype threat”). Recent field-experimental studies suggest that modest, low-cost “buffering” interventions informed by this phenomenon may be highly effective at reducing minority achievement gaps. This field-experimental study evaluates such an intervention in which students complete a self-directed “self affirmation” exercise that encourages them to identify and reflect upon their core personal values. This within-classroom randomized trial was conducted among 2,500 7th and 8th graders from six Philadelphia-area middle schools during the 2008–09 and 2009–10 academic years. Although this study failed to replicate the earlier findings indicating that the affirmation generated large increases in the academic performance of minority students, this treatment did lead to statistically significant improvements in the performance of the minority students in more supportive classroom environments. However, the treatment contrast also reduced the performance of female students in those settings. {\textcopyright}2015, Copyright {\textcopyright}Taylor {\&} Francis Group, LLC.},
author = {Dee, Thomas S},
doi = {10.1080/19345747.2014.906009},
issn = {1934-5747},
journal = {Journal of Research on Educational Effectiveness},
keywords = {03 june 2015,08,1072954 registered,22,at,by,england and wales registered,informa ltd registered in,number,on,publisher,routledge,s article was downloaded,university of pennsylvania},
month = {apr},
number = {2},
pages = {149--168},
title = {{Social Identity and Achievement Gaps: Evidence From an Affirmation Intervention}},
url = {http://www.tandfonline.com/doi/abs/10.1080/19345747.2014.906009 http://www.tandfonline.com/doi/full/10.1080/19345747.2014.906009},
volume = {8},
year = {2015}
}
@article{effeney2013self,
author = {Effeney, Gerard and Carroll, Annemaree and Bahr, Nan},
journal = {Australian Journal of Educational and Developmental Psychology},
pages = {58--74},
publisher = {University of Newcastle* Faculty of Education},
title = {{Self-regulated learning: Key strategies and their sources in a sample of adolescent males1}},
volume = {13},
year = {2013}
}
@incollection{Crum2015,
author = {Crum, Alia and Phillips, Damon J},
booktitle = {Emerging trends in the behavioral and social sciences},
doi = {10.1002/9781118900772.etrds0296},
editor = {Scott, Robert and Kosslyn, Stephan},
isbn = {9781118900772},
pages = {1--14},
publisher = {JohnWiley {\&} Sons, Inc},
title = {{Self-fulfilling prophesies, placebo effects, and the social-psychological creation of reality}},
year = {2015}
}
@article{Cui2012,
author = {Cui, Guoqiang and Lockee, Barbara and Meng, Cuiqing},
doi = {10.1007/s10639-012-9192-1},
isbn = {1063901291921},
issn = {1360-2357},
journal = {Education and Information Technologies},
keywords = {instructional design,online learning,social presence},
month = {mar},
title = {{Building modern online social presence: A review of social presence theory and its instructional design implications for future trends}},
url = {http://www.springerlink.com/index/10.1007/s10639-012-9192-1},
year = {2012}
}
@article{Dede2009,
abstract = {Immersion is the subjective impression that one is participating in a comprehensive, realistic experience. Interactive media now enable various degrees of digital immersion. The more a virtual immersive experience is based on design strategies that combine actional, symbolic, and sensory factors, the greater the participant's suspension of disbelief that she or he is "inside" a digitally enhanced setting. Studies have shown that immersion in a digital environment can enhance education in at least three ways: by allowing multiple perspectives, situated learning, and transfer. Further studies are needed on the capabilities of immersive media for learning, on the instructional designs best suited to each type of immersive medium, and on the learning strengths and preferences these media develop in users.},
author = {Dede, Chris},
doi = {10.1126/science.1167311},
issn = {1095-9203},
journal = {Science (New York, N.Y.)},
keywords = {Education,Education: methods,Educational Technology,Humans,Learning,User-Computer Interface},
month = {jan},
number = {5910},
pages = {66--69},
pmid = {19119219},
title = {{Immersive interfaces for engagement and learning.}},
url = {http://www.ncbi.nlm.nih.gov/pubmed/19119219},
volume = {323},
year = {2009}
}
@article{Chasteen2001,
author = {Chasteen, a. L and Park, D C and Schwarz, N},
doi = {10.1111/1467-9280.00385},
issn = {0956-7976},
journal = {Psychological Science},
month = {nov},
number = {6},
pages = {457--461},
title = {{Implementation Intentions and Facilitation of Prospective Memory}},
url = {http://pss.sagepub.com/lookup/doi/10.1111/1467-9280.00385},
volume = {12},
year = {2001}
}
@article{Firebaugh1978,
abstract = {Under certain conditions aggregate-level data provide unbiased estimates of individual-level relationships. Here I present these conditions in the form of a single theoretical decision rule: bias is absent when, and only when, the group mean of the independent variable (X) has no effect on Y, with X controlled. This paper introduces this rule, demonstrates it for the general n-variable case, compares it with prior discussions of cross-level inference, and illustrates it with the 1930 census data used by Robinson (1950). The final section discusses the implications of this rule for the converse type of cross-level inference: the use of individual-level data to estimate aggregate-level relationships.},
author = {Firebaugh, Glenn},
journal = {American Sociological Review},
keywords = {ecological fallacy},
mendeley-tags = {ecological fallacy},
number = {4},
pages = {557--572},
title = {{A Rule for Inferring Individual-Level Relationships from Aggregate Data}},
volume = {43},
year = {1978}
}
@article{Franz2011a,
author = {Franz, V},
pages = {1--45},
title = {{Statistical methods for behavioral experiments}},
year = {2011}
}
@article{Mendoza-Denton2002,
abstract = {The authors proposed a process model whereby experiences of rejection based on membership in a devalued group can lead people to anxiously expect, readily perceive, and intensely react to status-based rejection. To test the model, the authors focused on race-based rejection sensitivity (RS-race) among African Americans. Following the development and validation of the RS-Race Questionnaire (Studies 1 and 2), the authors tested the utility of the model for understanding African American students' experiences at a predominantly White university (Study 3). Students high in RS-race experienced greater discomfort during the college transition, less trust in the university, and relative declines in grades over a 2- to 3-year period. Positive race-related experiences, however, increased feelings of belonging at the institution among students high in RS-race.},
author = {Mendoza-Denton, Rodolfo and Downey, Geraldine and Purdie, Valerie J and Davis, Angelina and Pietrzak, Janina},
doi = {10.1037/0022-3514.83.4.896},
isbn = {0022-3514},
issn = {0022-3514},
journal = {Journal of personality and social psychology},
number = {4},
pages = {896--918},
pmid = {12374443},
title = {{Sensitivity to status-based rejection: implications for African American students' college experience.}},
volume = {83},
year = {2002}
}
@article{Morris1994,
abstract = {The authors argue that attribution patterns reflect implicit theories acquired from induction and socialization and hence differentially distributed across human cultures. In particular, the authors tested the hypothesis that dispositionalism in attribution for behavior reflects a theory of social behavior more widespread in individualist than collectivist cultures. Study 1 demonstrated that causal perceptions of social events but not physical events differed between American and Chinese students. Study 2 found English-language newspapers were more dispositional and Chinese-language newspapers were more situational in explanations of the same crimes. Study 3 found that Chinese survey respondents differed in weightings of personal dispositions and situational factors as causes of recent murders and in counterfactual judgments about how murders might have been averted by changed situations. Implications for issues in cognitive, social, and organizational psychology are discussed.},
author = {Morris, Michael W and Peng, Kaiping},
doi = {10.1037/0022-3514.67.6.949},
isbn = {0022-3514},
issn = {0022-3514},
journal = {Journal of Personality and Social Psychology},
number = {6},
pages = {949--971},
pmid = {20081203},
title = {{Culture and cause: American and Chinese attributions for social and physical events.}},
volume = {67},
year = {1994}
}
@article{Feng2009,
abstract = {This paper starts with an overview of the sociolinguistic context and a series of policy documents concerning English language education promulgated recently in China. It moves on to an analysis of disparities in English language education policies practised in different regions, differences between urban and rural areas, between social classes and between linguistic minority and majority groups. The juxtaposition aims to reveal what different regions and social and ethnic groups in China have in common and how divergent they can be in terms of local policies and practices in English language provision. Also discussed in the paper are issues such as tensions between the spread of English and Chinese language education, and between mother tongue, Chinese and English language education in the case of minority groups, inequality in education and other linguistic, political and cultural dimensions.},
author = {Feng, Anwei},
doi = {10.1075/aila.22.07fen},
isbn = {1461021314610213},
issn = {1461-0213},
journal = {AILA Review},
pages = {85--102},
title = {{English in China: Convergence and divergence in policy and practice}},
url = {http://www.jbe-platform.com/content/journals/10.1075/aila.22.07fen},
volume = {22},
year = {2009}
}
@article{Aronson1999,
author = {Aronson, Joshua and Lustina, Michael J and Keough, Kelli},
journal = {Journal of Experimental Social Psychology},
pages = {29--46},
title = {{When white men can't do math: Necessary and sufficient factor in stereotype threat}},
volume = {35},
year = {1999}
}
@article{Hulleman2009,
abstract = {We tested whether classroom activities that encourage students to connect course materials to their lives will increase student motivation and learning. We hypothesized that this effect will be stronger for students who have low expectations of success. In a randomized field experiment with high school students, we found that a relevance intervention, which encouraged students to make connections between their lives and what they were learning in their science courses, increased interest in science and course grades for students with low success expectations. The results have implications for the development of science curricula and theories of motivation.},
author = {Hulleman, Chris S and Harackiewicz, Judith M},
doi = {10.1126/science.1177067},
isbn = {0036-8075},
issn = {1095-9203},
journal = {Science (New York, N.Y.)},
pages = {1410--1412},
pmid = {19965759},
title = {{Promoting interest and performance in high school science classes.}},
volume = {326},
year = {2009}
}
@article{Stadler2010,
abstract = {OBJECTIVE: This study tested whether an intervention that combined information with self-regulation strategies had a better effect on eating fruits and vegetables than an information-only intervention. DESIGN: Women between age 30 and 50 (N = 255) participated in a 24-month randomized controlled trial comparing two brief interventions: All participants received the same information intervention; participants in the information plus self-regulation group additionally learned a self-regulation technique that integrates mental contrasting with implementation intentions. MAIN OUTCOME MEASURES: Participants reported in daily diaries how many servings of fruits and vegetables they ate per day during 1 week at baseline, and in the first week, 1, 2, 4, and 24 months after intervention. RESULTS: Participants in both groups ate more fruits and vegetables (0.47 to 1.00 daily servings) than at baseline during the first 4 months after intervention. Two years later, participants in the information plus self-regulation group maintained the higher intake, whereas participants in the information group returned to baseline levels. CONCLUSION: Adding self-regulation training to an information intervention increased its effectiveness for long-term behavior change.},
author = {Stadler, Gertraud and Oettingen, Gabriele and Gollwitzer, Peter M},
doi = {10.1037/a0018644},
isbn = {1930-7810 (Electronic); 0278-6133 (Print)},
issn = {0278-6133},
journal = {Health Psychology},
keywords = {and,behavior change,diabetes,eating a healthy diet,factors for the prevention,fruits and vegetables,implementation intentions,is one of the,mental contrasting,most important controllable,of cardiovascular disease,randomized controlled trial},
number = {3},
pages = {274--283},
pmid = {20496981},
title = {{Intervention effects of information and self-regulation on eating fruits and vegetables over two years.}},
volume = {29},
year = {2010}
}
@techreport{UnitedNationsHumanDevelopmentReportOffice2013,
author = {{United Nations Human Development Report}},
title = {{Education index}},
url = {http://hdr.undp.org/en/content/education-index},
year = {2013}
}
@article{Smith2008a,
abstract = {BACKGROUND: While resilience has been defined as resistance to illness, adaptation, and thriving, the ability to bounce back or recover from stress is closest to its original meaning. Previous resilience measures assess resources that may promote resilience rather than recovery, resistance, adaptation, or thriving. PURPOSE: To test a new brief resilience scale. METHOD: The brief resilience scale (BRS) was created to assess the ability to bounce back or recover from stress. Its psychometric characteristics were examined in four samples, including two student samples and samples with cardiac and chronic pain patients. RESULTS: The BRS was reliable and measured as a unitary construct. It was predictably related to personal characteristics, social relations, coping, and health in all samples. It was negatively related to anxiety, depression, negative affect, and physical symptoms when other resilience measures and optimism, social support, and Type D personality (high negative affect and high social inhibition) were controlled. There were large differences in BRS scores between cardiac patients with and without Type D and women with and without fibromyalgia. CONCLUSION: The BRS is a reliable means of assessing resilience as the ability to bounce back or recover from stress and may provide unique and important information about people coping with health-related stressors.},
archivePrefix = {arXiv},
arxivId = {arXiv:1011.1669v3},
author = {Smith, Bruce W and Dalen, Jeanne and Wiggins, Kathryn and Tooley, Erin and Christopher, Paulette and Bernard, Jennifer},
doi = {10.1080/10705500802222972},
eprint = {arXiv:1011.1669v3},
isbn = {1532-7558 (Electronic){\$}\backslash{\$}r1070-5503 (Linking)},
issn = {10705503},
journal = {International Journal of Behavioral Medicine},
keywords = {Brief resilience scale,Cardiac,Pain,Recovery,Stress},
number = {3},
pages = {194--200},
pmid = {18696313},
title = {{The brief resilience scale: Assessing the ability to bounce back}},
volume = {15},
year = {2008}
}
@article{Gasevic2017,
author = {Ga{\v{s}}evi{\'{c}}, Dragan and Jovanovi{\'{c}}, Jelena and Pardo, Abelardo and Dawson, Shane},
doi = {10.18608/jla.2017.42.10},
issn = {19297750},
journal = {Journal of Learning Analytics},
keywords = {approaches to learning,learning analytics,learning strategy,self-reported measures},
number = {2},
pages = {113--128},
title = {{Detecting Learning Strategies with Analytics: Links with Self-Reported Measures and Academic Performance}},
url = {http://www.learning-analytics.info/journals/index.php/JLA/article/view/5085},
volume = {4},
year = {2017}
}
@techreport{Hemphill2010,
address = {Washington, DC},
author = {Hemphill, F C and Vanneman, A},
institution = {National Center for Education Statistics, Institute of Education Sciences, U.S. Department of Education},
title = {{Achievement Gaps: How Hispanic and White Students in Public Schools Perform in Mathematics and Reading on the National Assessment of Educational Progress (NCES 2011-459)}},
year = {2010}
}
@article{Lu2013,
abstract = {Fostering learners to be autonomous has become one of the aims in New English College Curriculum in mainland China since 2007 (Ministry of Education). However, Chinese university students feel difficult to adapt to this new learning environment designed for this purpose and the teaching method used. Particularly, the different perceptions on autonomous learning between the two genders will result in significant difference of the behaviours in classrooms. This paper attempts to find out the relationship between the gender differences and learning autonomy using data collected with a mixed research method. Also, pedagogical implications are discussed based on the research findings, and suggestions are provided for future researchers and educators in China.},
author = {Lu, Jinjin and Fan, Si},
journal = {The Internet Journal of Language, Culture and Society},
keywords = {EFL teaching and learning,gender difference,learning autonomy},
number = {36},
pages = {18--27},
title = {{Gender differences in autonomous learning: A study of non-English majors in a Chinese university discourse}},
year = {2013}
}
@article{Murphy2007,
abstract = {ABSTRACT—This study examined the cues hypothesis,which holds that situational cues, such as a setting's features and organization, canmakepotential targets vulnerable tosocial identitythreat.Objectiveandsubjectivemeasuresof identity threat were collected from male and female math, science, and engineering (MSE) majors who watched an MSE con- ference video depicting either an unbalanced ratio ofmen to women or a balanced ratio. Women who viewed the unbal- anced video exhibited more cognitive and physiological vigilance, and reported a lower sense of belonging and less desire to participate in the conference, than didwomen who viewed the gender-balanced video.Men were unaffected by this situational cue. The implications for understanding vulnerability to social identity threat, particularly among women in MSE settings, are discussed},
author = {Murphy, Mary C and Steele, Claude M and Gross, James J},
doi = {10.1111/j.1467-9280.2007.01995.x},
isbn = {0956-7976},
issn = {0956-7976},
journal = {Psychological science},
number = {10},
pages = {879--885},
pmid = {17894605},
title = {{Signaling Threat}},
volume = {18},
year = {2007}
}
@article{Schmader2009,
abstract = {Three studies tested the hypothesis that negative metacognitive interpretations of anxious arousal under stereotype threat create cognitive deficits in intellectually threatening environments. Study 1 showed that among minority and White undergraduates, anxiety about an intelligence test predicted lower working memory when participants were primed with doubt as compared to confidence. Study 2 replicated this pattern with women and showed it to be unique to intellectually threatening environments. Study 3 used emotional reappraisal as an individual difference measure of the tendency to metacognitively reinterpret negative emotions and found that when sympathetic activation was high (indexed by salivary alpha-amylase), women who tended to reappraise negative feelings performed better in math and felt less self-doubt than those low in reappraisal. Overall, findings highlight how metacognitive interpretations of affect can undermine cognitive efficiency under stereotype threat and offer implications for the situational and individual difference variables that buffer people from these effects.},
author = {Schmader, Toni and Forbes, Chad E and Zhang, Shen and Mendes, Wendy Berry},
doi = {10.1177/0146167208330450},
isbn = {0146-1672},
issn = {0146-1672},
journal = {Personality {\&} social psychology bulletin},
keywords = {Anxiety,Anxiety: physiopathology,Anxiety: psychology,Arousal,Arousal: physiology,Cognition Disorders,Cognition Disorders: physiopathology,Cognition Disorders: psychology,Culture,Emotions,Emotions: physiology,European Continental Ancestry Group,European Continental Ancestry Group: psychology,Female,Gender Identity,Humans,Individuality,Intelligence Tests,Male,Memory,Minority Groups,Minority Groups: psychology,Problem Solving,Problem Solving: physiology,Saliva,Saliva: chemistry,Self Concept,Short-Term,Short-Term: physiology,Social Perception,Stereotyping,alpha-Amylases,alpha-Amylases: blood},
number = {5},
pages = {584--596},
pmid = {19228598},
title = {{A metacognitive perspective on the cognitive deficits experienced in intellectually threatening environments.}},
url = {http://www.ncbi.nlm.nih.gov/pubmed/19228598},
volume = {35},
year = {2009}
}
@article{Firmin2014,
author = {Firmin, Rob and Schiorring, Eva and Whitmer, John and Willett, Terrence and Collins, Elaine D and Sujitparapitaya, Sutee},
doi = {10.1080/01587919.2014.917707},
issn = {0158-7919},
journal = {Distance Education},
month = {jun},
number = {2},
pages = {178--201},
title = {{Case study: using MOOCs for conventional college coursework}},
url = {http://www.tandfonline.com/doi/abs/10.1080/01587919.2014.917707},
volume = {35},
year = {2014}
}
@article{Inzlicht2000,
abstract = {Does placing females in environments in which they have contact with males cause deficits in their problem-solving performance? Is a situational cue, such as gender composition, sufficient for creating a threatening intellectual environment for females--an environment that elicits performance-impinging stereotypes? Two studies explored these questions. Participants completed a difficult math or verbal test in 3-person groups, each of which included 2 additional people of the same sex as the participant (same-sex condition) or of the opposite sex (minority condition). Female participants in the minority condition experienced performance deficits in the math test only, whereas males performed equally well on the math test in the two conditions. Further investigation showed that females' deficits were proportional to the number of males in their group. Even females who were placed in a mixed-sex majority condition (2 females and 1 male) experienced moderate but significant deficits. Findings are discussed in relation to theories of distinctiveness, stereotype threat, and tokenism.},
author = {Inzlicht, Michael and Ben-Zeev, Talia},
doi = {10.1111/1467-9280.00272},
isbn = {Print 0956-7976{\$}\backslash{\$}r1467-9280 Blackwell Publishing Wiley-Blackwell Publishing Ltd.; United Kingdom Print},
issn = {0956-7976},
journal = {Psychological science : a journal of the American Psychological Society / APS},
number = {5},
pages = {365--371},
pmid = {11228906},
title = {{A threatening intellectual environment: why females are susceptible to experiencing problem-solving deficits in the presence of males.}},
volume = {11},
year = {2000}
}
@article{Cohen2009,
abstract = {A 2-year follow-up of a randomized field experiment previously reported in Science is presented. A subtle intervention to lessen minority students' psychological threat related to being negatively stereotyped in school was tested in an experiment conducted three times with three independent cohorts (N = 133, 149, and 134). The intervention, a series of brief but structured writing assignments focusing students on a self-affirming value, reduced the racial achievement gap. Over 2 years, the grade point average (GPA) of African Americans was, on average, raised by 0.24 grade points. Low-achieving African Americans were particularly benefited. Their GPA improved, on average, 0.41 points, and their rate of remediation or grade repetition was less (5{\%} versus 18{\%}). Additionally, treated students' self-perceptions showed long-term benefits. Findings suggest that because initial psychological states and performance determine later outcomes by providing a baseline and initial trajectory for a recursive process, apparently small but early alterations in trajectory can have long-term effects. Implications for psychological theory and educational practice are discussed.},
author = {Cohen, Geoffrey L and Garcia, Julio and Purdie-Vaughns, Valerie and Apfel, Nancy and Brzustoski, Patricia},
doi = {10.1126/science.1170769},
isbn = {0036-8075},
issn = {0036-8075},
journal = {Science (New York, N.Y.)},
number = {5925},
pages = {400--403},
pmid = {19372432},
title = {{Recursive processes in self-affirmation: intervening to close the minority achievement gap.}},
volume = {324},
year = {2009}
}
@incollection{Mayer2005,
address = {New York, NY},
author = {Mayer, Richard E},
booktitle = {R. E. Mayer (Ed.), The Cambridge handbook of multimedia learning},
chapter = {3},
pages = {31--48},
publisher = {Cambridge University Press},
title = {{Cognitive Theory of Multimedia Learning}},
year = {2005}
}
@article{Gunawardena1997,
abstract = {Abstract Based on the GlobalEd inter?university computer conference, this study examined how effective ?social presence? is as a predictor of overall learner satisfaction in a text?based medium. The stepwise regression analysis converged on a three?predictor model revealing that social presence (the degree to which a person is perceived as ?real? in mediated communication), student perception of having equal opportunity to participate, and technical skills accounted for about 68{\%} of the explained variance. Social presence alone contributed about 60{\%} of this variance, suggesting that it may be a very strong predictor of satisfaction. Reliability data on the social presence scale is provided. The results also indicated that participants who felt a higher sense of social presence enhanced their socio?emotional experience by using emoticons to express missing nonverbal cues in written form. These findings have implications for designing academic computer conferences where equal attention must be paid to designing techniques that enhance social presence.},
author = {Gunawardena, Charlotte N and Zittle, Frank J},
doi = {10.1080/08923649709526970},
issn = {0892-3647},
journal = {American Journal of Distance Education},
keywords = {social presence},
mendeley-tags = {social presence},
month = {jan},
number = {3},
pages = {8--26},
publisher = {Routledge},
title = {{Social presence as a predictor of satisfaction within a computer‐mediated conferencing environment}},
url = {http://dx.doi.org/10.1080/08923649709526970},
volume = {11},
year = {1997}
}
@article{richardson1977verbalizer,
author = {Richardson, Alan},
journal = {Journal of Mental Imagery; Journal of Mental Imagery},
pages = {109--126},
publisher = {Brandon House},
title = {{Verbalizer-visualizer: A cognitive style dimension.}},
volume = {1},
year = {1977}
}
@article{Imai2013,
abstract = {When evaluating the efficacy of social programs and medical treatments using randomized experiments, the estimated overall average causal effect alone is often of limited value and the researchers must investigate when the treatments do and do not work. Indeed, the estimation of treatment effect heterogeneity plays an essential role in (1) selecting the most effective treatment from a large number of available treatments, (2) ascertaining subpopulations for which a treatment is effective or harmful, (3) designing individualized optimal treatment regimes, (4) testing for the existence or lack of heterogeneous treatment effects, and (5) generalizing causal effect estimates obtained from an experimental sample to a target population. In this paper, we formulate the estimation of heterogeneous treatment effects as a variable selection problem. We propose a method that adapts the Support Vector Machine classifier by placing separate sparsity constraints over the pre-treatment parameters and causal heterogeneity parameters of interest. The proposed method is motivated by and applied to two well-known randomized evaluation studies in the social sciences. Our method selects the most effective voter mobilization strategies from a large number of alternative strategies, and it also identifies the characteristics of workers who greatly benefit from (or are negatively affected by) a job training program. In our simulation studies, we find that the proposed method often outperforms some commonly used alternatives.},
archivePrefix = {arXiv},
arxivId = {arXiv:1305.5682v1},
author = {Imai, Kosuke and Ratkovic, Marc},
doi = {10.1214/12-AOAS593},
eprint = {arXiv:1305.5682v1},
isbn = {1932-6157},
issn = {19326157},
journal = {Annals of Applied Statistics},
keywords = {Causal inference,Individualized treatment rules,LASSO,Moderation,Variable selection},
number = {1},
pages = {443--470},
title = {{Estimating treatment effect heterogeneity in randomized program evaluation}},
volume = {7},
year = {2013}
}
@article{Bogarin2014,
abstract = {In this paper, we propose to use clustering to improve educational process mining. We want to improve both the performance and comprehensibility of the models obtained. We have used data from 84 undergraduate students who followed an online course using Moodle 2.0. We propose to group students firstly starting from data about Moodle's usage summary and/or the students' final marks in the course. Then, we propose to use data from Moodle's logs about each cluster/group of students separately in order to be able to obtain more specific and accurate models of students' behaviour. The results show that the fitness of the specific models is greater than the general model obtained using all the data, and the comprehensibility of the models can be also improved in some cases. Categories},
author = {Bogar{\'{i}}n, Alejandro and Romero, Crist{\'{o}}bal and Cerezo, Rebeca and S{\'{a}}nchez-Santill{\'{a}}n, Miguel},
doi = {10.1145/2567574.2567604},
isbn = {9781450326643},
journal = {Proceedins of the Fourth International Conference on Learning Analytics And Knowledge - LAK '14},
keywords = {clustering,educational data mining,learning,process mining},
pages = {11--15},
title = {{Clustering for improving educational process mining}},
url = {http://dl.acm.org/citation.cfm?doid=2567574.2567604},
year = {2014}
}
@article{Diamond2012,
abstract = {Genetic matching is a new method for performing multivariate matching which uses an evolutionary search algorithm to determine the weight each covariate is given. The method utilizes an evolutionary algorithm developed by Mebane and Sekhon (1998; Sekhon and Mebane 1998) that maximizes the balance of observed potential confounders across matched treated and control units. The method is nonparametric and does not depend on knowing or estimating the propensity score, but the method is greatly improved when a known or estimated propensity score is incorporated. Genetic matching reliably reduces both the bias and the mean square error of the estimated causal effect even when the property of equal percent bias reduction (EPBR) does not hold. When this property does not hold, matching methods—such as Mahalanobis distance and propensity score matching—often perform poorly. Even if the EPBR property does hold and the propensity score is correctly specified, in finite samples, estimates based on genetic matching have lower mean square error than those based on the usual matching methods. We present a reanalysis of the LaLonde (1986) job training dataset which demonstrates the benefits of genetic matching and which helps to resolve a longstanding debate between Dehejia and Wahba (1997; 1999; 2002; Dehejia 2005) and Smith and Todd (2001, 2005a,b) over the ability of matching to overcome LaLonde's critique of nonexperimental estimators. Monte Carlos are also presented to demonstrate the properties of our method.},
author = {Diamond, Alexis and Sekhon, Js},
doi = {10.1162/REST_a_00318},
isbn = {0034-6535},
issn = {0034-6535},
journal = {The Review of Economics and Statistics},
number = {July},
pages = {932--945},
title = {{Genetic Matching for Estimating Causal Effects}},
url = {http://sekhon.polisci.berkeley.edu/papers/GenMatch.pdf},
volume = {95},
year = {2012}
}
@article{Cohen2008,
author = {Cohen, Geoffrey L and Garcia, Julio},
doi = {10.1111/j.1467-8721.2008.00607.x},
issn = {09637214},
journal = {Current Directions in Psychological Science},
keywords = {achieve is one of,achievement,achievement gap,gender,identity,psychology,race,s classic,social identity,stereotype threat,stigma,what motivates people to},
month = {dec},
number = {6},
pages = {365--369},
title = {{Identity, Belonging, and Achievement: A Model, Interventions, Implications}},
url = {http://cdp.sagepub.com/lookup/doi/10.1111/j.1467-8721.2008.00607.x},
volume = {17},
year = {2008}
}
@book{Zimmerman2015,
abstract = {Self-regulated learning refers to how students become masters of their own learning processes. Neither a mental ability nor a performance skill, self-regulation is instead the self-directive process through which learners transform their mental abilities into task-related skills in diverse areas of functioning, such as academia, sports, music, and health. This article will define self-regulated learning and describe the intellectual context in which the construct emerged, changes in researchers' emphasis over time as well as current emphases, methodological issues related to the construct, and directions for future research.},
author = {Zimmerman, Barry J},
booktitle = {International Encyclopedia of the Social {\&} Behavioral Sciences},
keywords = {Goal orientation theories,Information processing theories,Intrinsic motivation theories,Microanalysis,Operant theories,Self-attributions,Self-concept theories,Self-regulated learning,Social cognitive theories,Structured diaries,Volition theories,Vygotsky's theory},
pages = {541--546},
publisher = {Elsevier},
title = {{Self-Regulated Learning: Theories, Measures, and Outcomes}},
url = {http://www.sciencedirect.com/science/article/pii/B9780080970868260601},
year = {2015}
}
@incollection{winne2013nstudy,
author = {Winne, Philip H and Hadwin, Allyson F},
booktitle = {International handbook of metacognition and learning technologies},
pages = {293--308},
publisher = {Springer},
title = {{nStudy: Tracing and supporting self-regulated learning in the Internet}},
year = {2013}
}
@misc{Shah2016,
author = {Shah, Dhawal},
booktitle = {Cass Central},
title = {{By The Numbers: MOOCS in 2016}},
url = {https://www.class-central.com/report/author/dhawal/},
year = {2016}
}
@book{BriceHeath1995,
address = {London},
author = {{Brice Heath}, Shirley},
doi = {10.1136/bmj.311.7013.1154},
isbn = {0521253349},
issn = {0959-8138},
publisher = {Cambridge University Press},
title = {{Ways With Words}},
year = {1995}
}
@article{Emerson2015,
abstract = {Women remain under-represented in the leadership of corporate America. According to stereotype threat theory, this under-representation may persist because women are concerned about being stereotyped in business settings. Three studies investigated whether an entity (fixed), compared with an incremental (malleable), organizational lay theory is threatening for women evaluating a consulting company. Men and women viewed a company mission statement or website containing an entity or incremental theory. Results revealed that women-more so than men-trusted the entity company less than the incremental company. Furthermore, only women's mistrust of the entity company was driven by their expectations about being stereotyped by its management. Notably, when combined with high or low representations of female employees, only organizational lay theories predicted trust. Finally, people's-particularly women's-mistrust of the entity company led them to disengage more before interacting with a representative. Implications for women's experiences and outcomes in workplace settings are discussed.},
author = {Emerson, Katherine T U and Murphy, Mary C},
doi = {10.1177/0146167214564969},
isbn = {1552-7433},
issn = {1552-7433},
journal = {Personality and Social Psychology Bulletin},
keywords = {2014,disengagement,gender stereotypes,intelligence,organizational lay theories of,organizational trust,received july 18,revision accepted november 22,stereotype threat theory,under-represented among the,women are still significantly},
number = {2},
pages = {295--307},
pmid = {25534242},
title = {{A company I can trust? Organizational lay theories moderate stereotype threat for women.}},
url = {http://eutils.ncbi.nlm.nih.gov/entrez/eutils/elink.fcgi?dbfrom=pubmed{\&}id=25534242{\&}retmode=ref{\&}cmd=prlinks{\%}5Cnpapers3://publication/doi/10.1177/0146167214564969},
volume = {41},
year = {2015}
}
@unpublished{Cherng2013,
abstract = {This paper investigates community impoverishment and industrialization as explanations for educational gender gaps in rural China with analysis of a multi-province household survey and a longitudinal study of youth in one impoverished province. We consider attributes of poor communities that might shape gaps and the related roles of household and community poverty. Three major results emerge from this paper: community impoverishment, not industrialization, correlates with gaps; poverty and isolation shape gaps differently at different educational levels; and girls in relatively wealthy households fare better than boys at the transition to high school. Results suggest the importance of theorizing differences by educational stage and the need for research that conceptualizes the non-local dimensions of industrialization as potential considerations in educational decisions. Disciplines},
author = {Cherng, Hua-Yu Sebastian and Hannum, Emily C},
series = {Gansu Survey of Children and Families Papers},
title = {{Community poverty, industrialization, and educational gender gaps in rural China}},
url = {http://repository.upenn.edu/gansu{\_}papers: http://repository.upenn.edu/gansu{\_}papers/41},
year = {2013}
}
@article{Park2005,
abstract = {Using methods of experimental cognitive psychology, we tested the hypothesis that attitude similarity serves as a heuristic cue signaling kinship, which may motivate kin-recognition responses (e.g., prosocial behavior) even to unrelated individuals. The experiment employed a reaction-time methodology to assess cognitive associations between specific target individuals and kinship cognitions. Results revealed that, relative to targets with dissimilar attitudes, attitudinally similar targets were automatically linked to kinship cognitions. This effect was especially strong among perceivers who more strongly trusted their intuitions, indicating that the similarity-kinship connection is based on heuristic impressions, not rational decision making. Additional results showed that the activation of kinship cognitions was correlated with perceivers' willingness to help similar others. These findings add to our understanding of proximate mechanisms linked to kin selection processes and implicate the role of kinship processes in prosocial behavior toward unrelated strangers as well. {\textcopyright}2005 Elsevier Inc. All rights reserved.},
author = {Park, Justin H and Schaller, Mark},
doi = {10.1016/j.evolhumbehav.2004.08.013},
isbn = {1090-5138},
issn = {10905138},
journal = {Evolution and Human Behavior},
keywords = {Attitude similarity,Kin recognition,Kin selection,Kinship,Prosocial behavior},
number = {2},
pages = {158--170},
title = {{Does attitude similarity serve as a heuristic cue for kinship? Evidence of an implicit cognitive association}},
volume = {26},
year = {2005}
}
@article{Oyserman2007,
abstract = {People do not always take action to promote health, engaging instead in unhealthy habits and reporting fatalism about health. One important mechanism underlying these patterns involves identity-based motivation (D. Oyserman, 2007), the process by which content of social identities influences beliefs about in-group goals and strategies. Seven studies show the effect of identity-based motivation on health. Racial-ethnic minority participants view health promotion behaviors as White middle class and unhealthy behaviors as in-group defining (Studies 1 and 2). Priming race-ethnicity (and low socioeconomic status) increases health fatalism and reduces access to health knowledge (Studies 3 and 4). Perceived efficacy of health-promoting activities is undermined when racial-ethnic minority participants who identify unhealthy behavior as in-group defining are asked to consider their similarities to (middle-class) Whites (Studies 5-7).},
author = {Oyserman, Daphna and Fryberg, Stephanie a and Yoder, Nicholas},
doi = {10.1037/0022-3514.93.6.1011},
isbn = {0022-3514; 1939-1315},
issn = {0022-3514},
journal = {Journal of personality and social psychology},
keywords = {and pie,christian science monitor,ethnic identity,fried chicken,fried okra,huckabee traded eating ban-,in the south,it,michael huckabee,pie,racial,s fried fish,social identity,when arkansas governor michael},
number = {6},
pages = {1011--1027},
pmid = {18072851},
title = {{Identity-based motivation and health.}},
volume = {93},
year = {2007}
}
@article{Oyserman2009,
abstract = {Choices are often identity-based but the linkage to identity is not necessarily explicit or obvious for a number of reasons. First, identities feel stable but are highly sensitive to situational cues. Second, identities include not only content but also readiness to act and to use procedures congruent with the identity. Third, identities can be subtly cued without conscious awareness. Fourth, what an accessible identity means is dynamically constructed in the particular context in which it is cued. Because identities carry action- and procedural-readiness, the outcome of an identity-based motivation process may be similar to or different from the choices an individual would have made in another setting. Moreover, once an identity is formed, action and procedural-readiness can be cued without conscious awareness or systematic processing, resulting in beneficial or iatrogenic outcomes. ?? 2009.},
author = {Oyserman, Daphna},
doi = {10.1016/j.jcps.2009.05.008},
isbn = {1532-7663(Electronic);1057-7408(Print)},
issn = {10577408},
journal = {Journal of Consumer Psychology},
number = {3},
pages = {250--260},
publisher = {Elsevier B.V.},
title = {{Identity-based motivation: Implications for action-readiness, procedural-readiness, and consumer behavior}},
url = {http://dx.doi.org/10.1016/j.jcps.2009.05.008},
volume = {19},
year = {2009}
}
@article{Xiao2014,
abstract = {In 1993 China made a decision to achieve universal 9-year compulsory education by 2000, but equity and adequacy of public financing of education have been questioned ever since. The core issue rests on resource allocation. During the same period, China implemented fiscal reform and introduced socialist market economy reform in the uncharted water, which then exacerbated regional disparities. At the same time, intra-province inequalities have been rising in the last two decades, which has been masked by national aggregated data. By using county-level data from 1994 to 2001, GIS mapping and spatial analysis, this study examines patterns of inequalities in school expenditure, and their association with government expenditure and economic growth in a poverty-stricken province, Gansu and in the wealthiest province, Jiangsu. The purpose is to examine how inequalities have evolved over time in different provinces and what factors have triggered rising inequalities in the transition. The findings show that the rising inequalities are due to: (1) the ever widening gap among spatially stratified counties, particularly between the top 25{\%} and the lower 75{\%} of the counties in both provinces; and, (2) little diffusion over 8 years in spatial structure of educational financing, government resource allocation or economic growth. Issues of localized financing but centralized administration as developmental strategy across China and their impact on perpetuating and rising inequalities are discussed.},
author = {Xiao, Jin and Liu, Zeyun},
doi = {10.1016/j.ijedudev.2014.05.004},
issn = {07380593},
journal = {International Journal of Educational Development},
keywords = {China,Compulsory education,De{\$}\backslash{\$}centralization,Economic growth,Educational finance,GIS,Government expenditure,Inequalities},
pages = {260--273},
publisher = {Elsevier Ltd},
title = {{Inequalities in the financing of compulsory education in China: A comparative study of Gansu and Jiangsu Provinces with spatial analysis}},
url = {http://dx.doi.org/10.1016/j.ijedudev.2014.05.004},
volume = {39},
year = {2014}
}
@article{Anderson2014,
abstract = {The Web has enabled one of the most visible recent developments in education---the deployment of massive open online courses. With their global reach and often staggering enrollments, MOOCs have the potential to become a major new mechanism for learning. Despite this early promise, however, MOOCs are still relatively unexplored and poorly understood. In a MOOC, each student's complete interaction with the course materials takes place on the Web, thus providing a record of learner activity of unprecedented scale and resolution. In this work, we use such trace data to develop a conceptual framework for understanding how users currently engage with MOOCs. We develop a taxonomy of individual behavior, examine the different behavioral patterns of high- and low-achieving students, and investigate how forum participation relates to other parts of the course. We also report on a large-scale deployment of badges as incentives for engagement in a MOOC, including randomized experiments in which the presentation of badges was varied across sub-populations. We find that making badges more salient produced increases in forum engagement.},
archivePrefix = {arXiv},
arxivId = {1403.3100v2},
author = {Anderson, Ashton and Huttenlocher, Daniel and Kleinberg, Jon and Leskovec, Jure},
doi = {10.1145/2566486.2568042},
eprint = {1403.3100v2},
isbn = {978-1-4503-2744-2},
journal = {WWW '14 Proceedings of the 23rd international conference on World wide web},
keywords = {MOOCs,badges,online engagement},
pages = {687--698},
title = {{Engaging with massive online courses}},
url = {http://dl.acm.org/citation.cfm?id=2566486.2568042},
year = {2014}
}
@article{Mayer1997,
author = {Mayer, Richard E},
doi = {10.1207/s15326985ep3201_1},
issn = {0046-1520},
journal = {Educational Psychologist},
month = {jan},
number = {1},
pages = {1--19},
title = {{Multimedia learning: Are we asking the right questions?}},
url = {http://www.tandfonline.com/doi/abs/10.1207/s15326985ep3201{\_}1},
volume = {32},
year = {1997}
}
@article{Gollwitzer2009,
author = {Gollwitzer, Peter M and Sheeran, Paschal},
doi = {10.1016/j.jcps.2009.08.004},
issn = {10577408},
journal = {Journal of Consumer Psychology},
month = {oct},
number = {4},
pages = {593--607},
publisher = {Society for Consumer Psychology},
title = {{Self-regulation of consumer decision making and behavior: The role of implementation intentions}},
url = {http://linkinghub.elsevier.com/retrieve/pii/S1057740809001090},
volume = {19},
year = {2009}
}
@article{Gasevic2014,
abstract = {This paper reports on the results of an analysis of the research proposals submitted to the MOOC Research Initiative (MRI) funded by the Gates Foundation and administered by Athabasca University. The goal of MRI was to mobilize researchers to engage into critical interrogation of MOOCs. The submissions--266 in Phase 1, out of which 78 was recommended for resubmission in the extended form in Phase 2, and finally, 28 funded--were analyzed by applying conventional and automated content analysis methods as well as citation network analysis methods. The results revealed the main research themes that could form a framework of the future MOOC research: i) student engagement and learning success, ii) MOOC design and curriculum, iii) self-regulated learning and social learning, iv) social network analysis and networked learning, and v) motivation, attitude and success criteria. The theme of social learning received the greatest interest and had the highest success in attracting funding. The submissions that planned on using learning analytics methods were more successful. The use of mixed methods was by far the most popular. Design-based research methods were also suggested commonly, but the questions about their applicability arose regarding the feasibility to perform multiple iterations in the MOOC context and rather a limited focus on technological support for interventions. The submissions were dominated by the researchers from the field of education (75{\%} of the accepted proposals). Not only was this a possible cause of a complete lack of success of the educational technology innovation theme, but it could be a worrying sign of the fragmentation in the research community and the need to increased efforts towards enhancing interdisciplinarity.},
author = {Ga{\v{s}}evi{\'{c}}, Dragan and Kovanovi{\'{c}}, Vitomir and Joksimovi{\'{c}}, Sre{\'{c}}ko and Siemens, George},
doi = {http://dx.doi.org/10.19173/irrodl.v15i5.1954},
isbn = {1492-3831},
issn = {14923831},
journal = {International Review of Research in Open and Distance Learning},
keywords = {Content analysis,Education research,MOOC,MOOC research analysis,MOOC research initiative,Massive online open courses},
number = {5},
pages = {134--176},
title = {{Where is research on massive open online courses headed? A data analysis of the MOOC research initiative}},
volume = {15},
year = {2014}
}
@article{Mayer2003a,
author = {Mayer, Richard E and Dow, Gayle T and Mayer, Sarah},
doi = {10.1037/0022-0663.95.4.806},
issn = {0022-0663},
journal = {Journal of Educational Psychology},
number = {4},
pages = {806--812},
title = {{Multimedia Learning in an Interactive Self-Explaining Environment: What Works in the Design of Agent-Based Microworlds?}},
url = {http://doi.apa.org/getdoi.cfm?doi=10.1037/0022-0663.95.4.806},
volume = {95},
year = {2003}
}
@article{Mayer2001,
author = {Mayer, Richard E and Heiser, Julie and Lonn, Steve},
doi = {10.1037//0022-0663.93.1.187},
issn = {0022-0663},
journal = {Journal of Educational Psychology},
number = {1},
pages = {187--198},
title = {{Cognitive constraints on multimedia learning: When presenting more material results in less understanding.}},
url = {http://doi.apa.org/getdoi.cfm?doi=10.1037/0022-0663.93.1.187},
volume = {93},
year = {2001}
}
@article{Holland2006,
author = {Holland, R W and Aarts, Henk and Langendam, Daan},
doi = {10.1016/j.jesp.2005.11.006},
journal = {Journal of Experimental Social {\ldots}},
keywords = {breaking habits,environmental behavior,field-experiment,goal-directed behavior,habit,implementation intentions,planning,recycling},
pages = {776--783},
title = {{Breaking and creating habits on the working floor: A field experiment on the power of implementation intentions}},
url = {http://www.sciencedirect.com/science/article/pii/S0022103105001356},
volume = {42},
year = {2006}
}
@book{Short1976,
address = {London},
author = {Short, John and Williams, Ederyn and Christie, Bruce},
keywords = {social presence},
mendeley-tags = {social presence},
publisher = {John Wiley {\&} Sons, Ltd},
title = {{The Social Psychology of Telecommunications}},
url = {http://www.citeulike.org/group/1662/article/327279},
year = {1976}
}
@article{Kray2002,
abstract = {We examine how gender stereotypes affect performance in mixed-gender negotiations. We extend recent work demonstrating that stereotype activation leads to a male advantage and a complementary female disadvantage at the bargaining table (Kray, Thompson, {\&} Galinsky, 2001). In the present investigation, we regenerate the stereotype of effective negotiators by associating stereotypically feminine skills with negotiation success. In Experiment 1, women performed better in mixed-gender negotiations when stereotypically feminine traits were linked to successful negotiating, but not when gender-neutral traits were linked to negotiation success. Gender differences were mediated by the performance expectations and goals set by negotiators. In Experiment 2, we regenerated the stereotype of effective negotiators by linking stereotypically masculine or feminine traits with negotiation ineffectiveness. Women outperformed men in mixed-gender negotiations when stereotypically masculine traits were linked to poor negotiation performance, but men outperformed women when stereotypically feminine traits were linked to poor negotiation performance. Implications for stereotype threat theory and negotiations are discussed.},
author = {Kray, Laura J and Galinsky, Adam D and Thompson, Leigh},
doi = {http://dx.doi.org/10.1006/obhd.2001.2979},
isbn = {0749-5978},
issn = {0749-5978},
journal = {Organizational Behavior and Human Decision Processes},
keywords = {None},
number = {2},
pages = {386--409},
pmid = {15178},
title = {{Reversing the Gender Gap in Negotiations: An Exploration of Stereotype Regeneration}},
url = {http://www.sciencedirect.com/science/article/pii/S0749597801929796},
volume = {87},
year = {2002}
}
@article{Gollwitzer1997a,
author = {Gollwitzer, Peter M and Brandst{\"{a}}tter, V},
journal = {Journal of Personality and Social Psychology},
number = {1},
pages = {186--199},
title = {{Implementation intentions and effective goal pursuit.}},
url = {http://psycnet.apa.org/journals/psp/73/1/186/},
volume = {73},
year = {1997}
}
@article{Friborg2003,
abstract = {Resources that protect against the development of psychiatric disturbances are reported to be a significant force behind healthy adjustment to life stresses, rather than the absence of risk factors. In this paper a new scale for measuring the presence of protective resources that promote adult resilience is validated. The preliminary version of the scale consisted of 45 items covering five dimensions: personal competence, social competence, family coherence, social support and personal structure. The Resilience Scale for Adults (RSA), the Sense of Coherence scale (SOC) and the Hopkins Symptom Checklist (HSCL) were given to 59 patients once, and to 276 normal controls twice, separated by four months. The factor structure was replicated. The respective dimensions had Cronbach's alphas of 0.90, 0.83, 0.87, 0.83 and 0.67, and four-month test-retest correlations of 0.79, 0.84, 0.77, 0.69 and 0.74. Construct validity was supported by positive correlations with SOC and negative correlations with HSCL. The RSA differentiated between patients and healthy control subjects. Discriminant validity was indicated by differential positive correlations between RSA subscales and SOC. The RSA-scale might be used as a valid and reliable measurement in health and clinical psychology to assess the presence of protective factors important to regain and maintain mental health.},
archivePrefix = {arXiv},
arxivId = {1609.01725},
author = {Friborg, Oddgeir and Hjemdal, Odin and Rosenvinge, Jan H and Martinussen, Monica},
doi = {10.1002/mpr.143},
eprint = {1609.01725},
isbn = {1049-8931 (Print){\$}\backslash{\$}r1049-8931 (Linking)},
issn = {10498931},
journal = {International Journal of Methods in Psychiatric Research},
keywords = {Psychiatric symptoms,Resilience,Scale development,Sense of coherence,Validation},
number = {2},
pages = {65--76},
pmid = {12830300},
title = {{A new rating scale for adult resilience: What are the central protective resources behind healthy adjustment?}},
volume = {12},
year = {2003}
}
@article{Sunderland1998,
abstract = {The majority of quantitative and arguably of qualitative studies of gendered classroom discourse have produced depressing findings in terms of the quality and quantity of teacher attention female students attract/receive and the amount of talk they produce. In the language classroom, considered by many teachers to be a ‘girls' world', findings may be rather different.},
author = {Sunderland, Jane},
doi = {10.1191/136216898673656210},
issn = {13621688},
journal = {Language Teaching Research},
number = {1},
pages = {48--82},
title = {{Girls being quiet: A problem for foreign language classrooms?}},
volume = {2},
year = {1998}
}
@article{Ferguson2015a,
author = {Ferguson, Rebecca and Clow, Doug},
doi = {10.18608/jla.2015.23.5},
issn = {19297750},
pages = {55--80},
title = {{Consistent Commitment: Patterns of Engagement across Time in Massive Open Online Courses ( MOOCs )}},
volume = {2},
year = {2015}
}
@article{Bamberg2002,
author = {Bamberg, Sebastian},
doi = {10.1006/jevp.2002.0278},
issn = {02724944},
journal = {Journal of Environmental Psychology},
month = {dec},
number = {4},
pages = {399--411},
title = {{Effects of Implementation Intentions on the Actual Performance of New Environmentally Friendly Behaviours — Results of Two Field Experiments}},
url = {http://linkinghub.elsevier.com/retrieve/pii/S0272494402902781},
volume = {22},
year = {2002}
}
@article{Blascovich2002,
author = {Blascovich, Jim and Loomis, Jack and Beall, Andrew C and Swinth, Kimberly R and Hoyt, Crystal L and Bailenson, Jeremy N},
doi = {10.1207/S15327965PLI1302_01},
issn = {1047-840X},
journal = {Psychological Inquiry},
month = {apr},
number = {2},
pages = {103--124},
title = {{TARGET ARTICLE: Immersive Virtual Environment Technology as a Methodological Tool for Social Psychology}},
url = {http://www.tandfonline.com/doi/abs/10.1207/S15327965PLI1302{\_}01},
volume = {13},
year = {2002}
}
@book{Cornbleth1995,
address = {Mahwah, NJ},
author = {Cornbleth, C and Waugh, D},
publisher = {Lawrence Erlbaum},
title = {{The great speckled bird: Multicultural politics and education}},
year = {1995}
}
@article{Sarker2004a,
author = {Sarker, Suprateek and Sahay, Sundeep},
doi = {10.1057/palgrave.ejis.3000485},
issn = {0960-085X},
journal = {European Journal of Information Systems},
month = {mar},
number = {1},
pages = {3--20},
title = {{Implications of space and time for distributed work: an interpretive study of US–Norwegian systems development teams}},
url = {http://www.palgrave-journals.com/doifinder/10.1057/palgrave.ejis.3000485},
volume = {13},
year = {2004}
}
@article{Littlejohn2015,
abstract = {MOOCs have the potential to transform professional learning, but require learners to be self-regulated. Most MOOCs are not designed in ways that encourage self-regulated learning. Therefore there is a need for design tools that can guide instructional designers and teachers in designing MOOCs that promote self-regulation. This paper presents two toolsets to guide MOOC design. MOOC-SRL (Self-regulated learning) patterns allow the sharing and reuse of MOOC designs that encourage self-regulation. These design patterns demonstrate ways in which courses can take advantage of the knowledge and expertise that professional learners bring to their formal learning experience, and highlight the importance of course design that engages professional learners and meets their individual needs. The MOOC-DTQ (Design Team Questionnaire) is an audit tool that guides instructional designers in pedagogic design decisions made at platform (macro) level as well as at course (micro) level. The tool enables instructional designers to question their design decisions and provides possible interventions that may improve their design. These tools were developed as part of a larger study funded by the Bill and Melinda Gates Foundation MOOC Research Initiative.},
annote = {Notas relevantes:
- Research questiona addressed: How can MOOCs be designed to support SRL?
- "Metrics of success range from registration, participation, retention and progression to completion or assessment data and pass rates, with the assumption that these indicators indirectly signify learning. These conventional metrics are being applied to Massive Open Online Courses as a measure of ‘success'. However learners have fewer opportunities to be seen by and to interact directly with instructors, so the responsibility is on the learner to remain active throughout the course. An assumption underlying MOOC design is that learners have the necessary ability to learn autonomously. However, MOOCs attract a broad range of learners and not all of them self-regulate their learning (Milligan, Littlejohn {\&} Margaryan, 2013; Milligan {\&} Littlejohn, 2014)."
- Justification of why SRL is relevant as a future learning skill: "Self-regulated learning enables people to ‘future-proof' their skills, making them more flexible as workers (Lefrere, 2007), allowing them to plan, share and co-develop their learning goals to learn within and from their professional networks (Siadaty Jovanovi{\'{c}} {\&} Ga{\v{s}}evi{\'{c}}, 2013)."
- 

Interesting References:

Margaryan, A., Bianco, M., {\&} Littlejohn, A. (2015). Instructional quality of Massive Open Online Courses (MOOCs). Computers {\&} Education, 80, 77-83.(http://www.sciencedirect.com/science/article/pii/S036013151400178X)
Paper sobre la calidad del dise{\~{n}}o de MOOCs exitentes.},
author = {Littlejohn, Allison and Milligan, Colin},
journal = {Design Paper},
keywords = {self-regulated learning},
mendeley-tags = {self-regulated learning},
number = {June},
pages = {1--10},
title = {{Designing MOOCs for profesional learners: Tools and patterns to encourage self{\_}regulated learning}},
url = {http://www.openeducationeuropa.eu/en/article/Design-Patterns-for-Open-Online-Teaching-and-Learning-Design-Paper-42-4},
volume = {42},
year = {2015}
}
@article{Athey2016,
abstract = {In this paper we discuss recent developments in econometrics that we view as important for empirical researchers working on policy evaluation questions. We focus on three main areas, where in each case we highlight recommendations for applied work. First, we discuss new research on identification strategies in program evaluation, with particular focus on synthetic control methods, regression discontinuity, external validity, and the causal interpretation of regression methods. Second, we discuss various forms of supplementary analyses to make the identification strategies more credible. These include placebo analyses as well as sensitivity and robustness analyses. Third, we discuss recent advances in machine learning methods for causal effects. These advances include methods to adjust for differences between treated and control units in high-dimensional settings, and methods for identifying and estimating heterogeneous treatment effects.},
archivePrefix = {arXiv},
arxivId = {1607.00699},
author = {Athey, Susan and Imbens, Guido},
doi = {10.1257/jep.31.2.3},
eprint = {1607.00699},
issn = {0895-3309},
journal = {Working Paper},
keywords = {causality,effects,experiments,machine learning,placebo analyses,supplementary analyses,treatment},
pages = {20--22},
title = {{The State of Applied Econometrics - Causality and Policy Evaluation}},
url = {http://arxiv.org/abs/1607.00699},
year = {2016}
}
@article{Hjemdal2006a,
abstract = {In this study, the Resilience Scale for Adolescents (READ) was developed with confirmatory factor analysis and cross-validated factor model. The results show that the READ has sound psychometric qualities and that it measures all the central aspects of the psychological construct of resiliency. (PsycINFO Database Record (c) 2012 APA, all rights reserved)(journal abstract)},
archivePrefix = {arXiv},
arxivId = {0748-1756},
author = {Hjemdal, Odin and Friborg, Oddgeir and Stiles, Tore C and Martinussen, Monica and Rosenvinge, Jan H},
doi = {10.1080/07481756.2006.11909791},
eprint = {0748-1756},
isbn = {0748-1756},
issn = {0748-1756},
journal = {Measurement and Evaluation in Counseling and Development},
number = {2},
pages = {84--96},
title = {{A New Scale for Adolescent Resilience: Grasping the Central Protective Resources Behind Healthy Development}},
url = {https://www.tandfonline.com/doi/full/10.1080/07481756.2006.11909791},
volume = {39},
year = {2006}
}
@article{Majchrzak2004,
author = {Majchrzak, Ann and Malhotra, Arvind and Stamps, Jeffrey and Lipnack, Jessica},
journal = {Harvard Business Review},
pages = {1--9},
title = {{Can absence make a team grow stronger?}},
url = {http://www.luminosityglobal.com/images/resource/pdf/Can Absence Make A Team Grow Stronger-1.pdf},
year = {2004}
}
@article{Henrich2010,
abstract = {Behavioral scientists routinely publish broad claims about human psychology and behavior in the world's top journals based on samples drawn entirely from Western, Educated, Industrialized, Rich, and Democratic (WEIRD) societies. Researchers - often implicitly - assume that either there is little variation across human populations, or that these "standard subjects" are as representative of the species as any other population. Are these assumptions justified? Here, our review of the comparative database from across the behavioral sciences suggests both that there is substantial variability in experimental results across populations and that WEIRD subjects are particularly unusual compared with the rest of the species - frequent outliers. The domains reviewed include visual perception, fairness, cooperation, spatial reasoning, categorization and inferential induction, moral reasoning, reasoning styles, self-concepts and related motivations, and the heritability of IQ. The findings suggest that members of WEIRD societies, including young children, are among the least representative populations one could find for generalizing about humans. Many of these findings involve domains that are associated with fundamental aspects of psychology, motivation, and behavior - hence, there are no obvious a priori grounds for claiming that a particular behavioral phenomenon is universal based on sampling from a single subpopulation. Overall, these empirical patterns suggests that we need to be less cavalier in addressing questions of human nature on the basis of data drawn from this particularly thin, and rather unusual, slice of humanity. We close by proposing ways to structurally re-organize the behavioral sciences to best tackle these challenges.},
author = {Henrich, Joseph and Heine, Steven J and Norenzayan, Ara},
doi = {10.1017/S0140525X0999152X},
isbn = {0140-525X},
issn = {0140-525X},
journal = {The Behavioral and brain sciences},
keywords = {behavioral economics,cross-cultural research,cul,cultural psychology,culture,evolutionary psychology,experiments,external,generalizability,human universals,population variability,validity},
number = {2-3},
pages = {61--135},
pmid = {20550733},
title = {{The weirdest people in the world?}},
volume = {33},
year = {2010}
}
@article{Purdie-Vaughns2008a,
abstract = {This research demonstrates that people at risk of devaluation based on group membership are attuned to cues that signal social identity contingencies--judgments, stereotypes, opportunities, restrictions, and treatments that are tied to one's social identity in a given setting. In 3 experiments, African American professionals were attuned to minority representation and diversity philosophy cues when they were presented as a part of workplace settings. Low minority representation cues coupled with colorblindness (as opposed to valuing diversity) led African American professionals to perceive threatening identity contingencies and to distrust the setting (Experiment 1). The authors then verified that the mechanism mediating the effect of setting cues on trust was identity contingent evaluations (Experiments 2 {\&} 3). The power of social identity contingencies as they relate to underrepresented groups in mainstream institutions is discussed.},
annote = {work settting, social identity contingencies mediate negative effect of situational cues on trust
nice manipulations},
author = {Purdie-Vaughns, Valerie and Steele, Claude M and Davies, Paul G and Ditlmann, Ruth and Crosby, Jennifer Randall},
doi = {10.1037/0022-3514.94.4.615},
isbn = {0022-3514 (Print){\$}\backslash{\$}r0022-3514 (Linking)},
issn = {1939-1315},
journal = {Journal of Personality and Social Psychology},
keywords = {actively recruiting minority students,african americans,began,but that does not,decades after colleges and,diverse than ever,diversity,identity threat,many campuses are more,mean that students connect,stigma,universities across the country},
number = {4},
pages = {615--630},
pmid = {18361675},
title = {{Social identity contingencies: How diversity cues signal threat or safety for African Americans in mainstream institutions.}},
url = {http://doi.apa.org/getdoi.cfm?doi=10.1037/0022-3514.94.4.615},
volume = {94},
year = {2008}
}
@article{Ding2007,
abstract = {This paper explores the role of socio-economic status in determining access to higher education over time. Findings show that the overall equality of higher education opportunity has improved because of the inclusion of more marginal students into lower-tier higher education institutions (HEIs); however, students from higher socio-economic status have benefited disproportionably from the expansion in elite universities. A brief discussion of the potential implications is presented.},
author = {Ding, Xiaohao},
doi = {10.1007/s11516-007-0013-z},
issn = {1673341X},
journal = {Frontiers of Education in China},
keywords = {enrolment expansion,equality of access,higher education,stratification},
number = {2},
pages = {151--162},
title = {{Expansion and equality of access to higher education in China}},
volume = {2},
year = {2007}
}
@article{Galinsky2000,
abstract = {Using 3 experiments, the authors explored the role of perspective-taking in debiasing social thought. In the 1st 2 experiments, perspective-taking was contrasted with stereotype suppression as a possible strategy for achieving stereotype control. In Experiment 1, perspective-taking decreased stereotypic biases on both a conscious and a nonconscious task. In Experiment 2, perspective-taking led to both decreased stereotyping and increased overlap between representations of the self and representations of the elderly, suggesting activation and application of the self-concept in judgments of the elderly. In Experiment 3, perspective-taking reduced evidence of in-group bias in the minimal group paradigm by increasing evaluations of the out-group. The role of self-other overlap in producing prosocial outcomes and the separation of the conscious, explicit effects from the nonconscious, implicit effects of perspective-taking are discussed. Navigating the contemporary social world has become some-thing of an obstacle course. Any interpersonal behavior, verbal or nonverbal, suggesting discrimination or favoritism based on group membership is subject to condemnation with the potential for public censorship and legal sanction, as well as internal compunc-tion. How do individuals navigate their social world without dis-playing attitudes that could be the fodder for accusations? What strategies are effective in debiasing social thought, of calibrating one's actions with contemporary social mores? Take the situation of an individual interacting with an ethnic minority. An intuitively appealing strategy to prevent the group's stereotype from affecting the interaction is to actively try to prevent any references to that stereotype from entering into consciousness. Unfortunately, a re-cent line of research has shown that the intentional suppression of stereotypic thoughts ironically can produce the very thoughts one is suppressing},
author = {Galinsky, Adam D and Moskowitz, Gordon B},
doi = {10.1037//0022-3514.78.4.708},
isbn = {0022-3514, 0022-3514},
issn = {0022-3514},
journal = {Journal of Personality and Social Psychology},
number = {4},
pages = {708--724},
pmid = {10794375},
title = {{Perspective-Taking: Decreasing Stereotype Expression, Stereotype Accessibility, and In-Group Favoritism An alternative strategy for social maneuvering}},
volume = {78},
year = {2000}
}
@misc{Parr2013,
abstract = {Open online courses' cohort much less massive at finish line},
author = {Parr, Chris},
booktitle = {Times Higher Education},
keywords = {education news,higher education,top universities},
month = {may},
title = {{Mooc completion rates ‘below 7{\%}'}},
url = {http://www.timeshighereducation.co.uk/news/mooc-completion-rates-below-7/2003710.article},
year = {2013}
}
@incollection{Graf2006,
author = {Graf, S and Bekele, R},
booktitle = {Intelligent Tutoring Systems},
doi = {http://dx.doi.org/10.1007/11774303_22},
editor = {Ikeda, Mitsuru and Ashley, Kevin D and Chan, Tak-Wai},
isbn = {978-3-540-35159-7},
pages = {217--226},
publisher = {Springer Berlin Heidelberg},
title = {{Forming Heterogeneous Groups for Intelligent Collaborative Learning Systems with Ant Colony Optimization}},
url = {http://link.springer.com/chapter/10.1007/11774303{\_}22},
year = {2006}
}
@book{Reeves1996a,
address = {New York},
author = {Reeves, Byron and Nass, Clifford Ivar},
keywords = {Social Responses to Communication Technology},
mendeley-tags = {Social Responses to Communication Technology},
pages = {3--36},
publisher = {Cambridge University Press/CSLI},
title = {{The Media Equation}},
year = {1996}
}
@article{Fox2014a,
author = {Fox, Craig R and Sitkin, Sim B},
isbn = {9783319179292},
journal = {Behavioral Science {\&} Policy},
number = {1},
pages = {1--12},
title = {{Bridging the divide between behavioral science {\&} policy}},
volume = {1},
year = {2015}
}
@article{VanLEHN2011,
abstract = {This article is a review of experiments comparing the effectiveness of human tutoring, computer tutoring, and no tutoring. “No tutoring” refers to instruction that teaches the same content without tutoring. The computer tutoring systems were divided by their granularity of the user interface interaction into answer-based, step-based, and substep-based tutoring systems. Most intelligent tutoring systems have step-based or substep-based granularities of interaction, whereas most other tutoring systems (often called CAI, CBT, or CAL systems) have answer-based user interfaces. It is widely believed as the granularity of tutoring decreases, the effectiveness increases. In particular, when compared to No tutoring, the effect sizes of answer-based tutoring systems, intelligent tutoring systems, and adult human tutors are believed to be d = 0.3, 1.0, and 2.0 respectively. This review did not confirm these beliefs. Instead, it found that the effect size of human tutoring was much lower: d = 0.79. Moreover, the effect size of intelligent tutoring systems was 0.76, so they are nearly as effective as human tutoring.},
author = {VanLEHN, KURT},
doi = {10.1080/00461520.2011.611369},
file = {:Users/kizilcec/Google Drive/Mendeley/The Relative Effectiveness of Human Tutoring Intelligent Tutoring Systems and Other Tutoring Systems.pdf:pdf},
isbn = {0046-1520},
issn = {0046-1520},
journal = {Educational Psychologist},
month = {oct},
number = {4},
pages = {197--221},
pmid = {1000104550},
title = {{The Relative Effectiveness of Human Tutoring, Intelligent Tutoring Systems, and Other Tutoring Systems}},
url = {http://www.tandfonline.com/doi/abs/10.1080/00461520.2011.611369},
volume = {46},
year = {2011}
}
@article{Wout2009,
author = {Wout, Daryl A and Shih, Margaret J and Jackson, James S and Sellers, Robert M},
doi = {10.1037/a0012880},
issn = {1939-1315},
journal = {Journal of Personality and Social Psychology},
keywords = {academic,achievement,adverse experience,allport,being viewed through the,blacks,lens of a negative,meta-stereotypes,racial attitudes,social perception,stereotype can be an,stereotype threat,stereotypes,women in math},
number = {2},
pages = {349--362},
title = {{Targets as perceivers: How people determine when they will be negatively stereotyped.}},
url = {http://doi.apa.org/getdoi.cfm?doi=10.1037/a0012880},
volume = {96},
year = {2009}
}
@article{Derks2007,
abstract = {Motivation of stigmatized group members to perform on status-relevant 'outgroup' dimensions can be impaired after ingroup failure. Three experiments examined whether social creativity by valuing ingroup dimensions (dimensions on which an ingroup outperforms an outgroup) can increase motivation and performance on outgroup dimensions. It was hypothesized that under high social identity threat, motivation on the outgroup dimension would benefit from valuing an ingroup dimension. Experiments 1 and 2 show that when social identity threat is increased, low status group members who personally value ingroup dimensions show higher motivation to perform on the outgroup dimension. Experiment 3 shows that the induction of high contextual value of both ingroup and outgroup dimensions improves low status group members' well-being and motivated performance on the outgroup dimension. ({\{}PsycINFO{\}} Database Record (c) 2010 {\{}APA{\}}, all rights reserved) (journal abstract).},
author = {Derks, Belle and {Van Laar}, Colette and Ellemers, Naomi},
doi = {10.1002/ejsp.375},
isbn = {0046-2772},
issn = {00462772},
journal = {European Journal of Social Psychology},
number = {3},
pages = {470--493},
title = {{Social creativity strikes back: Improving motivated performance of low status group members by valuing ingroup dimensions}},
volume = {37},
year = {2007}
}
@article{Hoffler2010b,
author = {H{\"{o}}ffler, Tim N and Prechtl, Helmut and Nerdel, Claudia},
doi = {10.1016/j.lindif.2010.03.001},
issn = {10416080},
journal = {Learning and Individual Differences},
month = {oct},
number = {5},
pages = {479--483},
publisher = {Elsevier Inc.},
title = {{The influence of visual cognitive style when learning from instructional animations and static pictures}},
url = {http://linkinghub.elsevier.com/retrieve/pii/S1041608010000269},
volume = {20},
year = {2010}
}
@article{Waldrop2013,
author = {Waldrop, M Mitchell},
doi = {10.1038/495160a},
issn = {0028-0836},
journal = {Nature},
number = {7440},
pages = {160--163},
title = {{Online learning: Campus 2.0}},
url = {http://www.nature.com/doifinder/10.1038/495160a},
volume = {495},
year = {2013}
}
@article{Cialdini2006,
author = {Cialdini, Robert B and Demaine, Linda J and Sagarin, Brad J and Barrett, Daniel W and Rhoads, Kelton and Winter, Patricia L},
doi = {10.1080/15534510500181459},
issn = {1553-4510},
journal = {Social Influence},
month = {mar},
number = {1},
pages = {3--15},
title = {{Managing social norms for persuasive impact}},
url = {http://www.tandfonline.com/doi/abs/10.1080/15534510500181459},
volume = {1},
year = {2006}
}
@article{Wagnild2009,
abstract = {The purpose of this article is to review 12 completed studies that have used the Resilience Scale (Wagnild {\&} Young, 1993). Completed studies were identified through PubMed and CINAHL. Studies that identified Resilience Scale scores, sample descriptions, and tested relationships between the Resilience Scale and study variables were selected for inclusion. Cronbach's alpha coefficients ranged from .72 to .94 supporting the internal consistency reliability of the Resilience Scale. Hypothesized relationships between the Resilience Scale and study variables (e.g., forgiveness, stress, anxiety, health promoting activities) were supported strengthening the evidence for construct validity of the Resilience Scale. In the studies reported here, the Resilience Scale has been used with a variety of individuals of different ages, socioeconomic, and educational backgrounds. The Resilience Scale has performed as a reliable and valid tool to measure resilience and has been used with a wide range of study populations.},
author = {Wagnild, Gail},
doi = {10.1891/1061-3749.17.2.105},
isbn = {1061-3749, 1061-3749},
issn = {10613749},
journal = {Journal of Nursing Measurement},
month = {aug},
number = {2},
pages = {105--113},
pmid = {19711709},
title = {{A Review of the Resilience Scale}},
url = {http://openurl.ingenta.com/content/xref?genre=article{\&}issn=1061-3749{\&}volume=17{\&}issue=2{\&}spage=105},
volume = {17},
year = {2009}
}
@unpublished{Kizilcec2015f,
author = {Kizilcec, Ren{\'{e}} F and Bakshy, E and Eckles, D and Burke, M},
title = {{The Spread of Human Cooperation in a Social Network}},
year = {2015}
}
@book{NAP24649,
abstract = {Recent years have yielded significant advances in computing and communication technologies, with profound impacts on society. Technology is transforming the way we work, play, and interact with others. From these technological capabilities, new industries, organizational forms, and business models are emerging. $\backslash$n$\backslash$nTechnological advances can create enormous economic and other benefits, but can also lead to significant changes for workers. IT and automation can change the way work is conducted, by augmenting or replacing workers in specific tasks. This can shift the demand for some types of human labor, eliminating some jobs and creating new ones. Information Technology and the U.S. Workforce explores the interactions between technological, economic, and societal trends and identifies possible near-term developments for work. This report emphasizes the need to understand and track these trends and develop strategies to inform, prepare for, and respond to changes in the labor market. It offers evaluations of what is known, notes open questions to be addressed, and identifies promising research pathways moving forward.},
address = {Washington, D.C.},
author = {{National Academies of Sciences, Engineering, and Medicine}},
doi = {10.17226/24649},
isbn = {978-0-309-45402-5},
month = {apr},
publisher = {National Academies Press},
title = {{Information Technology and the U.S. Workforce}},
url = {https://www.nap.edu/catalog/24649/information-technology-and-the-us-workforce-where-are-we-and https://www.nap.edu/catalog/24649},
year = {2017}
}
@article{Emmanuel2013,
abstract = {The article informs that massive open online courses (MOOCs) have been identified as an educational revolution that has the capability to override borders, race, gender, class and income in country.},
author = {Emanuel, Ezekiel J},
doi = {10.1038/503342a},
isbn = {2013112211},
issn = {1476-4687},
journal = {Nature},
keywords = {Data Collection,Education,Education: statistics {\&} numerical data,Educational Status,Female,Humans,Internationality,Internet,Internet: utilization,Male,Sex Factors,Students,Students: statistics {\&} numerical data},
pages = {342},
pmid = {24256798},
title = {{MOOCs taken by educated few}},
url = {http://dx.doi.org/10.1038/503342a},
volume = {503},
year = {2013}
}
@article{Schmader2008,
abstract = {Research showing that activation of negative stereotypes can impair the performance of stigmatized individuals on a wide variety of tasks has proliferated. However, a complete understanding of the processes underlying these stereotype threat effects on behavior is still lacking. The authors examine stereotype threat in the context of research on stress arousal, vigilance, working memory, and self- regulation to develop a process model of how negative stereotypes impair performance on cognitive and social tasks that require controlled processing, as well as sensorimotor tasks that require automatic processing. The authors argue that stereotype threat disrupts performance via 3 distinct, yet interrelated, mechanisms: (a) a physiological stress response that directly impairs prefrontal processing, (b) a tendency to actively monitor performance, and (c) efforts to suppress negative thoughts and emotions in the service of self-regulation. These mechanisms combine to consume executive resources needed to perform well on cognitive and social tasks. The active monitoring mechanism disrupts performance on sensorimotor tasks directly. Empirical evidence for these assertions is reviewed, and implications for interventions designed to alleviate stereotype threat are discussed. Keywords},
author = {Schmader, Toni and Johns, Michael and Forbes, Chad},
doi = {10.1037/0033-295X.115.2.336.An},
issn = {0033-295X},
journal = {Psychological review},
keywords = {self-regulation,stereotype threat,stress and coping,vigilance,working memory},
number = {2},
pages = {336--356},
pmid = {18426293},
title = {{An Integrated Process Model of Stereotype Threat Effects on Performance}},
volume = {115},
year = {2008}
}
@article{Golley2016,
abstract = {This paper investigates trends in educational inequality in China, focusing on the contribution of 'inequality of opportunity' to these trends. Utilising the China Family Panel Studies survey for 2010 and 2012, we measure the inequality in individual educational outcomes (measured in years of schooling) in aggregate and for each of ten birth cohorts. We run regressions to identify the key determinants of these outcomes, all of which can be classified as 'circumstances' that lie beyond the control of each individual, and which reveal important variations in the magnitude and significance of key determinants across birth cohorts. The results are then used to calculate the share of 'inequality of opportunity' in overall educational inequality. The lack of equal opportunity for Chinese people with regard to their educational outcomes is shown to stem primarily from the divisive hukou system, with further significant contributions from father's education, birth cohort, province, parents' Communist Party membership, gender, family size and ethnicity, in that order.},
author = {Golley, Jane and Kong, Sherry Tao},
doi = {10.1016/j.chieco.2016.07.002},
journal = {China Economic Review},
keywords = {China,education,inequality,inequality of opportunity},
title = {{Inequality of opportunity in China's educational outcomes}},
year = {2016}
}
@article{Crocker1989a,
abstract = {Although several psychological theories predict that members of stigmatized groups should have low global self-esteem, empirical research typically does not support this prediction. It is proposed here that this discrepancy may be explained by considering the ways in which membership in a stigmatized group may protect the self-concept. It is proposed that members of stigmatized groups may (a) attribute negative feedback to prejudice against their group, (b) compare their outcomes with those of the ingroup, rather than with the relatively advantaged outgroup, and (c) selectively devalue those dimensions on which their group fares poorly and value those dimensions on which their group excels. Evidence for each of these processes and their consequences for self-esteem and motivation is reviewed. Factors that moderate the use of these strategies and implications of this analysis for treatment of stigmas are also discussed. ((c) 1999 APA/PsycINFO, all rights reserved)},
author = {Crocker, Jennifer and Major, Brenda},
doi = {10.1037/0033-295X.96.4.608},
isbn = {1939-1471},
issn = {0033-295X},
journal = {Psychological Review},
number = {4},
pages = {608--630},
title = {{Social stigma and self-esteem: The self-protective properties of stigma.}},
volume = {96},
year = {1989}
}
@incollection{Biriukov1965,
address = {Washington, DC},
author = {Biriukov, D A},
booktitle = {Orienting reflex and exploratory behavior},
editor = {Voronin, L G and Leontiev, A N and Luria, A R and Sokolov, E N and Vinogradova, O S},
pages = {17--24},
publisher = {American Institute of Biological Sciences},
title = {{On the nature of the orienting reaction}},
year = {1965}
}
@inproceedings{Littlejohn2015a,
author = {Littlejohn, Allison and Milligan, Colin},
booktitle = {16th Biennial Conference Earli 2015},
pages = {939--940},
publisher = {Book of Abstracts},
title = {{Self-Regulated Learning behaviour and MOOC participation}},
year = {2015}
}
@article{Harris2014,
abstract = {Objective: The current study tested whether self-affirmation in the context of a threatening health message helps promote a health behavior (fruit and vegetable consumption) over a 3-month period, and whether adding a manipulation to support the translation of intentions into behavior (an implementation intentions induction) enhances the impact of self-affirmation. Methods: Participants (N = 332, 71{\%} women) reported their baseline consumption and were randomly assigned to condition in a 2 (self-affirmation: yes, no) × 2 (implementation intentions: formed, not formed) between-subjects factorial design. They completed a self-affirmation/control task and then read a health communication advising eating at least 5 portions of fruit and vegetables daily. Next participants reported intentions for behavior change, after which they formed/did not form relevant implementation intentions. Consumption was measured again 7 days and 3 months postintervention. Results: Self-affirmed (vs. nonaffirmed) participants reported eating more fruit and vegetables at both follow-ups. Forming (vs. not forming) implementation intentions was also beneficial for consumption. At 7 days, there was also a significant self-affirmation × implementation intentions interaction: consumption was highest when self-affirmed participants also formed implementation intentions. Conclusions: The present study offers new evidence concerning the impact and durability of self-affirmation on health behaviors and the role of implementation intentions in enhancing the impact of self-affirmation. (PsycINFO Database Record (c) 2014 APA, all rights reserved)},
author = {Harris, Peter R and Brearley, Irina and Sheeran, Paschal and Barker, Margo and Klein, William M P and Creswell, J David and Levine, John M and Bond, Rod},
doi = {10.1037/hea0000065},
isbn = {1930-7810},
issn = {1930-7810},
journal = {Health Psychol},
keywords = {Fruit and Vegetable,II Interventie},
number = {7},
pages = {729--736},
pmid = {24490648},
title = {{Combining self-affirmation with implementation intentions to promote fruit and vegetable consumption.}},
volume = {33},
year = {2014}
}
@article{Begg2000,
author = {Begg, Colin B and Leung, Denis H Y},
journal = {Journal of the Royal Statistical Society, Series A},
month = {mar},
number = {1},
pages = {15--28},
title = {{On the use of surrogate end points in randomized trials}},
volume = {163},
year = {2000}
}
@article{Miller1956,
author = {Miller, George A},
journal = {Psychological Review},
number = {2},
pages = {81--97},
title = {{The magical number seven, plus or minus two: Some limits on our capacity for processing information}},
volume = {63},
year = {1956}
}
@article{Mukala2015a,
abstract = {Massive Open Online Courses (MOOCs) provide increasing opportunities for skills acquisition. Their widespread use can be justified by a number of critical motivating factors such as the possibility of free courses, the flexibility of the learning process as well as the reputation of some of the world most prestigious universities offering these courses. This level of popularity has created the need for a deep understanding of learning in MOOCs. This has been so far achieved through Learning Analytics (LA) using data mining techniques. Nevetheless, it is difficult to perform a sytematic analysis of learning processes based on students' behaviour using these techniques alone. Therefore, we propose to apply process mining since it provides important techniques for understanding learning processes based on students'activities trails from MOOC plat- forms logs. In this paper, we analyze a Coursera MOOC dataset using several process mining techniques and provide some indications in terms of useful insights and guidance that could inspire intervention measures to improve both the quality and delivery of MOOCs. Keywords:},
author = {Mukala, Patrick and Buijs, Joos and Leemans, Maikel and van der Aalst, Wil},
journal = {Department of Mathematics and Computer Science Eindhoven University of Technology, Eindhoven, The Netherlands},
keywords = {coursera,educational data min-,ing,learning analytics,mooc,online learning,process mining},
title = {{Exploring Students' Learning Behaviour in MOOCs using Process Mining Techniques}},
url = {http://bpmcenter.org/wp-content/uploads/reports/2015/BPM-15-10.pdf},
year = {2015}
}
@article{JOWKAR2010a,
abstract = {Resilience, as an ability to withstand and rebound from crisis and adversity, is becoming an increasingly popular concept in research on intervention and prevention of mental health. The present study examined psychometric properties of a Persian version of the Resilience Scale for Adults (RSA), a scale intended to measure protective factors presumed to enhance resilience. The participants were 373 university undergraduate students, as well as 30 pairs of run-away girls and a matched control group. A confirmatory factor analysis verified the Norwegian five-factor structure. All subscale scores, personal com- petence, social competence, family cohesion, social resources and structured style, had good reliability. The convergent validity of the RSA was supported by showing positive associations with another resilience scale, i.e., a Persian version of the Connor-Davidson Resilience Scale (CD-RISC). Predictive validity of the RSA was supported, as well, by significantly differentiating between girls who had run away from home and a matched control group. The results indicate that the RSA may be a valid and reliable scale for the assessment of resilience protective resources in an Iranian population.},
author = {JOWKAR, BAHRAM and FRIBORG, ODDGEIR and HJEMDAL, ODIN},
doi = {10.1111/j.1467-9450.2009.00794.x},
isbn = {0036-5564},
issn = {00365564},
journal = {Scandinavian Journal of Psychology},
keywords = {Cross-cultural validation,Factor analysis,Protective factors,Resilience,Scale},
month = {feb},
number = {5},
pages = {418--425},
pmid = {20149146},
title = {{Cross-cultural validation of the Resilience Scale for Adults (RSA) in Iran}},
url = {http://doi.wiley.com/10.1111/j.1467-9450.2009.00794.x},
volume = {51},
year = {2010}
}
@book{cacioppo2008loneliness,
author = {Cacioppo, John T and Patrick, William},
publisher = {WW Norton {\&} Company},
title = {{Loneliness: Human nature and the need for social connection}},
year = {2008}
}
@article{Yeomans2017,
abstract = {Among all of the learners in Massive Open Online Courses (MOOCs) who intend to complete a course, the majority fail to do so. This intention-action gap is found in many domains of human experience, and research in similar goal pursuit domains suggests that plan-making is a cheap and effective nudge to encourage follow-through. In a natural field experiment in three HarvardX courses, some students received open-ended planning prompts at the beginning of a course. These prompts increased course completion by 29{\%}, and payment for certificates by 40{\%}. This effect was largest for students enrolled in traditional schools. Furthermore, the contents of students' plans could predict which students were least likely to succeed -in particular, students whose plans focused on specific times were unlikely to complete the course. Our results suggest that planning prompts can help learners adopted productive frames of mind at the outset of a learning goal that encourage and forecast student success.},
author = {Yeomans, Michael and Reich, Justin},
doi = {10.1145/3027385.3027416},
isbn = {9781450348706},
journal = {Proceedings of the Seventh International Learning Analytics {\&} Knowledge Conference on - LAK '17},
keywords = {all or part of,classroom use is granted,learning analytics,moocs,motivation,or hard copies of,permission to make digital,sample,this,without fee provided that,work for personal or},
pages = {464--473},
title = {{Planning prompts increase and forecast course completion in massive open online courses}},
url = {http://dl.acm.org/citation.cfm?doid=3027385.3027416},
year = {2017}
}
@article{Duckworth2009,
abstract = {In this article, we introduce brief self-report and informant-report versions of the Grit Scale, which measures trait-level perseverance and passion for long-term goals. The Short Grit Scale (Grit-S) retains the 2-factor structure of the original Grit Scale (Duckworth, Peterson, Matthews, {\&} Kelly, 2007) with 4 fewer items and improved psychometric properties. We present evidence for the Grit-S's internal consistency, test-retest stability, consensual validity with informant-report versions, and predictive validity. Among adults, the Grit-S was associated with educational attainment and fewer career changes. Among adolescents, the Grit-S longitudinally predicted GPA and, inversely, hours watching television. Among cadets at the United States Military Academy, West Point, the Grit-S predicted retention. Among Scripps National Spelling Bee competitors, the Grit-S predicted final round attained, a relationship mediated by lifetime spelling practice.},
archivePrefix = {arXiv},
arxivId = {arXiv:1011.1669v3},
author = {Duckworth, Angela Lee and Quinn, Patrick D},
doi = {10.1080/00223890802634290},
eprint = {arXiv:1011.1669v3},
isbn = {1532-7752 0022-3891},
issn = {00223891},
journal = {Journal of Personality Assessment},
number = {2},
pages = {166--174},
pmid = {19205937},
title = {{Development and validation of the short Grit Scale (Grit-S)}},
volume = {91},
year = {2009}
}
@incollection{Cohen2002a,
abstract = {This chapter discusses how negative stereotypes affect cross-race mentoring. Educators who work across racial or gender lines must communicate that they are not biased, despite the potential for prejudice that exists in the larger system. The strategies reviewed can help teachers, managers, and tutors to accomplish just this. But even if the students feel convinced that they personally are accorded respect, they may still feel that other members of their ethnic or gender group can be judged or treated stereotypically. As such, collective threat can be elicited not only by one's own actions, but by those of the fellow group members who can also confirm a negative stereotype about one's group. The chapter focusses on minority students and highlights that the theoretical framework offered here applies to any individuals who fear that their abilities or worth is doubted rather than assumed. The threat of stigmatization may be felt by whites in the arena of competitive sports, where their group is stereotyped as one that lacks ability by students plagued with low self-esteem. Exploring both concepts and their implications for mentoring and other teacher-student relationships constitutes a central challenge for educators and researchers alike.},
author = {Cohen, Geoffrey L and Steele, Claude M},
booktitle = {Improving Academic Achievement: Impact of Psychological Factors on Education},
doi = {10.1016/B978-012064455-1/50018-X},
isbn = {18716148},
pages = {303--327},
title = {{A Barrier of Mistrust: How Negative Stereotypes Affect Cross-Race Mentoring}},
url = {http://www.sciencedirect.com/science/article/pii/B978012064455150018X},
year = {2002}
}
@article{Morgan2015,
abstract = {When conducting a randomized experiment, if an allocation yields treatment groups that differ meaningfully with respect to relevant covariates, groups should be rerandomized. The process involves specifying an explicit criterion for whether an allocation is acceptable, based on a measure of covariate balance, and rerandomizing units until an acceptable allocation is obtained. Here we illustrate how rerandomization could have improved the design of an already conducted randomized experiment on vocabulary and mathematics training programs, then provide a rerandomization procedure for covariates that vary in importance, and finally offer other extensions for rerandomization, including methods addressing computational efficiency. When covariates vary in a priori importance, better balance should be required for more important covariates. Rerandomization based on Mahalanobis distance preserves the joint distribution of covariates, but balances all covariates equally. Here we propose rerandomizing based on Maha...},
author = {Morgan, Kari Lock and Rubin, Donald B},
doi = {10.1080/01621459.2015.1079528},
issn = {1537274X},
journal = {Journal of the American Statistical Association},
keywords = {Causal inference,Covariate balance,Experimental design,Mahalanobis distance,Randomization,Treatment allocation},
number = {512},
pages = {1412--1421},
title = {{Rerandomization to Balance Tiers of Covariates}},
volume = {110},
year = {2015}
}
@article{Craig2013,
abstract = {The effectiveness of using the Assessment and LEarning in Knowledge Spaces (ALEKS) system, an Intelligent Tutoring System for mathematics, as a method of strategic intervention in after-school settings to improve the mathematical skills of struggling students was examined using a randomized experimental design with two groups. As part of a 25-week program, student volunteers were randomly assigned to either a teacher-led classroom or a classroom in which students interacted with ALEKS while teachers were present. Student's math performance, conduct, involvement, and assistance was needed to complete tasks were investigated to determine overall impact of the two programs. Students assigned to the ALEKS classrooms performed at the same level as students taught by expert teachers on the Tennessee Comprehensive Assessment Program (TCAP), which is given annually to all Tennessee students. Furthermore, student's conduct and involvement remained at the same levels in both conditions. However, students in the ALEKS after-school classrooms required significantly less assistance in mathematics from teachers to complete their daily work. {\textcopyright} 2013 Elsevier Ltd. All rights reserved.},
author = {Craig, Scotty D. and Hu, Xiangen and Graesser, Arthur C. and Bargagliotti, Anna E. and Sterbinsky, Allan and Cheney, Kyle R. and Okwumabua, Theresa},
doi = {10.1016/j.compedu.2013.06.010},
file = {:Users/kizilcec/Google Drive/Mendeley/1-s2.0-S0360131513001619-main.pdf:pdf},
issn = {03601315},
journal = {Computers and Education},
keywords = {ALEKS,After-school program,Learning technology,Mathematics education,Middle school},
pages = {495--504},
publisher = {Elsevier Ltd},
title = {{The impact of a technology-based mathematics after-school program using ALEKS on student's knowledge and behaviors}},
volume = {68},
year = {2013}
}
@article{Sevincer2014,
abstract = {Mental contrasting a desired future with present reality is a self-regulation strategy that fosters energization in line with a person's expectations of successfully attaining the desired future. We investigated whether physiological energization (measured by systolic blood pressure) elicited by mental contrasting a desired future of solving a given task transfers to effort in an unrelated task. As predicted, mental contrasting a desired future of excelling in an intelligence test (Study 1) and of writing an excellent essay (Study 2) triggered changes in energization that translated into physical effort in squeezing a handgrip (Study 1) and translated into mental effort in writing a get-well letter (Study 2). Results suggest that mental contrasting of solving one task triggers energization that may fuel effort for performing an unrelated task. Implications for intervention research are discussed.},
author = {Sevincer, A Timur and Busatta, P Daniel and Oettingen, Gabriele},
doi = {10.1177/0146167213507088},
issn = {1552-7433},
journal = {Personality {\&} social psychology bulletin},
keywords = {2013,a career in sing-,a young adult is,considering whether to start,effort,energization,expectations,mental contrasting,performance,received june 27,revision accepted september 03},
month = {feb},
number = {2},
pages = {139--152},
pmid = {24145296},
title = {{Mental contrasting and transfer of energization.}},
url = {http://www.ncbi.nlm.nih.gov/pubmed/24145296},
volume = {40},
year = {2014}
}
@article{Diziol2010,
abstract = {Research on computer-supported collaborative learning has shown that students need support to benefit from collaborative activities. While classical collaboration scripts have been effective in providing such support, they have also been criticized for being coercive and not allowing students to self-regulate their learning. Adaptive collaboration support, which would provide students with assistance when and where they need it, is a possible solution. However, due to limitations of natural language processing, the development of adaptive support based on an analysis of student dialogue is difficult. To facilitate the implementation of adaptive collaboration support, we propose to leverage existing intelligent tutoring technology to provide support based on student problem-solving actions. The present paper gives two examples that demonstrate this approach and reports first experiences from the implementation of the systems in real classrooms. We conclude the paper with a discussion of possible future developments in adaptive collaboration support.},
author = {Diziol, Dejana and Walker, Erin and Rummel, Nikol and Koedinger, Kenneth R.},
doi = {10.1007/s10648-009-9116-9},
file = {:Users/kizilcec/Google Drive/Mendeley/Diziol2010{\_}Article{\_}UsingIntelligentTutorTechnolog.pdf:pdf},
isbn = {1040-726X},
issn = {1040726X},
journal = {Educational Psychology Review},
keywords = {Adaptive collaborative learning systems,Collaboration scripts,Intelligent tutoring},
number = {1},
pages = {89--102},
title = {{Using intelligent tutor technology to implement adaptive support for student collaboration}},
volume = {22},
year = {2010}
}
@article{Weintraub2015,
abstract = {Our goals in medicine are (i) to improve the quality of patients' lives, (ii) help them to live longer, and (iii) to do so at a reasonable cost. These are our true endpoints: health status, survival, and cost. It is thus entirely consistent with this point of view that these are the fundamental concepts that can be united in a formal cost–utility analysis.1 These endpoints remain the best measures of efficacy in clinical trials comparing a new therapy to placebo or to an active control. All other measures may then be seen as surrogate endpoints or surrogates. Thus, even serious events such as myocardial infarction and stroke may be considered surrogates, as their effect is to adversely affect the critical endpoints of health status, survival, and cost. However, in common usage a surrogate is a relatively easy to measure endpoint, available over a relatively short timeframe that is used in place of the true endpoints.{\$}\backslash{\$}n{\$}\backslash{\$}nGenerally, surrogates are not events, but rather measurements (physiological, laboratory, or test results, e.g. biomarkers) that predict events. Thus, surrogates are most commonly measures that we can record, often with much shorter timescales than is necessary for events.2 Surrogates are usually continuous variables, often but not necessarily with reasonable approximations of a normal distribution. Continuous variables, especially if approximating a normal distribution, will allow for much smaller sample sizes than dichotomous variables as well as shorter periods of follow-up and lower costs. Thus, compared with clinical outcome trials, studies with surrogate endpoints can be conducted rapidly and with much less resource use and expense {\ldots}},
author = {Weintraub, William S and L{\"{u}}scher, Thomas F and Pocock, Stuart},
doi = {10.1093/eurheartj/ehv164},
isbn = {0195-668X},
issn = {1522-9645},
journal = {European heart journal},
month = {sep},
number = {33},
pages = {2212--2218},
pmid = {25975658},
title = {{The perils of surrogate endpoints.}},
url = {http://www.ncbi.nlm.nih.gov/pubmed/25975658 http://www.pubmedcentral.nih.gov/articlerender.fcgi?artid=PMC4554958},
volume = {36},
year = {2015}
}
@article{Walton2014,
author = {Walton, Gregory M},
doi = {10.1177/0963721413512856},
issn = {0963-7214},
journal = {Current Directions in Psychological Science},
keywords = {close relationships,dramatic,education,health,intervention,like a family chal-,might think of something,prejudice,psychological intervention,when you imagine a,you},
number = {1},
pages = {73--82},
title = {{The New Science of Wise Psychological Interventions}},
url = {http://cdp.sagepub.com/lookup/doi/10.1177/0963721413512856},
volume = {23},
year = {2014}
}
@article{Resnick2011,
abstract = {This study describes the development and initial psychometric evaluation of the 25-item Resilience Scale (RS) in a sample of 810 community-dwelling older adults. Principal components factor analysis of the RS was conducted followed by oblimin rotation indicating that the factor structure represented two factors (Personal Competence and Acceptance of Self and Life). Positive correlations with adaptational outcomes (physical health, morale, and life satisfaction) and a negative correlation with depression supported concurrent validity of the RS. The results of this study support the internal consistency reliability and concurrent validity of the RS as an instrument to measure resilience.},
author = {Resnick, Barbara A and Inguito, Pia L},
doi = {10.1016/j.apnu.2010.05.001},
isbn = {1061-3749 (Print) 1061-3749 (Linking)},
issn = {08839417},
journal = {Archives of Psychiatric Nursing},
month = {feb},
number = {1},
pages = {11--20},
pmid = {7850498},
title = {{The Resilience Scale: Psychometric Properties and Clinical Applicability in Older Adults}},
url = {http://linkinghub.elsevier.com/retrieve/pii/S0883941710000543},
volume = {25},
year = {2011}
}
@article{Goldrick-Rab2010,
abstract = {Many of the democratizing opportunities provided by community colleges are diminished in the eyes of policy makers by inadequate rates of success. In particular, large proportions of students who enter community colleges do not persist for longer than a semester, complete a program, or attain a credential. This review critically examines academic and policy research in search of explanations, emphasizing what is known about challenges stemming from three levels of influence: the macro-level opportunity structure; institutional practices; and the social, economic, and academic attributes students bring to college. It provides examples of how factors operating at each level affect rates of success at key times, including the initial transition to college, the experience of remedial education, and persistence through credit-bearing coursework. The article also discusses potential and ongoing reforms that could increase rates of community college success by addressing one or more areas of influence (the macro, the institutional, or the individual). It is concluded that increasing success in the open-access, public 2-year sector requires reforms directed at multiple levels and cannot be achieved with either student- or institution-focused incentives alone.},
author = {Goldrick-Rab, S},
doi = {10.3102/0034654310370163},
isbn = {0034654300346543},
issn = {0034-6543},
journal = {Review of Educational Research},
number = {3},
pages = {437--469},
title = {{Challenges and Opportunities for Improving Community College Student Success}},
volume = {80},
year = {2010}
}
@article{Coffrin2014,
abstract = {In the last five years, the world has seen a remarkable level of interest in Massive Open Online Courses, or MOOCs. A consistent message from universities participating in MOOC delivery is their eagerness to understand students' online learning processes. This paper reports on an exploratory investigation of students' learning processes in two MOOCs which have different curriculum and assessment designs. When viewed through the lens of common MOOC learning analyt- ics, the high level of initial student interest and, ultimately, the high level of attrition, makes these two courses appear very similar to each other, and to MOOCs in general. With the goal of developing a greater understanding of students' patterns of learning behavior in these courses, we investi- gated alternative learning analytic approaches and visual representations of the output of these analyses. Using these approaches we were able to meaningfully classify student types and visualize patterns of student engagement which were previously unclear. The findings from this research contribute to the educational community's understanding of students' engagement and performance in MOOCs, and also provide the broader learning analytics community with suggestions of new ways to approach learning analytic data analysis and visualization.},
author = {Coffrin, Carleton and Corrin, Linda and de Barba, Paula and Kennedy, Gregor},
doi = {10.1145/2567574.2567586},
isbn = {9781450326643},
journal = {Proceedins of the Fourth International Conference on Learning Analytics And Knowledge - LAK '14},
number = {April 2016},
pages = {83--92},
title = {{Visualizing patterns of student engagement and performance in MOOCs}},
url = {http://dl.acm.org/citation.cfm?doid=2567574.2567586},
year = {2014}
}
@inproceedings{Shalit2017,
abstract = {There is intense interest in applying machine learning to problems of causal inference in fields such as healthcare, economics and education. In particular, individual-level causal inference has important applications such as precision medicine. We give a new theoretical analysis and family of algorithms for predicting individual treatment effect (ITE) from observational data, under the assumption known as strong ignorability. The algorithms learn a "balanced" representation such that the induced treated and control distributions look similar. We give a novel, simple and intuitive generalization-error bound showing that the expected ITE estimation error of a representation is bounded by a sum of the standard generalization-error of that representation and the distance between the treated and control distributions induced by the representation. We use Integral Probability Metrics to measure distances between distributions, deriving explicit bounds for the Wasserstein and Maximum Mean Discrepancy (MMD) distances. Experiments on real and simulated data show the new algorithms match or outperform the state-of-the-art.},
archivePrefix = {arXiv},
arxivId = {1606.03976},
author = {Shalit, Uri and Johansson, Fredrik D and Sontag, David},
booktitle = {International Conference on Machine Learning},
eprint = {1606.03976},
title = {{Estimating individual treatment effect: generalization bounds and algorithms}},
url = {http://arxiv.org/abs/1606.03976},
year = {2017}
}
@article{Li2017a,
abstract = {Although complete randomization ensures covariate balance on average, the chance for ob-serving significant differences between treatment and control covariate distributions increases with many covariates. Rerandomization discards randomizations that do not satisfy a prede-termined covariate balance criterion, generally resulting in better covariate balance and more precise estimates of causal effects. Previous theory has derived finite sample theory for reran-domization under the assumptions of equal treatment group sizes, Gaussian covariate and out-come distributions, or additive causal effects, but not for the general sampling distribution of the difference-in-means estimator for the average causal effect. To supplement existing results, we develop asymptotic theory for rerandomization without these assumptions, which reveals a non-Gaussian asymptotic distribution for this estimator, specifically a linear combination of a Gaussian random variable and a truncated Gaussian random variable. This distribution follows because rerandomization affects only the projection of potential outcomes onto the covariate space but does not affect the corresponding orthogonal residuals. We also demonstrate that, compared to complete randomization, rerandomization reduces the asymptotic sampling vari-ances and quantile ranges of the difference-in-means estimator. Moreover, our work allows the construction of accurate large-sample confidence intervals for the average causal effect, thereby revealing further advantages of rerandomization over complete randomization.},
archivePrefix = {arXiv},
arxivId = {arXiv:1604.00698v4},
author = {Li, Xinran and Ding, Peng and Rubin, Donald B and {Rubin Is Professor}, Donald B},
eprint = {arXiv:1604.00698v4},
keywords = {Causal inference,Covariate balance,Geometry of rerandomization,Mahalanobis dis-tance,Quantile range,Tiers of covariates},
title = {{Asymptotic Theory of Rerandomization in Treatment-Control Experiments}},
url = {https://arxiv.org/pdf/1604.00698.pdf},
volume = {02138},
year = {2017}
}
@article{Sonnenberg2015a,
abstract = {According to research examining self-regulated learning (SRL), we regard individual regulation as a specific sequence of regulatory activities. Ideally, students perform various learning activities, such as analyzing, monitoring, and evaluating cognitive and motivational aspects during learning. Metacognitive prompts can foster SRL by inducing regulatory activities, which, in turn, improve the learning outcome. However, the specific effects of metacognitive support on the dynamic characteristics of SRL are not understood. Therefore, the aim of our study was to analyze the effects of metacognitive prompts on learning processes and outcomes during a computer-based learning task. Participants of the experimental group (EG, n = 35) were supported by metacognitive prompts, whereas participants of the control group (CG, n = 35) received no support. Data regarding learning processes were obtained by concurrent think-aloud protocols. The EG exhibited significantly more metacognitive learning events than did the CG. Furthermore, these regulatory activities correspond positively with learning outcomes. Process mining techniques were used to analyze sequential patterns. Our findings indicate differences in the process models of the EG and CG and demonstrate the added value of taking the order of learning activities into account by discovering regulatory patterns.},
author = {Sonnenberg, Christoph and Bannert, Maria},
doi = {10.18608/jla.2015.21.5},
isbn = {1929-7750},
issn = {1929-7750},
journal = {Journal of Learning Analytics},
keywords = {HeuristicsMiner algorithm,metacognitive prompting,process analysis,process mining,self regulated learning,think‐aloud data},
number = {1},
pages = {72--100},
title = {{Discovering the Effects of Metacognitive Prompts on the Sequential Structure of SRL-Processes Using Process Mining Techniques}},
volume = {2},
year = {2015}
}
@article{Gollwitzer2006a,
author = {Gollwitzer, Peter M and Sheeran, P},
doi = {10.1016/S0065-2601(06)38002-1},
journal = {Advances in experimental social psychology},
number = {06},
title = {{Implementation Intentions and Goal Achievement: A Meta-Analysis of Effects and Processes}},
url = {http://www.sciencedirect.com/science/article/pii/S0065260106380021},
volume = {38},
year = {2006}
}
@article{Yeager2016a,
abstract = {There are many promising psychological interventions on the horizon, but there is no clear methodology for preparing them to be scaled up. Drawing on design thinking, the present research formalizes a methodology for redesigning and tailoring initial interventions. We test the methodology using the case of fixed versus growth mindsets during the transition to high school. Qualitative inquiry and rapid, iterative, randomized “A/B” experiments were conducted with ∼3,000 participants to inform intervention revisions for this population. Next, 2 experimental evaluations showed that the revised growth mindset intervention was an improvement over previous versions in terms of short-term proxy outcomes (Study 1, N = 7,501), and it improved 9th grade core-course GPA and reduced D/F GPAs for lower achieving students when delivered via the Internet under routine conditions with ∼95{\%} of students at 10 schools (Study 2, N = 3,676). Although the intervention could still be improved even further, the current research provides a model for how to improve and scale interventions that begin to address pressing educational problems. It also provides insight into how to teach a growth mindset more effectively. (PsycINFO Database Record (c) 2016 APA, all rights reserved)(journal abstract)},
archivePrefix = {arXiv},
arxivId = {arXiv:1011.1669v3},
author = {Yeager, David S and Romero, Carissa and Paunesku, Dave and Hulleman, Christopher S and Schneider, Barbara and Hinojosa, Cintia and Lee, Hae Yeon and O'Brien, Joseph and Flint, Kate and Roberts, Alice and Trott, Jill and Greene, Daniel and Walton, Gregory M and Dweck, Carol S},
doi = {10.1037/edu0000098},
eprint = {arXiv:1011.1669v3},
isbn = {9780874216561},
issn = {1939-2176},
journal = {Journal of Educational Psychology},
keywords = {adolescence,growth mindset,incremental theory of intelligence,motivation,psychological},
number = {3},
pages = {374--391},
pmid = {15991970},
title = {{Using design thinking to improve psychological interventions: The case of the growth mindset during the transition to high school.}},
url = {http://doi.apa.org/getdoi.cfm?doi=10.1037/edu0000098},
volume = {108},
year = {2016}
}
@article{Dasgupta2011,
abstract = {Individuals' choice to pursue one academic or professional path over another may feel like a free choice but is often constrained by subtle cues in achievement environ- ments that signal who naturally belongs there and who does not. People gravitate toward achievement domains that feel like a comfortable fit because they are in sync with ingroup stereotypes and away from other domains that feel like an uncomfort- able fit because they deviate too far from ingroup stereotypes. Even individuals who are high performers may lack confidence in their ability and withdraw from certain achievement domains—performance and self-efficacy do not always go hand in hand. What factors might release these constraints and enhance individuals' freedom to pursue academic and professional paths despite stereotypes to the contrary? The present article addresses this question using a new theoretical lens—the stereotype inoculation model—that reveals how ingroup members (experts and peers in high- achievement settings) function as “social vaccines” who increase social belonging and inoculate fellow group members' self-concept against stereotypes. The model integrates insights from several literatures in social psychology and organizational behavior to articulate predictions accompanied by supporting evidence about when ingroup experts and peers serve as social vaccines and the underlying psychologi- cal mechanisms. The article concludes by identifying directions for future research, possible interventions, and policy implications of the model.},
author = {Dasgupta, Nilanjana},
doi = {10.1080/1047840X.2011.607313},
isbn = {1047-840X},
issn = {1047-840X},
journal = {Psychological Inquiry},
month = {oct},
number = {4},
pages = {231--246},
title = {{Ingroup Experts and Peers as Social Vaccines Who Inoculate the Self-Concept: The Stereotype Inoculation Model}},
url = {http://www.tandfonline.com/doi/abs/10.1080/1047840X.2011.607313},
volume = {22},
year = {2011}
}
@article{Meyvis2017,
abstract = {As in other social sciences, published findings in consumer research tend to overestimate the size of the effect being investigated, due to both file drawer effects and abuse of researcher degrees of freedom, including opportunistic analysis decisions. Given that most effect sizes are substantially smaller than would be apparent from published research, there has been a widespread call to increase power by increasing sample size. We propose that, aside from increasing sample size, researchers can also increase power by boosting the effect size. If done correctly, removing participants, using covariates, and optimizing experimental designs, stimuli, and measures can boost effect size without inflating researcher degrees of freedom. In fact, careful planning of studies and analyses to maximize effect size is essential to be able to study many psychologically interesting phenomena when massive sample sizes are not feasible.},
author = {Meyvis, Tom and van Osselaer, Stijn M J},
doi = {10.1093/jcr/ucx110},
issn = {0093-5301},
journal = {Journal of Consumer Research},
keywords = {ancova,by what has,con-,data cleaning,effect size,experimental design,has recently been shaken,including the field of,sample size,statistical power,sumer research,xperimental social science},
month = {nov},
number = {February},
pages = {1157--1173},
title = {{Increasing the Power of Your Study by Increasing the Effect Size}},
url = {http://academic.oup.com/jcr/advance-article/doi/10.1093/jcr/ucx110/4627833},
volume = {44},
year = {2017}
}
@misc{Higgins2014,
abstract = {We develop a new method for blocking in randomized experiments that works for an arbitrary number of treatments. We analyze the following prob- lem: given a threshold for the minimum number of units to be contained in a block, and given a distance measure between any two units in the finite population, block the units so that the maximum distance between any two units within a block is minimized. This blocking criterion can minimize covariate imbalance, which is a common goal in experimental design. Find- ing an optimal blocking is an NP-hard problem. However, using ideas from graph theory, we provide the first polynomial time approximately optimal blocking algorithm for this problem. We derive the variances of estimators for sample average treatment effects under the Neyman-Rubin potential out- comes model for arbitrary blocking assignments and an arbitrary number of treatments.{\$}\backslash{\$}n},
author = {Higgins, Michael J and Sekhon, Jasjeet S},
title = {{Improving Experiments by Optimal Blocking: Minimizing the Maximum Within-block Distance}},
year = {2014}
}
@article{Behavior2016,
author = {Behavior, Human},
doi = {10.1016/j.chb.2016.02.025},
number = {June},
title = {{Measuring the impact of technological scaffolding interventions on micro ‐ level processes of self ‐ regulated workplace learning}},
year = {2016}
}
@article{Sevincer2013,
abstract = {Mental contrasting a desired future with reality is a self-regulation strategy that fosters selective goal pursuit; people pursue goals for which they have high expectations of success, and let go of those for which they have low expectations. Indulging in the future, dwelling on the reality, or contrasting the reality with the future lead to indiscriminate goal pursuit. We developed a content analytic measure to observe spontaneous mental contrasting in people writing about an important wish (Study 1). Just like induced mental contrasting, spontaneous mental contrasting predicted selective goal pursuit measured by self-reported performance (Study 2) and observed performance (Study 3). The developed coding scheme opens the way to investigating situation, person, and cultural predictors of spontaneous mental contrasting.},
author = {Sevincer, A Timur and Oettingen, Gabriele},
doi = {10.1177/0146167213492428},
isbn = {0146167213492},
issn = {1552-7433},
journal = {Personality {\&} social psychology bulletin},
keywords = {Adult,Female,Goals,Humans,Male,Mental Processes,Time Factors,Young Adult},
month = {sep},
number = {9},
pages = {1240--1254},
pmid = {23831856},
title = {{Spontaneous mental contrasting and selective goal pursuit.}},
url = {http://www.ncbi.nlm.nih.gov/pubmed/23831856},
volume = {39},
year = {2013}
}
@article{Hjemdal2006,
abstract = {In this study, the Resilience Scale for Adolescents (READ) was developed with confirmatory factor analysis and cross-validated factor model. The results show that the READ has sound psychometric qualities and that it measures all the central aspects of the psychological construct of resiliency. (PsycINFO Database Record (c) 2012 APA, all rights reserved)(journal abstract)},
archivePrefix = {arXiv},
arxivId = {0748-1756},
author = {Hjemdal, Odin and Friborg, Oddgeir and Stiles, Tore C and Martinussen, Monica and Rosenvinge, Jan H},
doi = {10.1080/07481756.2006.11909791},
eprint = {0748-1756},
isbn = {0748-1756},
issn = {0748-1756},
journal = {Measurement and Evaluation in Counseling and Development},
number = {2},
pages = {84--96},
title = {{A New Scale for Adolescent Resilience: Grasping the Central Protective Resources Behind Healthy Development}},
url = {https://www.tandfonline.com/doi/full/10.1080/07481756.2006.11909791},
volume = {39},
year = {2006}
}
@article{Morgan2012a,
abstract = {Randomized experiments are the "gold standard" for estimating causal effects, yet often in practice, chance imbalances exist in covariate distributions between treatment groups. If covariate data are available before units are exposed to treatments, these chance imbalances can be mitigated by first checking covariate balance before the physical experiment takes place. Provided a precise definition of imbalance has been specified in advance, unbalanced randomizations can be discarded, followed by a rerandomization, and this process can continue until a randomization yielding balance according to the definition is achieved. By improving covariate balance, rerandomization provides more precise and trustworthy estimates of treatment effects.},
archivePrefix = {arXiv},
arxivId = {arXiv:1207.5625v1},
author = {Morgan, Kari Lock and Rubin, Donald B},
doi = {10.1214/12-AOS1008},
eprint = {arXiv:1207.5625v1},
issn = {00905364},
journal = {Annals of Statistics},
keywords = {Causal effect,Clinical trial,Experimental design,Hotelling's T 2,Mahalanobis distance,Randomization,Treatment allocation},
number = {2},
pages = {1263--1282},
title = {{Rerandomization to improve covariate balance in experiments}},
volume = {40},
year = {2012}
}
@article{Lombard1995,
author = {Lombard, Matthew},
journal = {Communication Research},
number = {3},
pages = {288--324},
title = {{Direct Responses to People on the Screen Television and Personal Space}},
volume = {22},
year = {1995}
}
@article{Sicular2007,
abstract = {Using new household survey data for 1995 and 2002, we investigate the size of China's urban–rural income gap, the gap's contribution to overall inequality in China, and the factors underlying the gap. Our analysis improves on past estimates by using a fuller measure of income, adjusting for spatial price differences and including migrants. Our methods include inequality decomposition by population subgroup and the Oaxaca–Blinder decomposition. Several key findings emerge. First, the adjustments substantially reduce China's urban–rural income gap and its contribution to inequality. Nevertheless, the gap remains large and has increased somewhat over time. Second, after controlling for household characteristics, location of residence remains the most important factor underlying the urban–rural income gap. The only household characteristic that contributes substantially to the gap is education. Differences in the endowments of, and returns to, other household characteristics such as family size and composition, landholdings, and Communist Party membership are relatively unimportant.},
author = {Sicular, Terry and Yue, Ximing and Gustafsson, Bj{\"{o}}rn and Shi, Li},
issn = {00346586},
journal = {Review of Income and Wealth},
number = {1},
pages = {93--126},
title = {{The urban-rural income gap and inequality in China}},
volume = {53},
year = {2007}
}
@article{ParksStamm2007a,
author = {Parks–Stamm, Elizabeth J and Gollwitzer, Peter M and Oettingen, Gabriele},
doi = {10.1521/soco.2007.25.2.248},
issn = {0278-016X},
journal = {Social Cognition},
month = {apr},
number = {2},
pages = {248--266},
title = {{Action Control by Implementation Intentions: Effective Cue Detection and Efficient Response Initiation}},
url = {http://guilfordjournals.com/doi/abs/10.1521/soco.2007.25.2.248},
volume = {25},
year = {2007}
}
@article{Ciani2017,
archivePrefix = {arXiv},
arxivId = {10.1016/j.jval.2016.10.011},
author = {Ciani, Oriana and Buyse, Marc and Drummond, Michael and Rasi, Guido and Saad, Everardo D and Taylor, Rod S},
doi = {10.1016/j.jval.2016.10.011},
eprint = {j.jval.2016.10.011},
issn = {10983015},
journal = {Value in Health},
keywords = {2017,and,clinical outcome assessment,copyright,health technology assessment,international society for pharmacoeconomics,ispor,outcomes research,published by elsevier inc,surrogate end points,validation},
month = {mar},
number = {3},
pages = {487--495},
primaryClass = {10.1016},
title = {{Time to Review the Role of Surrogate End Points in Health Policy: State of the Art and the Way Forward}},
url = {http://linkinghub.elsevier.com/retrieve/pii/S1098301516340657},
volume = {20},
year = {2017}
}
@article{Connor2003a,
abstract = {Resilience may be viewed as a measure of stress coping ability and, as such, could be an important target of treatment in anxiety, depression, and stress reactions. We describe a new rating scale to assess resilience. The Connor-Davidson Resilience scale (CD-RISC) comprises of 25 items, each rated on a 5-point scale (0-4), with higher scores reflecting greater resilience. The scale was administered to subjects in the following groups: community sample, primary care outpatients, general psychiatric outpatients, clinical trial of generalized anxiety disorder, and two clinical trials of PTSD. The reliability, validity, and factor analytic structure of the scale were evaluated, and reference scores for study samples were calculated. Sensitivity to treatment effects was examined in subjects from the PTSD clinical trials. The scale demonstrated good psychometric properties and factor analysis yielded five factors. A repeated measures ANOVA showed that an increase in CD-RISC score was associated with greater improvement during treatment. Improvement in CD-RISC score was noted in proportion to overall clinical global improvement, with greatest increase noted in subjects with the highest global improvement and deterioration in CD-RISC score in those with minimal or no global improvement. The CD-RISC has sound psychometric properties and distinguishes between those with greater and lesser resilience. The scale demonstrates that resilience is modifiable and can improve with treatment, with greater improvement corresponding to higher levels of global improvement.},
author = {Connor, Kathryn M and Davidson, Jonathan R T},
doi = {10.1002/da.10113},
isbn = {1091-4269},
issn = {1091-4269},
journal = {Depression and anxiety},
keywords = {Anxiety,Depression,Posttraumatic stress disorder,Resilience,Stress coping,Wellbeing},
number = {2},
pages = {76--82},
pmid = {12964174},
title = {{Development of a new resilience scale: the Connor-Davidson Resilience Scale (CD-RISC).}},
url = {http://www.ncbi.nlm.nih.gov/pubmed/12964174},
volume = {18},
year = {2003}
}
@article{Gawrilow2012,
author = {Gawrilow, Caterina and Morgenroth, Katrin and Schultz, Regina and Oettingen, Gabriele and Gollwitzer, Peter M},
doi = {10.1007/s11031-012-9288-3},
issn = {0146-7239},
journal = {Motivation and Emotion},
keywords = {at risk for adhd,implementation intentions {\'{a}} children,self-regulation {\'{a}} mental contrasting,{\'{a}}},
month = {mar},
number = {1},
pages = {134--145},
title = {{Mental contrasting with implementation intentions enhances self-regulation of goal pursuit in schoolchildren at risk for ADHD}},
volume = {37},
year = {2012}
}
@article{Autor2014,
abstract = {The singular focus of public debate on the "top 1 percent" of households overlooks the component of earnings inequality that is arguably most consequential for the "other 99 percent" of citizens: the dramatic growth in the wage premium associated with higher education and cognitive ability. This Review documents the central role of both the supply and demand for skills in shaping inequality, discusses why skill demands have persistently risen in industrialized countries, and considers the economic value of inequality alongside its potential social costs. I conclude by highlighting the constructive role for public policy in fostering skills formation and preserving economic mobility.},
archivePrefix = {arXiv},
arxivId = {arXiv:1011.1669v3},
author = {Autor, D H},
doi = {10.1126/science.1251868},
eprint = {arXiv:1011.1669v3},
isbn = {0034-6535},
issn = {0036-8075},
journal = {Science},
number = {6186},
pages = {843--851},
pmid = {24855259},
title = {{Skills, education, and the rise of earnings inequality among the "other 99 percent"}},
url = {http://www.sciencemag.org/cgi/doi/10.1126/science.1251868},
volume = {344},
year = {2014}
}
@article{Frangakis2002,
abstract = {Many scientific problems require that treatment comparisons be adjusted for posttreatment variables, but the estimands underlying standard methods are not causal effects. To address this deficiency, we propose a general framework for comparing treatments adjusting for posttreatment variables that yields principal effects based on principal stratification. Principal stratification with respect to a posttreatment variable is a cross-classification of subjects defined by the joint potential values of that posttreatment variable tinder each of the treatments being compared. Principal effects are causal effects within a principal stratum. The key property of principal strata is that they are not affected by treatment assignment and therefore can be used just as any pretreatment covariate. such as age category. As a result, the central property of our principal effects is that they are always causal effects and do not suffer from the complications of standard posttreatment-adjusted estimands. We discuss briefly that such principal causal effects are the link between three recent applications with adjustment for posttreatment variables: (i) treatment noncompliance, (ii) missing outcomes (dropout) following treatment noncompliance. and (iii) censoring by death. We then attack the problem of surrogate or biomarker endpoints, where we show, using principal causal effects, that all current definitions of surrogacy, even when perfectly true, do not generally have the desired interpretation as causal effects of treatment on outcome. We go on to forrmulate estimands based on principal stratification and principal causal effects and show their superiority.},
author = {Frangakis, C E and Rubin, D B},
doi = {10.1111/j.0006-341X.2002.00021.x},
isbn = {0006341X},
issn = {0006341X},
journal = {Biometrics},
keywords = {Biomarker,Causal inference,Censoring by death,Missing data,Posttreatment variable,Principal stratification,Quality of life,Rubin causal model,Surrogate},
number = {1},
pages = {21--29},
pmid = {11890317},
title = {{Principal stratification in causal inference}},
volume = {58},
year = {2002}
}
@article{Xu2013a,
abstract = {Cluster randomized trials with relatively few clusters have been widely used in recent years for evaluation of health-care strategies. The balance match weighted (BMW) design, introduced in Xu and Kalbfleisch (2010, Biometrics 66, 813-823), applies the optimal full matching with constraints technique to a prospective randomized design with the aim of minimizing the mean squared error (MSE) of the treatment effect estimator. This is accomplished through consideration of M independent randomizations of the experimental units and then selecting the one which provides the most balance evaluated by matching on the estimated propensity scores. Often in practice, clinical trials may involve more than two treatment arms and multiple treatment options need to be evaluated. Therefore, we consider extensions of the BMW propensity score matching method to allow for studies with three or more arms. In this article, we propose three approaches to extend the BMW design to clinical trials with more than two arms and evaluate the property of the extended design in simulation studies.},
author = {Xu, Zhenzhen and Kalbfleisch, John D},
doi = {10.1111/biom.12077},
isbn = {1541-0420 (Electronic){\$}\backslash{\$}r0006-341X (Linking)},
issn = {0006341X},
journal = {Biometrics},
keywords = {BMW design,Clustered randomized trial,Experimental design,Optimal matching,Propensity score matching,Randomization tests,Repeated randomization},
number = {4},
pages = {949--959},
pmid = {24134592},
title = {{Repeated randomization and matching in multi-arm trials}},
volume = {69},
year = {2013}
}
@article{Wager2015a,
abstract = {Many scientific and engineering challenges -- ranging from personalized medicine to customized marketing recommendations -- require an understanding of treatment effect heterogeneity. In this paper, we develop a non-parametric causal forest for estimating heterogeneous treatment effects that extends Breiman's widely used random forest algorithm. In the potential outcomes framework with unconfoundedness, we show that causal forests are pointwise consistent for the true treatment effect, and have an asymptotically Gaussian and centered sampling distribution. We also discuss a practical method for constructing asymptotic confidence intervals for the true treatment effect that are centered at the causal forest estimates. Our theoretical results rely on a generic Gaussian theory for a large family of random forest algorithms. To our knowledge, this is the first set of results that allows any type of random forest, including classification and regression forests, to be used for provably valid statistical inference. In experiments, we find causal forests to be substantially more powerful than classical methods based on nearest-neighbor matching, especially in the presence of irrelevant covariates.},
archivePrefix = {arXiv},
arxivId = {1510.04342},
author = {Wager, Stefan and Athey, Susan},
doi = {10.1080/01621459.2017.1319839},
eprint = {1510.04342},
issn = {1091-6490},
journal = {Journal of the American Statistical Association},
keywords = {adaptive nearest neighbors matching,asymptotic normality,outcomes,potential,unconfoundedness},
pmid = {27382149},
title = {{Estimation and Inference of Heterogeneous Treatment Effects using Random Forests}},
url = {http://arxiv.org/abs/1510.04342},
year = {2017}
}
@article{Adriaanse2010,
author = {Adriaanse, M A and Oettingen, Gabriele and Gollwitzer, Peter M and Hennes, Erin P and {De Ridder}, Denise T D and {De Wit}, John B F},
doi = {10.1002/ejsp},
journal = {European Journal of Social Psychology},
number = {7},
pages = {1277--1293},
title = {{When planning is not enough: Fighting unhealthy snacking habits by mental contrasting with implementation intentions (MCII)}},
volume = {40},
year = {2010}
}
@article{Oettingen2015,
author = {Oettingen, Gabriele and Kappes, Heather Barry and Guttenberg, Katie B and Gollwitzer, Peter M},
journal = {European Journal of Social Psychology},
pages = {218--229},
title = {{Self-regulation of time management: Mental contrasting with implementation intentions}},
volume = {45},
year = {2015}
}
@article{Loux2015,
abstract = {In many experimental situations, researchers have information on a number of covariates prior to randomization. This information can be used to balance treatment assignment with respect to these covariates as well as in the analysis of the outcome data. In this paper, we investigate the use of propensity scores in both of these roles. We also introduce a randomization procedure in which the balance of all measured covariates is approximately indexed by the variance of the empirical propensity scores and randomization is restricted to those permutations with the least variable propensity scores. This procedure is compared with recently proposed methods in terms of resulting covariate balance and estimation efficiency. Properties of the estimators resulting from each procedure are compared with estimates which incorporate the propensity score in the analysis stage. Simulation results show that analytical adjustment for the propensity score yields results on par with those obtained through restricted randomization procedures and can be used in conjunction with such procedures to further improve inferential efficiency. Copyright {\textcopyright}2014 John Wiley {\&} Sons, Ltd.},
author = {Loux, Travis M},
doi = {10.1002/sim.6361},
isbn = {1097-0258},
issn = {10970258},
journal = {Statistics in Medicine},
keywords = {Covariate balance,Experimental design,Mahalanobis distance,Non-bipartite matching,Propensity-constrained randomization,Restricted randomization},
number = {4},
pages = {558--570},
pmid = {25384851},
title = {{Randomization, matching, and propensity scores in the design and analysis of experimental studies with measured baseline covariates}},
volume = {34},
year = {2015}
}
@article{Smith2008,
abstract = {BACKGROUND: While resilience has been defined as resistance to illness, adaptation, and thriving, the ability to bounce back or recover from stress is closest to its original meaning. Previous resilience measures assess resources that may promote resilience rather than recovery, resistance, adaptation, or thriving. PURPOSE: To test a new brief resilience scale. METHOD: The brief resilience scale (BRS) was created to assess the ability to bounce back or recover from stress. Its psychometric characteristics were examined in four samples, including two student samples and samples with cardiac and chronic pain patients. RESULTS: The BRS was reliable and measured as a unitary construct. It was predictably related to personal characteristics, social relations, coping, and health in all samples. It was negatively related to anxiety, depression, negative affect, and physical symptoms when other resilience measures and optimism, social support, and Type D personality (high negative affect and high social inhibition) were controlled. There were large differences in BRS scores between cardiac patients with and without Type D and women with and without fibromyalgia. CONCLUSION: The BRS is a reliable means of assessing resilience as the ability to bounce back or recover from stress and may provide unique and important information about people coping with health-related stressors.},
archivePrefix = {arXiv},
arxivId = {arXiv:1011.1669v3},
author = {Smith, Bruce W and Dalen, Jeanne and Wiggins, Kathryn and Tooley, Erin and Christopher, Paulette and Bernard, Jennifer},
doi = {10.1080/10705500802222972},
eprint = {arXiv:1011.1669v3},
isbn = {1532-7558 (Electronic){\$}\backslash{\$}r1070-5503 (Linking)},
issn = {10705503},
journal = {International Journal of Behavioral Medicine},
keywords = {Brief resilience scale,Cardiac,Pain,Recovery,Stress},
number = {3},
pages = {194--200},
pmid = {18696313},
title = {{The brief resilience scale: Assessing the ability to bounce back}},
volume = {15},
year = {2008}
}
@article{Tian2014,
abstract = {We consider a setting in which we have a treatment and a potentially large number of covariates for a set of observations, and wish to model their relationship with an outcome of interest. We propose a simple method for modeling interactions between the treatment and covariates. The idea is to modify the covariate in a simple way, and then fit a standard model using the modified covariates and no main effects. We show that coupled with an efficiency augmentation procedure, this method produces clinically meaningful estimators in a variety of settings. It can be useful for practicing personalized medicine: determining from a large set of biomarkers the subset of patients that can potentially benefit from a treatment. We apply the method to both simulated datasets and real trial data. The modified covariates idea can be used for other purposes, for example, large scale hypothesis testing for determining which of a set of covariates interact with a treatment variable.},
archivePrefix = {arXiv},
arxivId = {arXiv:1212.2995v1},
author = {Tian, Lu and Alizadeh, Ash A and Gentles, Andrew J and Tibshirani, Robert},
doi = {10.1080/01621459.2014.951443},
eprint = {arXiv:1212.2995v1},
isbn = {8585348585},
issn = {1537274X},
journal = {Journal of the American Statistical Association},
keywords = {Efficiency augmentation,Modified covariates,Personalized medicine,Randomized clinical trial,Subgroup analysis},
number = {508},
pages = {1517--1532},
pmid = {25729117},
title = {{A Simple Method for Estimating Interactions Between a Treatment and a Large Number of Covariates}},
volume = {109},
year = {2014}
}
@incollection{Allport1935,
address = {Worcester, MA},
author = {Allport, G W},
booktitle = {A Handbook of Social Psychology},
pages = {798--844},
publisher = {Clark Uniersity Press},
title = {{Attitudes}},
url = {http://psycnet.apa.org/psycinfo/1935-19907-010},
year = {1935}
}
@book{Bandura1977,
abstract = {Details some of the significant developments within the framework of social learning theory. Subjects covered in this overview include theoretical perspectives, origins of behavior, antecedent determinants, consequent determinants, cognitive control, and reciprocal determinism. (18 p ref)},
address = {Oxford, England},
author = {Bandura, Albert},
keywords = {social learning theory},
mendeley-tags = {social learning theory},
publisher = {Prentice-Hall},
title = {{Social Learning Theory}},
year = {1977}
}
@article{Kruschke2012a,
abstract = {The use of Bayesian methods for data analysis is creating a revolution in fields ranging from genetics to marketing. Yet, results of our literature review, including more than 10,000 articles published in 15 journals from January 2001 and December 2010, indicate that Bayesian approaches are essentially absent from the organizational sciences. Our article introduces organizational science researchers to Bayesian methods and describes why and how they should be used. We use multiple linear regression as the framework to offer a step-by-step demonstration, including the use of software, regarding how to implement Bayesian methods. We explain and illustrate how to determine the prior distribution, compute the posterior distribution, possibly accept the null value, and produce a write-up describing the entire Bayesian process, including graphs, results, and their interpretation. We also offer a summary of the advantages of using Bayesian analysis and examples of how specific published research based on frequentist analysis-based approaches failed to benefit from the advan- tages offered by a Bayesian approach and how using Bayesian analyses would have led to richer and, in some cases, different substantive conclusions. We hope that our article will serve as a catalyst for the adoption of Bayesian methods in organizational science research.},
author = {Kruschke, J K and Aguinis, H and Joo, H},
doi = {10.1177/1094428112457829},
isbn = {1094-4281 1552-7425},
issn = {1094-4281},
journal = {Organizational Research Methods},
keywords = {bootstrapping,computer simulation procedures,e,g,genetics,in fields ranging from,is creating a revolution,methods for data analysis,monte carlo,multilevel research,quanti-,quantitative research,tative research,the use of bayesian},
number = {4},
pages = {722--752},
title = {{The Time Has Come: Bayesian Methods for Data Analysis in the Organizational Sciences}},
volume = {15},
year = {2012}
}
@article{Champaign2015,
abstract = {The Writing Pal (W-Pal) is an intelligent tutoring system that was developed to improve students' writing proficiency; however, it remains relatively unclear whether and how this system promotes self-regulated learning. In previous studies, we have begun to investigate the characteristics of students' self-assessments, as well as whether interactions with W-Pal can lead to more accurate self-assessments and better writing performance. Here, we propose a series of three experiments that will test whether and how W-Pal can be used to enhance students' self-regulated learning strategies and, consequently, influence their writing habits and the overall quality of their essays. These studies will examine the role of self-assessment in the writing process, and investigate how explicit instruction on writing criteria and self-regulated learning strategies can improve students' writing processes and, ultimately, their writing proficiency.},
author = {Champaign, John and McCalla, Gord},
doi = {10.1007/978-3-319-19773-9},
isbn = {9783319197722},
issn = {16113349},
journal = {Lecture Notes in Computer Science (including subseries Lecture Notes in Artificial Intelligence and Lecture Notes in Bioinformatics)},
keywords = {ing,learning environment design,open-ended learning environments},
pages = {883},
title = {{2Nd Workshop on Simulated Learners}},
volume = {9112},
year = {2015}
}
@article{JOWKAR2010,
abstract = {Resilience, as an ability to withstand and rebound from crisis and adversity, is becoming an increasingly popular concept in research on intervention and prevention of mental health. The present study examined psychometric properties of a Persian version of the Resilience Scale for Adults (RSA), a scale intended to measure protective factors presumed to enhance resilience. The participants were 373 university undergraduate students, as well as 30 pairs of run-away girls and a matched control group. A confirmatory factor analysis verified the Norwegian five-factor structure. All subscale scores, personal com- petence, social competence, family cohesion, social resources and structured style, had good reliability. The convergent validity of the RSA was supported by showing positive associations with another resilience scale, i.e., a Persian version of the Connor-Davidson Resilience Scale (CD-RISC). Predictive validity of the RSA was supported, as well, by significantly differentiating between girls who had run away from home and a matched control group. The results indicate that the RSA may be a valid and reliable scale for the assessment of resilience protective resources in an Iranian population.},
author = {JOWKAR, BAHRAM and FRIBORG, ODDGEIR and HJEMDAL, ODIN},
doi = {10.1111/j.1467-9450.2009.00794.x},
isbn = {0036-5564},
issn = {00365564},
journal = {Scandinavian Journal of Psychology},
keywords = {Cross-cultural validation,Factor analysis,Protective factors,Resilience,Scale},
month = {feb},
number = {5},
pages = {418--425},
pmid = {20149146},
title = {{Cross-cultural validation of the Resilience Scale for Adults (RSA) in Iran}},
url = {http://doi.wiley.com/10.1111/j.1467-9450.2009.00794.x},
volume = {51},
year = {2010}
}
@article{Gregersen2003,
abstract = {This interview study examined the reactions of anxious and nonanxious foreign language learners to their own errors. Native Spanish-speaking students were videotaped twice: first as they took part in an English-language conversation with the researcher and then as they watched themselves in the taped interview. An analysis of the participants' English interactions and responses to their own oral performances indicated that anxious and nonanxious students differed in their ability to recognize their errors and in their reactions to making errors. Specifically, anxious learners made more errors, corrected themselves and codeswitched more frequently, overestimated the number of errors that they made, and recognized fewer errors in a stimulated recall situation. The implications for choosing error-correction techniques are discussed.},
author = {Gregersen, Tammy S},
issn = {1944-9720},
journal = {Foreign Language Annals},
number = {1},
pages = {25--32},
title = {{To err Is human: A reminder to teachers of language-anxious students}},
volume = {36},
year = {2003}
}
@article{Fleming2008a,
abstract = {Resilience has been most frequently defined as positive adaptation despite adversity. Over the past 40 years, resilience research has gone through several stages. From an initial focus on the invulnerable or invincible child, psychologists began to recognize that much of what seems to promote resilience originates outside of the individual. This led to a search for resilience factors at the individual, family, community - and, most recently, cultural - levels. In addition to the effects that community and culture have on resilience in individuals, there is growing interest in resilience as a feature of entire communities and cultural groups. Contemporary researchers have found that resilience factors vary in different risk contexts and this has contributed to the notion that resilience is a process. In order to characterize the resilience process in a particular context, it is necessary to identify and measure the risk involved and, in this regard, perceived discrimination and historical trauma are part of the context in many Aboriginal communities. Researchers also seek to understand how particular protective factors interact with risk factors and with other protective factors to support relative resistance. For this purpose they have developed resilience models of three main types: "compensatory," "protective," and "challenge" models. Two additional concepts are resilient reintegration, in which a confrontation with adversity leads individuals to a new level of growth, and the notion endorsed by some Aboriginal educators that resilience is an innate quality that needs only to be properly awakened.The review suggests five areas for future research with an emphasis on youth: 1) studies to improve understanding of what makes some Aboriginal youth respond positively to risk and adversity and others not; 2) case studies providing empirical confirmation of the theory of resilient reintegration among Aboriginal youth; 3) more comparative studies on the role of culture as a resource for resilience; 4) studies to improve understanding of how Aboriginal youth, especially urban youth, who do not live in self-governed communities with strong cultural continuity can be helped to become, or remain, resilient; and 5) greater involvement of Aboriginal researchers who can bring a nonlinear world view to resilience research.},
author = {Fleming, John and Ledogar, Robert J},
doi = {10.1016/j.clinph.2011.06.006.A},
isbn = {1872-8952 (Electronic){\$}\backslash{\$}r1388-2457 (Linking)},
issn = {1705-7841},
journal = {Pimatisiwin},
number = {2},
pages = {7--23},
pmid = {20963184},
title = {{Resilience, an Evolving Concept: A Review of Literature Relevant to Aboriginal Research.}},
url = {http://www.pubmedcentral.nih.gov/articlerender.fcgi?artid=2956753{\&}tool=pmcentrez{\&}rendertype=abstract http://www.ncbi.nlm.nih.gov/pubmed/20963184 http://www.pubmedcentral.nih.gov/articlerender.fcgi?artid=PMC2956753},
volume = {6},
year = {2008}
}
@article{Tukey1993a,
abstract = {Randomized clinical trials adhere more closely to pre-agreed-on protocols than almost any other type of experiment; yet we can tighten up their analysis if we desire. If we convert the analysis into a randomization analysis-where the one set of data is analyzed many times-once as though each acceptable assignment has been employed, we can eliminate any dependence of the analysis on statistical or probabilistic assumptions. To do this effectively when many assignments could be acceptable, we can go to double randomization, in which a subset, usefully kept balanced, of acceptable assignments is selected (perhaps randomly) before data acquisition. If we have one covariate, adjustment for which answers a question that is at least as appropriate, we can easily build on this. Imperfect covariance adjustments can help almost as much as perfect ones. If it is appropriate to work with many covariate(s), it is often desirable to first construct a (few) compound covariate(s) and then work with it (them). Often we can base the coefficients in our compound covariate on the univariate regressions of response on single covariates. Doing this within each arm of the trial and pooling keeps the fitting of the final adjustment unbiased. Since we can prespecify how the compounds are to be calculated and fitted, we can do all this while retaining rigid prespecification. Prespecification, randomization, and intelligent use of covariates combined to make the resulting significance analysis of platinum standard quality. (If we want confidence statements, as we ordinarily should, it may make sense, for technical reasons, to plan for somewhat less than platinum standard quality.). {\textcopyright}1993.},
author = {Tukey, John W},
doi = {10.1016/0197-2456(93)90225-3},
issn = {01972456},
journal = {Controlled Clinical Trials},
keywords = {Adjustment for covariates,double randomization,less-than-perfect adjustment,platinum standard,protocol-specified adjustment,randomization analysis},
number = {4},
pages = {266--285},
pmid = {8365193},
title = {{Tightening the clinical trial}},
volume = {14},
year = {1993}
}
@article{Nisbett2003,
abstract = {East Asians and Westerners perceive the world and think about it in very different ways. Westerners are inclined to attend to some focal object, analyzing its attributes and categorizing it in an effort to find out what rules govern its behavior. Rules used include formal logic. Causal attributions tend to focus exclusively on the object and are therefore often mistaken. East Asians are more likely to attend to a broad perceptual and conceptual field, noticing relationships and changes and grouping objects based on family resemblance rather than category membership. Causal attributions emphasize the context. Social factors are likely to be important in directing attention. East Asians live in complex social networks with prescribed role relations. Attention to context is important to effective functioning. More independent Westerners live in less constraining social worlds and have the luxury of attending to the object and their goals with respect to it. The physical "affordances" of the environment may also influence perception. The built environments of the East are more complex and contain more objects than do those of the West. In addition, artistic products of the East emphasize the field and deemphasize individual objects, including people. Western art renders less of the field and emphasizes individual objects and people.},
annote = {Easterners:
- causal attributin to field (surrounding)
- okay with local inconsistency, try to connect
- relationship/family-based classification
- faster at detection of object relationships
- more field-dependent judgement
- notice changes in field more than focal obj.

Westerners:
- causal attribution to individual
- inconsistnecy-averse, reject one for another
- rule-based classification
- slower at detecting object relationships
- more focal object-dependent judgement
- notice changes of object more than field},
author = {Nisbett, Richard E and Masuda, Takahiko},
doi = {10.1073/pnas.1934527100},
isbn = {0027-8424 (Print){\$}\backslash{\$}n0027-8424 (Linking)},
issn = {0027-8424},
journal = {Proceedings of the National Academy of Sciences of the United States of America},
number = {19},
pages = {11163--11170},
pmid = {12960375},
title = {{Culture and point of view.}},
volume = {100},
year = {2003}
}
@misc{Prentice1989,
abstract = {I discuss the idea of using surrogate endpoints in the context of clinical trials to compare two or more treatments or interventions in respect to some 'true' endpoint, typically a disease occurrence. In order that treatment comparison based on a surrogate response variable have a meaningful implication for the corresponding true endpoint treatment comparison, a rather restrictive criterion is proposed for use of the adjective 'surrogate'. Specifically, I propose that a surrogate for a true endpoint yield a valid test of the null hypothesis of no association between treatment and the true response. This criterion essentially requires the surrogate variable to 'capture' any relationship between the treatment and the true endpoint, a notion that can be operationalized by requiring the true endpoint rate at any follow-up time to be independent of treatment, given the preceding history of the surrogate variable. I then discuss this operational criterion in the examples of the accompanying papers and in the setting of trials aimed at the primary and secondary prevention of cancer.},
author = {Prentice, Ross L},
booktitle = {Statistics in Medicine},
doi = {10.1002/sim.4780080407},
isbn = {1097-0258},
issn = {10970258},
keywords = {Clinical trials,Disease prevention trials,Hazard rates,Surrogate endpoints,Therapeutic trials},
number = {4},
pages = {431--440},
pmid = {2727467},
title = {{Surrogate endpoints in clinical trials: Definition and operational criteria}},
volume = {8},
year = {1989}
}
@incollection{Chi1982,
abstract = {Recounts research on problem solving in chess and physics. Expert chess players respond intuitively to patterns on the board (p 14). and use this to restrict searching. Similarly (p 18) experts in physics apply a "qualitative analysis" or "physical intuition" prior to retrieval of physics equations. Other differences were fewer 'metastatements' about the process from experts, experts use 'work-forward' while novices use 'work-backward' strategies though experts use more sophisticated means-end analysis for difficult problems. Experts and novices could not be differentiated on quantitative measures. p 48 Experts categorise problems by physics laws, whereas novices categorise problems by the literal components. p 53 Novices have incomplete knowledge bases, have schema organised around objects (rather than principles as experts do) and lack knowledge of physics principles. p 62 For an object schema both novices and experts possess fundamental knowledge but experts have extra knowledge which activatees higher level schemata relevant to the principle. Expert schemata contain more procedural knowledge and more knowledge about applicability of principles. p 68 Novices are as capable as experts of identifying key terms in a problem but are less able to generate inferences and relations not stated explicitly. p 71 "problem-solving difficulties of novices can be attributed mainly to inadequacies in their knowledge bases and not to limitations in either the architecture of their cognitive systems or processing capabilities. ..... The limitation of the novices derives from their inability to infer further knowledge from the literal cues in the problem statement. In contrast, these inferences necessarily are generated in the context of the relevant knowledge structures that experts possess."},
address = {Hillsdale, NJ},
author = {Chi, M T H and Glaser, R and Rees, E},
booktitle = {Advances in the Psychology of Human Intelligence},
chapter = {1},
editor = {Sternberg, R J},
issn = {12900729},
pages = {7--75},
pmid = {219},
publisher = {Erlbaum},
title = {{Expertise in problem solving}},
url = {http://www.public.asu.edu/{\%}7B{~}{\%}7Dmtchi/papers/ChiGlaserRees.pdf},
volume = {1},
year = {1982}
}
@article{DonaldHor,
author = {Horton, Donald and Wohl, R Richard},
journal = {Psychiatry},
number = {3},
pages = {215--229},
title = {{Mass Communication and Para-Social Interaction: Observations on Intimacy at a Distance}},
url = {http://www.participations.org/volume 3/issue 1/3{\_}01{\_}hortonwohl.htm},
volume = {19},
year = {1956}
}
@article{Li2017,
abstract = {Although complete randomization ensures covariate balance on average, the chance for ob-serving significant differences between treatment and control covariate distributions increases with many covariates. Rerandomization discards randomizations that do not satisfy a prede-termined covariate balance criterion, generally resulting in better covariate balance and more precise estimates of causal effects. Previous theory has derived finite sample theory for reran-domization under the assumptions of equal treatment group sizes, Gaussian covariate and out-come distributions, or additive causal effects, but not for the general sampling distribution of the difference-in-means estimator for the average causal effect. To supplement existing results, we develop asymptotic theory for rerandomization without these assumptions, which reveals a non-Gaussian asymptotic distribution for this estimator, specifically a linear combination of a Gaussian random variable and a truncated Gaussian random variable. This distribution follows because rerandomization affects only the projection of potential outcomes onto the covariate space but does not affect the corresponding orthogonal residuals. We also demonstrate that, compared to complete randomization, rerandomization reduces the asymptotic sampling vari-ances and quantile ranges of the difference-in-means estimator. Moreover, our work allows the construction of accurate large-sample confidence intervals for the average causal effect, thereby revealing further advantages of rerandomization over complete randomization.},
archivePrefix = {arXiv},
arxivId = {arXiv:1604.00698v4},
author = {Li, Xinran and Ding, Peng and Rubin, Donald B and {Rubin Is Professor}, Donald B},
eprint = {arXiv:1604.00698v4},
keywords = {Causal inference,Covariate balance,Geometry of rerandomization,Mahalanobis dis-tance,Quantile range,Tiers of covariates},
title = {{Asymptotic Theory of Rerandomization in Treatment-Control Experiments}},
url = {https://arxiv.org/pdf/1604.00698.pdf},
volume = {02138},
year = {2017}
}
@incollection{Oettingen2001a,
author = {Oettingen, Gabriele and Gollwitzer, Peter M},
booktitle = {Blackwell Handbook of Social Psychology: Intraindividual Processes},
chapter = {15},
editor = {Tesser, A and Schwarz, N},
pages = {329--347},
publisher = {Blackwell},
title = {{Goal Setting and Goal Striving}},
year = {2001}
}
@article{VonSoest2010,
abstract = {In this study, the validity of the recently developed 28-item Resilience Scale for Adolescents (READ) was examined. Survey data from a representative sample of 6,723 Norwegian senior high school students between 18 and 20 years of age were used for this purpose. Validity and reliability were investigated by means of exploratory and confirmatory factor analysis, correlations with other relevant variables, and internal consistency measures. The results supported the construct and convergent validity of the five factors of a modified 23-item version of the scale, which also yielded acceptable psychometric properties. The paper concludes that the modified READ is a valid measure assessing relevant resilience factors with relatively few items, thereby serving as a valuable tool in resilience and risk-factor research. �� Springer Science + Business Media, LLC 2009},
author = {von Soest, Tilmann and Mossige, Svein and Stefansen, Kari and Hjemdal, Odin},
doi = {10.1007/s10862-009-9149-x},
isbn = {0882-2689},
issn = {0882-2689},
journal = {Journal of Psychopathology and Behavioral Assessment},
keywords = {Confirmatory factor analysis,Resilience,Scale,Validity,Vulnerability},
month = {jun},
number = {2},
pages = {215--225},
pmid = {194006246},
title = {{A Validation Study of the Resilience Scale for Adolescents (READ)}},
url = {http://link.springer.com/10.1007/s10862-009-9149-x},
volume = {32},
year = {2010}
}
@techreport{PewResearchCenter2015,
author = {{Pew Research Center}},
institution = {Pew Research Center},
title = {{Internet Seen as Positive Influence on Education but Negative on Morality in Emerging and Developing Nations}},
year = {2015}
}
@article{Morgan2012,
abstract = {Randomized experiments are the "gold standard" for estimating causal effects, yet often in practice, chance imbalances exist in covariate distributions between treatment groups. If covariate data are available before units are exposed to treatments, these chance imbalances can be mitigated by first checking covariate balance before the physical experiment takes place. Provided a precise definition of imbalance has been specified in advance, unbalanced randomizations can be discarded, followed by a rerandomization, and this process can continue until a randomization yielding balance according to the definition is achieved. By improving covariate balance, rerandomization provides more precise and trustworthy estimates of treatment effects.},
archivePrefix = {arXiv},
arxivId = {arXiv:1207.5625v1},
author = {Morgan, Kari Lock and Rubin, Donald B},
doi = {10.1214/12-AOS1008},
eprint = {arXiv:1207.5625v1},
issn = {00905364},
journal = {Annals of Statistics},
keywords = {Causal effect,Clinical trial,Experimental design,Hotelling's T 2,Mahalanobis distance,Randomization,Treatment allocation},
number = {2},
pages = {1263--1282},
title = {{Rerandomization to improve covariate balance in experiments}},
volume = {40},
year = {2012}
}
@article{Elliot2001a,
abstract = {The results from this research supported our primary hypothesis that the adoption of avoidance (relative to approach) personal goals varies as a function of individualism-collectivism (across representations of this distinction). Interdependent self-construals were positively related and independent self-construals were negatively related to adoption of avoidance goals (Study 1), Asian Americans adopted more avoidance goals than non-Asian Americans (Study 2), andpersonsfrom South Korea and Russia adopted more avoidance goals than those in the United States (Studies 3 and 4, respectively). Studies 3 and 4 investigated andfound supportfor our secondary hypothesis that avoidance personal goals are a negative predictor of subjective well-being in individualistic (the United States), but not collectivistic (South Korea and Russia), countries. The findings are discussed in terms of other approach-avoidance constructs and motivational processes.},
annote = {collectivist more avoidance goals than approach 

"Avoidance goals (i.e., regulating according to negative outcomes) seem ill-suited to the individualistic emphasis on standing out, which fosters a bias toward positive information and a desire for positive outcomes."},
author = {Elliot, a J and Chirkov, V I and Kim, Y and Sheldon, K M},
doi = {10.1111/1467-9280.00393},
isbn = {09567976},
issn = {0956-7976},
journal = {Psychological science},
number = {6},
pages = {505--510},
pmid = {11760139},
title = {{A cross-cultural analysis of avoidance (relative to approach) personal goals.}},
volume = {12},
year = {2001}
}
@article{Ceravolo2015,
abstract = {Process mining techniques enable the analysis of a wide variety of processes using event data. For example, event logs can be used to automatically learn a process model (e.g., a Petri net or BPMN model). Next to the automated discovery of the real underlying process, there are process mining techniques to analyze bottlenecks, to uncover hidden inefficiencies, to check compliance, to explain deviations, to predict performance, and to guide users towards “better” processes. Dozens (if not hundreds) of process mining techniques are available and their value has been proven in many case studies. However, existing techniques focus on the analysis of a single process rather than the comparison of different processes. In this paper, we propose comparative process mining using process cubes. An event has attributes referring to the dimensions of the process cube. Through slicing, dicing, rolling-up, and drilling-down we can view event data from different angles and produce process mining results that can be compared. To illustrate the process cube concept, we focus on educational data. In particular, we analyze data of students watching video lectures given by the first author. The dimensions of the process cube allow us to compare the process of students that passed the course versus the process of students that failed. We can also analyze differences between male and female students, between different parts of the course, and between Dutch students and international students. The initial analysis provided in this paper is used to elicit requirements for better tool support facilitating comparative process mining.},
author = {Ceravolo, Paolo and Accorsi, Rafael and Cudre-Mauroux, Philippe},
doi = {10.1007/978-3-662-46436-6},
isbn = {9783662464359},
issn = {18651348},
journal = {Lecture Notes in Business Information Processing},
pages = {110--134},
title = {{Data-Driven Process Discovery and Analysis: Third IFIP WG 2.6, 2.12 International Symposium, SIMPDA 2013 Riva del Garda, Italy, August 30, 2013 Revised Selected Papers}},
volume = {203},
year = {2015}
}
@article{Oyserman2002,
abstract = {Are Americans more individualistic and less collectivistic than members of other groups? The authors summarize plausible psychological implications of individualism-collectivism (IND-COL), meta-analyze cross-national and within-United States IND-COL differences, and review evidence for effects of IND-COL on self-concept, well-being, cognition, and relationality. European Americans were found to be both more individualistic-valuing personal independence more-and less collectivistic-feeling duty to in-groups less-than others. However, European Americans were not more individualistic than African Americans, or Latinos, and not less collectivistic than Japanese or Koreans. Among Asians, only Chinese showed large effects, being both less individualistic and more collectivistic. Moderate IND-COL effects were found on self-concept and relationality, and large effects were found on attribution and cognitive style.},
author = {Oyserman, Daphna and Coon, Heather M and Kemmelmeier, Markus},
doi = {10.1037/0033-2909.128.1.3},
isbn = {1939-1455(Electronic);0033-2909(Print)},
issn = {0033-2909},
journal = {Psychological bulletin},
number = {1},
pages = {3--72},
pmid = {11843547},
title = {{Rethinking individualism and collectivism: evaluation of theoretical assumptions and meta-analyses.}},
volume = {128},
year = {2002}
}
@book{Csikszentmihalyi1990,
address = {New York},
author = {Csikszentmihalyi, Mihaly},
isbn = {0-06-092043-2},
keywords = {flow},
mendeley-tags = {flow},
publisher = {Harper and Row},
title = {{Flow: The Psychology of Optimal Experience.}},
year = {1990}
}
@article{kauffman2004self,
author = {Kauffman, Douglas F},
journal = {Journal of educational computing research},
number = {1-2},
pages = {139--161},
publisher = {SAGE Publications},
title = {{Self-regulated learning in web-based environments: Instructional tools designed to facilitate cognitive strategy use, metacognitive processing, and motivational beliefs}},
volume = {30},
year = {2004}
}
@article{DeCelles2016,
abstract = {SignificanceWe suggest that physical and situational inequality are built into peoples everyday environments--such as the modern airplane--and that exposure to these forms of inequality can trigger antisocial behavior. Analyses reveal that air rage is more common in economy class on airplanes, where inequality is physically present, and in both economy and first class when inequality is situationally salient. We extend research demonstrating that the salience of inequality decreases prosocial behavior by higher class individuals, showing that temporary exposure to physical and situational inequality predicts antisocial behavior among individuals in both higher and lower classes. Moreover, we explore a novel predictor of inequality-induced antisocial behavior--the design of physical environments--augmenting research on macrostructural forms of inequality. We posit that the modern airplane is a social microcosm of class-based society, and that the increasing incidence of "air rage" can be understood through the lens of inequality. Research on inequality typically examines the effects of relatively fixed, macrostructural forms of inequality, such as socioeconomic status; we examine how temporary exposure to both physical and situational inequality, induced by the design of environments, can foster antisocial behavior. We use a complete set of all onboard air rage incidents over several years from a large, international airline to test our predictions. Physical inequality on airplanes--that is, the presence of a first class cabin--is associated with more frequent air rage incidents in economy class. Situational inequality--boarding from the front (requiring walking through the first class cabin) versus the middle of the plane--also significantly increases the odds of air rage in both economy and first class. We show that physical design that highlights inequality can trigger antisocial behavior on airplanes. More broadly, these results point to the importance of considering the design of environments--from airplanes to office layouts to stadium seating--in understanding both the form and emergence of antisocial behavior.},
author = {DeCelles, Katherine A and Norton, Michael I},
doi = {10.1073/pnas.1521727113},
issn = {0027-8424},
journal = {Proceedings of the National Academy of Sciences},
pages = {201521727},
title = {{Physical and situational inequality on airplanes predicts air rage}},
url = {http://www.pnas.org/content/early/2016/04/26/1521727113},
year = {2016}
}
@article{Lydon1990,
abstract = {In light of Brickman's (1987a) model of commitment, it is argued that adversity serves as a clear test of one's felt commitment. Furthermore, it is proposed that people feel especially committed to those experiences that they see as diagnostic of their values. Therefore, we hypothesized that self-relevant values (Steele, 1988) may be an antecedent variable that predicts commitment in the face of adversity. Study 1, a cross-sectional study of students' ongoing personal projects, revealed that the perceived value relevance of the projects interacted with the degree of experienced adversity in predicting felt commitment. Whereas value relevance was unrelated to commitment under low adversity, it was positively related to commitment under high adversity. This interaction accounted for significant variance independent of Rusbult's investment model of commitment in the face of adversity. Study 2 was a longitudinal investigation of students engaged in term-long volunteer projects. Value relevance and initial reports of commitment were measured at the beginning of the term, and adversity and subsequent reports of commitment were measured at the end of the term. Value relevance at the outset subsequently predicted commitment in the face of adversity. Moreover, initial reports of commitment did not account for the variance explained by the interaction of initial reports of value relevance and subsequent reports of adversity. Thus, value relevance predicted, in a positive direction, latent differences in commitment that were manifest in the face of adversity. Those who saw their projects as value relevant at the outset were more likely to feel committed in the face of adversity at the end of the term.},
author = {Lydon, John E and Zanna, Mark P},
doi = {10.1037/0022-3514.58.6.1040},
isbn = {1939-1315},
issn = {0022-3514},
journal = {Journal of Personality and Social Psychology},
number = {6},
pages = {1040--1047},
title = {{Commitment in the face of adversity: A value-affirmation approach.}},
url = {http://doi.apa.org/getdoi.cfm?doi=10.1037/0022-3514.58.6.1040},
volume = {58},
year = {1990}
}
@article{Achtziger2012,
author = {Achtziger, Anja and Bayer, Ute C and Gollwitzer, Peter M},
doi = {10.1007/s11031-011-9261-6},
issn = {0146-7239},
journal = {Motivation and Emotion},
keywords = {implementation,intentions {\'{a}} cognitive accessibility,intentions {\'{a}} goals {\'{a}},{\'{a}} commitment},
month = {sep},
number = {3},
pages = {287--300},
title = {{Committing to implementation intentions: Attention and memory effects for selected situational cues}},
url = {http://link.springer.com/10.1007/s11031-011-9261-6},
volume = {36},
year = {2012}
}
@article{Saleh2005,
author = {Saleh, Mohammad and Lazonder, Ard W and {De Jong}, Ton},
doi = {10.1007/s11251-004-6405-z},
issn = {0020-4277},
journal = {Instructional Science},
keywords = {collaborative learning,group formation,social interaction},
month = {mar},
number = {2},
pages = {105--119},
title = {{Effects of within-class ability grouping on social interaction, achievement, and motivation}},
url = {http://link.springer.com/10.1007/s11251-004-6405-z},
volume = {33},
year = {2005}
}
@techreport{UnitedNations2015,
author = {{United Nations}},
number = {August, 12},
pages = {35},
title = {{Draft outcome document of the United Nations summit for the adoption of the post-2015 development agenda}},
volume = {A/69/L.85},
year = {2015}
}
@article{Hade2014,
abstract = {The use of propensity score methods to adjust for selection bias in observational studies has become increasingly popular in public health and medical research. A substantial portion of studies using propensity score adjustment treat the propensity score as a conventional regression predictor. Through a Monte Carlo simulation study, Austin and colleagues. investigated the bias associated with treatment effect estimation when the propensity score is used as a covariate in nonlinear regression models, such as logistic regression and Cox proportional hazards models. We show that the bias exists even in a linear regression model when the estimated propensity score is used and derive the explicit form of the bias. We also conduct an extensive simulation study to compare the performance of such covariate adjustment with propensity score stratification, propensity score matching, inverse probability of treatment weighted method, and nonparametric functional estimation using splines. The simulation scenarios are designed to reflect real data analysis practice. Instead of specifying a known parametric propensity score model, we generate the data by considering various degrees of overlap of the covariate distributions between treated and control groups. Propensity score matching excels when the treated group is contained within a larger control pool, while the model-based adjustment may have an edge when treated and control groups do not have too much overlap. Overall, adjusting for the propensity score through stratification or matching followed by regression or using splines, appears to be a good practical strategy.},
archivePrefix = {arXiv},
arxivId = {NIHMS150003},
author = {Hade, Erinn M and Lu, Bo},
doi = {10.1002/sim.5884},
eprint = {NIHMS150003},
isbn = {2156623929},
issn = {02776715},
journal = {Statistics in Medicine},
keywords = {Matching,Observational studies,Stratification,Weighting},
number = {1},
pages = {74--87},
pmid = {1000000221},
title = {{Bias associated with using the estimated propensity score as a regression covariate}},
volume = {33},
year = {2014}
}
@article{Friborg2005,
abstract = {Resilience is a construct of increasing interest, but validated scales measuring resilience factors among adults are scarce. Here, a scale named the Resilience Scale for Adults (RSA) was crossvalidated and compared with measures of personality (Big Five/5PFs), cognitive abilities (Raven's Advanced Matrices, Vocabulary, Number series), and social intelligence (TSIS). All measures were given to 482 applicants for the military college. Confirmatory factor analyses confirmed the fit of the five-factor model, measuring 'personal strength', 'social competence', 'structured style', 'family cohesion' and 'social resources'. Using Big Five to discriminate between well adjusted and more vulnerable personality profiles, all resilience factors were positively correlated with the well adjusted personality profile. RSA-personal strength was most associated with 5PFs-emotional stability, RSA-social competence with 5PFs-extroversion and 5PFs-agreeableness, as well as TSIS-social skills, RSA-structured style with 5PFs-conscientiousness. Unexpectedly but interestingly, measures of RSA-family cohesion and RSA-social resources were also related to personality. Furthermore, the RSA was unrelated to cognitive abilities. This study supported the convergent and discriminative validity of the scale, and thus the inference that individuals scoring high on this scale are psychologically healthier, better adjusted, and thus more resilient.},
author = {Friborg, Oddgeir and Barlaug, Dag and Martinussen, Monica and Rosenvinge, Jan H and Hjemdal, Odin},
issn = {1049-8931},
journal = {International journal of methods in psychiatric research},
keywords = {deg ree,g rey deg ree,g rey fuzzy com,g rey fuzzy rela,hen sive eva lua,m em bersh ip,p re 2,tion},
number = {1},
pages = {29--42},
pmid = {16097398},
title = {{Resilience in relation to personality and intelligence.}},
url = {http://www.ncbi.nlm.nih.gov/pubmed/16097398},
volume = {14},
year = {2005}
}
@article{Schultz2007,
abstract = {Despite a long tradition of effectiveness in laboratory tests, normative messages have had mixed success in changing behavior in field contexts, with some studies showing boomerang effects. To test a theoretical account of this inconsistency, we conducted a field experiment in which normative messages were used to promote household energy conservation. As predicted, a descriptive normative message detailing average neighborhood usage produced either desirable energy savings or the undesirable boomerang effect, depending on whether households were already consuming at a low or high rate. Also as predicted, adding an injunctive message (conveying social approval or disapproval) eliminated the boomerang effect. The results offer an explanation for the mixed success of persuasive appeals based on social norms and suggest how such appeals should be properly crafted.},
author = {Schultz, P Wesley and Nolan, Jessica M and Cialdini, Robert B and Goldstein, Noah J and Griskevicius, Vladas},
doi = {10.1111/j.1467-9280.2007.01917.x},
issn = {0956-7976},
journal = {Psychological science},
keywords = {Conservation of Energy Resources,Family Characteristics,Humans,Persuasive Communication,Residence Characteristics,Social Behavior,Social Values},
month = {may},
number = {5},
pages = {429--434},
pmid = {17576283},
title = {{The constructive, destructive, and reconstructive power of social norms.}},
url = {http://www.ncbi.nlm.nih.gov/pubmed/17576283},
volume = {18},
year = {2007}
}
@article{Aronson2002a,
abstract = {African American college students tend to obtain lower grades than their White counterparts, even when they enter college with equivalent test scores. Past research suggests that negative stereotypes impugning Black students' intellectual abilities play a role in this underperformance. Awareness of these stereotypes can psychologically threaten African Americans, a phenomenon known as “stereotype threat” (Steele {\&} Aronson, 1995), which can in turn provoke responses that impair both academic performance and psychological engagement with academics. An experiment was performed to test a method of helping students resist these responses to stereotype threat. Specifically, students in the experimental condition of the experiment were encouraged to see intelligence—the object of the stereotype—as a malleable rather than fixed capacity. This mind-set was predicted to make students' performances less vulnerable to stereotype threat and help them maintain their psychological engagement with academics, both of which could help boost their college grades. Results were consistent with predictions. The African American students (and, to some degree, the White students) encouraged to view intelligence as malleable reported greater enjoyment of the academic process, greater academic engagement, and obtained higher grade point averages than their counterparts in two control groups.},
author = {Aronson, Joshua and Fried, Carrie B and Good, Catherine},
doi = {10.1006/jesp.2001.1491},
isbn = {0022-1031},
issn = {00221031},
journal = {Journal of Experimental Social Psychology},
month = {mar},
number = {2},
pages = {113--125},
pmid = {173989800002},
title = {{Reducing the Effects of Stereotype Threat on African American College Students by Shaping Theories of Intelligence}},
url = {http://linkinghub.elsevier.com/retrieve/pii/S002210310191491X},
volume = {38},
year = {2002}
}
@article{Rodriguez2012,
author = {Rodr{\'{i}}guez, Osvaldo},
keywords = {distance education pedagogy,massive open online course,mooc},
pages = {1--13},
title = {{MOOCs and the AI-Stanford like Courses: Two succesful and distinct course formats for Massive Open Online Courses}},
year = {2012}
}
@article{Yeager2011,
author = {Yeager, D S and Walton, Gregory M},
doi = {10.3102/0034654311405999},
issn = {0034-6543},
journal = {Review of Educational Research},
month = {apr},
number = {2},
pages = {267--301},
title = {{Social-Psychological Interventions in Education: They're Not Magic}},
url = {http://rer.sagepub.com/cgi/doi/10.3102/0034654311405999},
volume = {81},
year = {2011}
}
@article{Fleming2008,
abstract = {Resilience has been most frequently defined as positive adaptation despite adversity. Over the past 40 years, resilience research has gone through several stages. From an initial focus on the invulnerable or invincible child, psychologists began to recognize that much of what seems to promote resilience originates outside of the individual. This led to a search for resilience factors at the individual, family, community - and, most recently, cultural - levels. In addition to the effects that community and culture have on resilience in individuals, there is growing interest in resilience as a feature of entire communities and cultural groups. Contemporary researchers have found that resilience factors vary in different risk contexts and this has contributed to the notion that resilience is a process. In order to characterize the resilience process in a particular context, it is necessary to identify and measure the risk involved and, in this regard, perceived discrimination and historical trauma are part of the context in many Aboriginal communities. Researchers also seek to understand how particular protective factors interact with risk factors and with other protective factors to support relative resistance. For this purpose they have developed resilience models of three main types: "compensatory," "protective," and "challenge" models. Two additional concepts are resilient reintegration, in which a confrontation with adversity leads individuals to a new level of growth, and the notion endorsed by some Aboriginal educators that resilience is an innate quality that needs only to be properly awakened.The review suggests five areas for future research with an emphasis on youth: 1) studies to improve understanding of what makes some Aboriginal youth respond positively to risk and adversity and others not; 2) case studies providing empirical confirmation of the theory of resilient reintegration among Aboriginal youth; 3) more comparative studies on the role of culture as a resource for resilience; 4) studies to improve understanding of how Aboriginal youth, especially urban youth, who do not live in self-governed communities with strong cultural continuity can be helped to become, or remain, resilient; and 5) greater involvement of Aboriginal researchers who can bring a nonlinear world view to resilience research.},
author = {Fleming, John and Ledogar, Robert J},
doi = {10.1016/j.clinph.2011.06.006.A},
isbn = {1872-8952 (Electronic){\$}\backslash{\$}r1388-2457 (Linking)},
issn = {1705-7841},
journal = {Pimatisiwin},
number = {2},
pages = {7--23},
pmid = {20963184},
title = {{Resilience, an Evolving Concept: A Review of Literature Relevant to Aboriginal Research.}},
url = {http://www.pubmedcentral.nih.gov/articlerender.fcgi?artid=2956753{\&}tool=pmcentrez{\&}rendertype=abstract http://www.ncbi.nlm.nih.gov/pubmed/20963184 http://www.pubmedcentral.nih.gov/articlerender.fcgi?artid=PMC2956753},
volume = {6},
year = {2008}
}
@article{Hoffman1961,
author = {Hoffman, L R and Maier, N R},
issn = {0096-851X},
journal = {Journal of Abnormal and Social Psychology},
keywords = {Psychology,Social,Thinking},
month = {mar},
number = {2},
pages = {401--407},
pmid = {13715029},
title = {{Quality and acceptance of problem solutions by members of homogeneous and heterogeneous groups.}},
url = {http://www.ncbi.nlm.nih.gov/pubmed/13715029},
volume = {62},
year = {1961}
}
@book{Sommer1969,
address = {Englewood Cliffs, NJ},
author = {Sommer, R},
publisher = {Prentice-Hall},
title = {{The Behavioral Basis of Design}},
year = {1969}
}
@article{Foster2011,
abstract = {We consider the problem of identifying a subgroup of patients who may have an enhanced treatment effect in a randomized clinical trial, and it is desirable that the subgroup be defined by a limited number of covariates. For this problem, the development of a standard, pre-determined strategy may help to avoid the well-known dangers of subgroup analysis. We present a method developed to find subgroups of enhanced treatment effect. This method, referred to as 'Virtual Twins', involves predicting response probabilities for treatment and control 'twins' for each subject. The difference in these probabilities is then used as the outcome in a classification or regression tree, which can potentially include any set of the covariates. We define a measure Q({\^{A}}) to be the difference between the treatment effect in estimated subgroup {\^{A}} and the marginal treatment effect. We present several methods developed to obtain an estimate of Q({\^{A}}), including estimation of Q({\^{A}}) using estimated probabilities in the original data, using estimated probabilities in newly simulated data, two cross-validation-based approaches, and a bootstrap-based bias-corrected approach. Results of a simulation study indicate that the Virtual Twins method noticeably outperforms logistic regression with forward selection when a true subgroup of enhanced treatment effect exists. Generally, large sample sizes or strong enhanced treatment effects are needed for subgroup estimation. As an illustration, we apply the proposed methods to data from a randomized clinical trial.},
archivePrefix = {arXiv},
arxivId = {NIHMS150003},
author = {Foster, Jared C and Taylor, Jeremy M G and Ruberg, Stephen J},
doi = {10.1002/sim.4322},
eprint = {NIHMS150003},
isbn = {1097-0258 (Electronic){\$}\backslash{\$}r0277-6715 (Linking)},
issn = {02776715},
journal = {Statistics in Medicine},
keywords = {Random forests,Randomized clinical trials,Regression trees,Subgroups,Tailored therapeutics},
number = {24},
pages = {2867--2880},
pmid = {21815180},
title = {{Subgroup identification from randomized clinical trial data}},
volume = {30},
year = {2011}
}
@article{Robbins2004,
abstract = {This study examines the relationship between psychosocial and study skill factors (PSFs) and college outcomes by meta-analyzing 109 studies. On the basis of educational persistence and motivational theory models, the PSFs were categorized into 9 broad constructs: achievement motivation, academic goals, institutional commitment, perceived social support, social involvement, academic self-efficacy, general self-concept, academic-related skills, and contextual influences. Two college outcomes were targeted: performance (cumulative grade point average; GPA) and persistence (retention). Meta-analyses indicate moderate relationships between retention and academic goals, academic self-efficacy, and academic-related skills (ps =.340,.359, and.366, respectively). The best predictors for GPA were academic self-efficacy and achievement motivation (ps =.496 and.303, respectively). Supplementary regression analyses confirmed the incremental contributions of the PSF over and above those of socioeconomic status, standardized achievement, and high school GPA in predicting college outcomes.},
author = {Robbins, Steven B and Lauver, Kristy and Le, Huy and Davis, Daniel and Langley, Ronelle and Carlstrom, Aaron},
doi = {10.1037/0033-2909.130.2.261},
isbn = {0033-2909{\$}\backslash{\$}n1939-1455},
issn = {0033-2909},
journal = {Psychological bulletin},
keywords = {Educational Status,Humans,Learning,Psychology,Retention (Psychology),Self Efficacy,Social Support,Universities},
number = {2},
pages = {261--288},
pmid = {14979772},
publisher = {American Psychological Association},
title = {{Do psychosocial and study skill factors predict college outcomes? A meta-analysis.}},
url = {http://www.ncbi.nlm.nih.gov/pubmed/14979772},
volume = {130},
year = {2004}
}
@article{Mayer1998,
author = {Mayer, Richard E and Moreno, Roxana},
doi = {10.1037//0022-0663.90.2.312},
issn = {0022-0663},
journal = {Journal of Educational Psychology},
number = {2},
pages = {312--320},
title = {{A split-attention effect in multimedia learning: Evidence for dual processing systems in working memory.}},
url = {http://doi.apa.org/getdoi.cfm?doi=10.1037/0022-0663.90.2.312},
volume = {90},
year = {1998}
}
@article{Tangworakitthaworn2014,
author = {Tangworakitthaworn, P and Gilbert, L and Wills, G B},
doi = {10.1111/jcal.12068},
issn = {02664909},
journal = {Journal of Computer Assisted Learning},
keywords = {Conceptual model,Conceptualization,Graphical representation,ILO,Instructional design,Intended learning outcome},
pages = {393--404},
title = {{A conceptualization of intended learning outcomes supporting self-regulated learners in indicating learning paths}},
year = {2014}
}
@article{Stadler2009,
abstract = {Objective: This study tested whether an intervention that combined information with self-regulation strategies had a better effect on eating fruits and vegetables than an information-only intervention. Design: Women between age 30 and 50 (N ? 255) participated in a 24-month randomized controlled trial comparing two brief interventions: All participants received the same information intervention; partic- ipants in the information plus self-regulation group additionally learned a self-regulation technique that integrates mental contrasting with implementation intentions. Main outcome measures: Participants reported in daily diaries how many servings of fruits and vegetables they ate per day during 1 week at baseline, and in the first week, 1, 2, 4, and 24 months after intervention. Results: Participants in both groups ate more fruits and vegetables (0.47 to 1.00 daily servings) than at baseline during the first 4 months after intervention. Two years later, participants in the information plus self-regulation group maintained the higher intake, whereas participants in the information group returned to baseline levels. Conclusion: Adding self-regulation training to an information intervention increased its effectiveness for long-term behavior change.},
author = {Stadler, Gertraud and Oettingen, Gabriele and Gollwitzer, Peter M},
doi = {10.1016/j.amepre.2008.09.021},
issn = {1873-2607},
journal = {American Journal of Preventive Medicine},
keywords = {Adult,Cognitive Therapy,Cognitive Therapy: methods,Female,Health Behavior,Humans,Informal,Informal: methods,Longitudinal Studies,Middle Aged,Motivation,Motor Activity,Social Control,Women's Health},
month = {jan},
number = {1},
pages = {29--34},
pmid = {18977113},
publisher = {American Journal of Preventive Medicine},
title = {{Physical activity in women: effects of a self-regulation intervention.}},
volume = {36},
year = {2009}
}
@article{Mcdaniel2008,
author = {Mcdaniel, M a. and Howard, D C and Butler, K M},
doi = {10.3758/MC.36.4.716},
issn = {0090-502X},
journal = {Memory {\&} Cognition},
month = {jun},
number = {4},
pages = {716--724},
title = {{Implementation intentions facilitate prospective memory under high attention demands}},
url = {http://www.springerlink.com/index/10.3758/MC.36.4.716},
volume = {36},
year = {2008}
}
@article{Shearer1996a,
author = {Shearer, D and Mikulka, P},
journal = {The American journal of psychology},
number = {1},
pages = {131--137},
title = {{Effect of Facial Familiarity and Task Requirement on Electrodermal Activity}},
url = {http://www.jstor.org/stable/10.2307/1422930},
volume = {109},
year = {1996}
}
@article{Elliott2006,
abstract = {This study tested the efficacy of implementation intentions in the context of drivers' speeding behavior. Participants (N = 300) completed self-report measures of goal intention and behavior, and they were randomly assigned to an experimental condition, which required them to specify an implementation intention, or a control condition. One month post-baseline, self-reported compliance with speed limits significantly increased for experimental participants but not for control participants. The effects of specifying an implementation intention on behavior increased with the strength of drivers' goal intentions. Finally, analysis of participants' implementation intentions revealed that specifying more behavioral strategies increased the frequency with which participants reported complying with the speed limit. Implications of the findings are discussed in relation to enhancing road safety interventions.},
author = {Elliott, Mark a and Armitage, Christopher J},
doi = {10.1037/1076-898X.12.2.108},
issn = {1076-898X},
journal = {Journal of experimental psychology. Applied},
keywords = {Adult,Aged,Attitude,Automobile Driving,Cooperative Behavior,Female,Humans,Intention,Male,Middle Aged,Motivation,Questionnaires,Truth Disclosure},
month = {jun},
number = {2},
pages = {108--117},
pmid = {16802892},
title = {{Effects of implementation intentions on the self-reported frequency of drivers' compliance with speed limits.}},
url = {http://www.ncbi.nlm.nih.gov/pubmed/16802892},
volume = {12},
year = {2006}
}
@article{rogers1956becoming,
author = {Rogers, Carl R},
journal = {Pastoral Psychology},
number = {1},
pages = {9--13},
publisher = {Springer},
title = {{Becoming a person}},
volume = {7},
year = {1956}
}
@article{Amiot2012,
abstract = {Conducted during the merger between two hospitals, this longitudinal study (N = 149) revealed that at both Time 1 (i.e., questionnaire completed 12 months prior to the merger) and Time 2 (completed 1 year after the merger had been implemented), employees from the low-status premerger organization generally reported lower adjustment to the merger. Whereas Time 2 identity threat predicted lower and decreased identification with the new merged organization and perceptions of a common in group identity, perceived similarities between the merging organizations at Time 2 predicted higher identification with the new merged organization and higher perceptions of a common in group identity. (PsycINFO Database Record (c) 2012 APA, all rights reserved). (journal abstract)},
author = {Amiot, Catherine E and Terry, Deborah J and McKimmie, Blake M},
doi = {10.1080/01973533.2012.712016},
isbn = {0197-3533},
issn = {0197-3533},
journal = {Basic and Applied Social Psychology},
month = {sep},
number = {5},
pages = {443--455},
title = {{Social Identity Change During an Intergroup Merger: The Role of Status, Similarity, and Identity Threat}},
url = {http://www.tandfonline.com/doi/abs/10.1080/01973533.2012.712016},
volume = {34},
year = {2012}
}
@article{DeNooijer,
abstract = {OBJECTIVE: The present study examined (1) whether respondents who were encouraged to make implementation intentions to eat more fruit increased their fruit intakes, as measured by three measures of fruit intake; (2) whether the effects of implementation intentions on fruit intake were dependent on positive goal intentions at baseline; and (3) the respondents' commitment to perform their implementation intentions. DESIGN: Dutch adults (n = 535) were randomly assigned to either receive implementation intention instructions or not. Two questionnaires were completed with a 1.5-week time interval. Respondents in the implementation intention condition were asked to form implementation intentions to eat an extra serving of fruit per day during one week. RESULTS: Respondents in the implementation intention group reported a high frequency of eating an extra serving of fruit per day. The implementation intention effect on frequency of extra fruit did not depend on goal intention at baseline. The more committed respondents were to carrying out their implementation intention, the more likely they were to increase their fruit intake. CONCLUSION: These results provide some indications that implementation intentions could be a useful strategy to induce a short-term increase in fruit intake.},
author = {de Nooijer, Jascha and de Vet, Emely and Brug, Johannes and de Vries, Nanne K},
doi = {10.1016/j.jneb.2005.11.021},
issn = {1499-4046},
journal = {Journal of nutrition education and behavior},
keywords = {Adult,Biological Markers,Biological Markers: blood,Cohort Studies,Diet Records,Female,Food Habits,Food Habits: psychology,Fruit,Goals,Health Behavior,Health Promotion,Health Promotion: methods,Humans,Intention,Longitudinal Studies,Male,Motivation,Patient Compliance,Questionnaires},
number = {1},
pages = {25--29},
pmid = {16595275},
title = {{Do implementation intentions help to turn good intentions into higher fruit intakes?}},
url = {http://www.ncbi.nlm.nih.gov/pubmed/16595275},
volume = {38},
year = {2006}
}
@article{Kissau2006,
abstract = {There is concern among second language educators in Canada that male students are losing interest in studying French as a second language (FSL). In response, in the fall of 2003 a study was conducted to investigate gender differences in second language (L2) motivation among Grade 9 core French students. Building upon the traditional model of L2 motivation, that emphasizes learner attitudes toward the target-language community, the researcher broadened the concept of L2 motivation to include both societal and classroom-related factors. A mixed methodology was then employed to determine if gender differences in these factors exist among Grade 9 FSL students. Approximately 500 students in Grade 9 completed a questionnaire. The significant findings of the questionnaires were then explored in interviews with students and teachers. As the study progressed, it became apparent that societal perceptions of what is appropriate for males lay at the root of these differences.},
author = {Kissau, Scott},
journal = {The Canadian Modern Language Review},
number = {3},
pages = {401--422},
title = {{Gender differences in motivation to learn French}},
volume = {62},
year = {2006}
}
@article{Sweller1998,
author = {Sweller, John and Merrienboer, Jeroen J G Van and Paas, Fred G W C},
doi = {10.1023/A:1022193728205},
journal = {Educational Psychology Review},
keywords = {cognition,instructional design,learning,problem solving},
number = {3},
pages = {251--296},
title = {{Cognitive Architecture and Instructional Design}},
volume = {10},
year = {1998}
}
@article{Hannum2003,
abstract = {(none)},
author = {Hannum, Emily},
doi = {10.1086/376542},
journal = {Comparative Education Review},
number = {2},
pages = {141--159},
title = {{Poverty and basic education in rural China: Villages, households, and girls' and boys' enrollment}},
url = {http://www.jstor.org/stable/10.1086/376542},
volume = {47},
year = {2003}
}
@article{Yu2007,
[truncated: 670,174 more chars]
